# Supplementary material for: Local mapping of the nanoscale viscoelastic properties of fluid membranes by AFM nanorheology
Source: Nat Commun. 2025 Apr 24;16:3842. doi: 10.1038/s41467-025-59260-w (PMC12019565; doi:10.1038/s41467-025-59260-w)
Supplement: Supplementary file 3 — Source Data [file 41467_2025_59260_MOESM3_ESM.xlsx]

## Sheet: Fig. 1
Figure 1
Figure 1b									Figure 1c																						Figure 1d													Figure 1e
f = 1 kHz				f = 50 kHz					AS = 7 nm, fS = 50 kHz			AS = 5 nm, fS = 50 kHz			AS = 3 nm, fS = 50 kHz			AS = 1 nm, fS = 50 kHz			AS = 7 nm, fS = 30 kHz			AS = 7 nm, fS = 25 kHz			AS = 7 nm, fS = 10 kHz				T = 26°C			T = 30°C			T = 34°C			T = 38°C				Cholesterol mol% = 10			Cholesterol mol% = 20
Membrane indentation (m)	Normal force, FN (N)	Shear force, FS (N)	Shear phase (°)	Membrane indentation (m)	Normal force, FN (N)	Shear force, FS (N)	Shear phase (°)		Membrane indentation (m)	Shear force, FS (N)	Shear phase (°)	Membrane indentation (m)	Shear force, FS (N)	Shear phase (°)	Membrane indentation (m)	Shear force, FS (N)	Shear phase (°)	Membrane indentation (m)	Shear force, FS (N)	Shear phase (°)	Membrane indentation (m)	Shear force, FS (N)	Shear phase (°)	Membrane indentation (m)	Shear force, FS (N)	Shear phase (°)	Membrane indentation (m)	Shear force, FS (N)	Shear phase (°)		Membrane indentation (m)	Shear force, FS (N)	Shear phase (°)	Membrane indentation (m)	Shear force, FS (N)	Shear phase (°)	Membrane indentation (m)	Shear force, FS (N)	Shear phase (°)	Membrane indentation (m)	Shear force, FS (N)	Shear phase (°)		Membrane indentation (m)	Shear force, FS (N)	Shear phase (°)	Membrane indentation (m)	Shear force, FS (N)	Shear phase (°)
-4.59876e-08	2.12469e-10	9.92196e-12	25.8093	-4.59575e-08	3.35768e-10	2.2571e-11	7.11107		-4.55288e-08	1.18177e-11	10.3117	-4.56429e-08	2.23238e-11	5.02264	-6.60029e-08	7.16688e-12	13.0332	-4.58508e-08	1.47118e-12	80.5563	-4.49382e-08	1.0081e-11	49.2604	-4.54202e-08	-1.17052e-11	40.8133	-4.51057e-08	-1.15537e-12	43.6192		-4.91254e-08	-1.64331e-12	3.25596	-5.04663e-08	-1.32101e-13	42.3445	-5.22942e-08	-5.12319e-13	24.8628	-5.42597e-08	-1.69517e-12	135.1		-5.9414e-08	-1.25166e-12	41.6579	-5.39992e-08	1.95745e-12	20.073
-4.59653e-08	2.04463e-10	4.95027e-12	9.956	-4.59414e-08	3.36941e-10	2.10272e-11	6.66714		-4.55183e-08	1.34868e-11	0.725192	-4.56276e-08	2.3916e-11	0.59719	-6.59796e-08	6.21816e-12	16.6258	-4.58355e-08	1.17406e-12	82.5069	-4.49275e-08	9.75074e-12	58.818	-4.54019e-08	-1.07062e-11	37.3262	-4.51237e-08	1.58265e-12	69.2684		-4.91071e-08	-1.60273e-12	15.9435	-5.04539e-08	3.55065e-13	50.4724	-5.23022e-08	-7.71317e-13	32.9658	-5.42301e-08	-1.64062e-12	-17.0524		-5.93856e-08	-4.67488e-13	83.2325	-5.3969e-08	2.13783e-12	20.031
-4.59518e-08	2.03152e-10	1.02391e-11	31.1539	-4.59292e-08	3.41075e-10	1.87606e-11	5.74708		-4.55077e-08	1.16892e-11	6.47681	-4.56038e-08	2.61959e-11	6.65178	-6.59562e-08	6.3584e-12	22.0556	-4.58234e-08	1.85769e-12	67.7862	-4.49324e-08	9.03074e-12	52.3295	-4.53943e-08	-1.18226e-11	27.5122	-4.5127e-08	1.64568e-12	60.2498		-4.91014e-08	-1.75417e-12	28.7543	-5.04312e-08	-2.8002e-13	41.7509	-5.22667e-08	-8.63176e-13	41.9227	-5.42043e-08	-1.17386e-12	-66.1956		-5.93644e-08	3.82869e-13	86.6804	-5.39573e-08	3.11558e-12	35.2395
-4.5929e-08	1.94674e-10	5.26275e-12	10.9297	-4.59184e-08	3.46272e-10	1.92736e-11	8.21161		-4.54837e-08	1.25417e-11	2.30075	-4.5575e-08	2.24884e-11	5.35865	-6.59322e-08	6.76848e-12	28.6417	-4.58082e-08	2.88617e-12	58.503	-4.50069e-08	7.97668e-12	57.4722	-4.53669e-08	-1.01479e-11	26.1374	-4.51062e-08	1.97337e-12	44.5673		-4.90769e-08	-1.78176e-12	16.3021	-5.04147e-08	-6.671e-13	17.3718	-5.22513e-08	-1.11244e-12	10.9938	-5.41985e-08	-1.80959e-12	-72.0872		-5.93629e-08	4.97422e-13	80.3828	-5.39397e-08	3.53841e-12	27.5374
-4.59056e-08	1.85817e-10	1.08407e-11	27.7828	-4.59044e-08	3.49004e-10	2.22212e-11	9.46271		-4.54718e-08	1.32245e-11	6.10487	-4.55492e-08	2.17275e-11	0.825987	-6.59074e-08	6.59059e-12	35.687	-4.58895e-08	2.72198e-12	60.3449	-4.49857e-08	8.20332e-12	64.1001	-4.53595e-08	-9.37538e-12	32.3042	-4.50917e-08	3.07812e-12	37.3899		-4.90574e-08	-1.79335e-12	19.5344	-5.04183e-08	5.16602e-13	32.5804	-5.22367e-08	-1.10728e-12	-41.3777	-5.41951e-08	-1.93039e-12	62.4477		-5.93557e-08	-9.60148e-13	27.6302	-5.39155e-08	3.94248e-12	24.5899
-4.58986e-08	1.89463e-10	5.53325e-12	15.2463	-4.58783e-08	3.42535e-10	2.23471e-11	10.6317		-4.54533e-08	1.28544e-11	3.78428	-4.55665e-08	2.33189e-11	6.21651	-6.58917e-08	5.76792e-12	42.9582	-4.58611e-08	1.79441e-12	79.3025	-4.4965e-08	8.08873e-12	68.1785	-4.53561e-08	-8.28103e-12	34.6497	-4.50758e-08	4.09942e-12	41.8639		-4.90532e-08	-1.92714e-12	23.1555	-5.03763e-08	-1.21273e-13	25.2486	-5.22192e-08	-7.85862e-13	-60.7113	-5.41832e-08	-2.00579e-12	101.908		-5.9335e-08	-1.46807e-12	30.7213	-5.38743e-08	3.60701e-12	22.1968
-4.59035e-08	2.02231e-10	1.17735e-11	23.6664	-4.58555e-08	3.3857e-10	1.99545e-11	9.91869		-4.54361e-08	1.4226e-11	4.85278	-4.54806e-08	2.09007e-11	8.34029	-6.58709e-08	5.68305e-12	43.4089	-4.58377e-08	7.21482e-13	75.0898	-4.49446e-08	7.70093e-12	64.9597	-4.53399e-08	-9.60966e-12	32.5379	-4.50612e-08	4.20623e-12	48.487		-4.90492e-08	-2.29418e-12	21.7753	-5.03599e-08	-5.51106e-13	33.8966	-5.21911e-08	-1.03738e-12	-8.08348	-5.41595e-08	-1.79377e-12	126.187		-5.93061e-08	-1.86991e-13	23.5339	-5.38683e-08	2.52869e-12	18.4417
-4.58957e-08	2.05268e-10	5.02023e-12	14.0668	-4.58457e-08	3.44533e-10	1.93809e-11	8.50463		-4.5417e-08	1.41182e-11	5.00726	-4.54622e-08	2.05971e-11	10.7708	-6.58485e-08	5.48613e-12	39.8543	-4.58203e-08	3.05626e-13	60.7312	-4.49125e-08	7.70001e-12	62.9255	-4.52154e-08	-8.95011e-12	33.0285	-4.50403e-08	4.08092e-12	53.3653		-4.90257e-08	-2.04626e-12	27.9239	-5.03332e-08	-7.33795e-13	41.5782	-5.21691e-08	-1.03586e-12	14.132	-5.41457e-08	-1.49105e-12	136.706		-5.92713e-08	-3.49264e-13	51.2632	-5.38516e-08	1.95684e-12	59.5615
-4.58819e-08	2.03669e-10	1.17549e-11	26.8434	-4.5835e-08	3.49819e-10	2.16242e-11	3.38423		-4.53989e-08	1.31711e-11	5.82207	-4.54446e-08	2.22524e-11	10.8058	-6.58287e-08	4.17466e-12	35.5262	-4.5806e-08	1.38123e-12	44.9274	-4.48967e-08	7.15581e-12	61.5136	-4.51636e-08	-8.19861e-12	33.8369	-4.50563e-08	3.70086e-12	62.946		-4.90295e-08	-9.21132e-13	41.8495	-5.03155e-08	-7.06887e-13	52.126	-5.21467e-08	-1.12195e-12	-0.781942	-5.41453e-08	-1.53588e-12	76.3084		-5.92459e-08	-1.94387e-13	57.3945	-5.38223e-08	1.86342e-12	1.19196
-4.58597e-08	1.95744e-10	5.48662e-12	10.0775	-4.5812e-08	3.45675e-10	2.44552e-11	4.56023		-4.54216e-08	1.38189e-11	3.41034	-4.54345e-08	2.1757e-11	7.46157	-6.58193e-08	3.35398e-12	37.8374	-4.57934e-08	1.68307e-12	50.0121	-4.48803e-08	7.94231e-12	60.5209	-4.51443e-08	-7.96214e-12	35.1038	-4.50756e-08	2.80372e-12	62.6738		-4.90319e-08	-1.4589e-13	51.644	-5.02994e-08	-4.33072e-13	42.5373	-5.21228e-08	-1.29547e-12	-9.69705	-5.41106e-08	-1.94715e-12	46.8534		-5.92314e-08	-1.16885e-13	75.928	-5.38348e-08	2.16174e-12	40.8784
-4.58443e-08	1.9296e-10	1.21233e-11	34.7459	-4.58037e-08	3.5281e-10	2.6983e-11	8.90923		-4.54008e-08	1.40058e-11	6.13862	-4.54199e-08	2.05183e-11	7.17623	-6.58059e-08	2.15413e-12	41.1316	-4.57679e-08	1.29467e-12	59.5042	-4.48606e-08	8.67668e-12	58.075	-4.51258e-08	-8.7286e-12	37.5981	-4.50587e-08	2.97139e-12	62.3617		-4.90296e-08	-6.05612e-13	44.8587	-5.02832e-08	-1.03501e-13	38.5068	-5.21044e-08	-1.37633e-12	7.15711	-5.40891e-08	-2.29086e-12	66.5674		-5.92127e-08	-4.84966e-13	77.8114	-5.38047e-08	2.03413e-12	32.831
-4.58317e-08	1.92293e-10	5.48662e-12	3.49128	-4.57795e-08	3.47792e-10	2.44645e-11	12.2244		-4.54295e-08	1.4669e-11	8.0077	-4.54387e-08	2.09214e-11	7.15824	-6.57893e-08	1.46448e-12	43.0171	-4.57469e-08	1.43102e-12	55.9876	-4.484e-08	8.75805e-12	54.7024	-4.51113e-08	-9.11767e-12	41.1533	-4.50212e-08	2.87173e-12	61.7337		-4.90159e-08	-1.86515e-12	15.0919	-5.02607e-08	-3.60711e-13	42.5107	-5.20902e-08	-1.54173e-12	29.0508	-5.40419e-08	-1.94168e-12	5.9132		-5.91981e-08	-1.70695e-13	79.1733	-5.378e-08	1.90567e-12	29.061
-4.58294e-08	1.99574e-10	1.31214e-11	47.0195	-4.57588e-08	3.45377e-10	2.25103e-11	5.79011		-4.54222e-08	1.49078e-11	6.97073	-4.54233e-08	2.15138e-11	6.34969	-6.57706e-08	2.45506e-12	40.5888	-4.57276e-08	1.31171e-12	49.2297	-4.48108e-08	8.54416e-12	54.7579	-4.50908e-08	-9.37512e-12	39.7682	-4.50043e-08	2.87606e-12	56.6376		-4.89795e-08	-2.58153e-12	-13.0837	-5.02416e-08	-4.43386e-13	46.2334	-5.20773e-08	-1.18547e-12	26.4262	-5.40153e-08	-1.72162e-12	20.106		-5.91816e-08	2.84265e-14	82.7667	-5.37655e-08	3.01714e-12	18.3235
-4.58142e-08	1.9694e-10	5.71515e-12	7.5891	-4.57432e-08	3.46917e-10	2.26083e-11	5.62847		-4.54257e-08	1.51714e-11	4.8509	-4.5406e-08	2.14266e-11	6.1828	-6.57594e-08	3.18627e-12	35.9333	-4.57121e-08	1.14378e-12	54.3961	-4.47944e-08	7.99042e-12	52.3495	-4.50707e-08	-9.54894e-12	38.8546	-4.49879e-08	2.8092e-12	49.259		-4.8957e-08	-2.10886e-12	24.3908	-5.02237e-08	-3.75521e-13	40.7361	-5.20594e-08	-1.34985e-12	28.941	-5.39946e-08	-1.49549e-12	-15.7843		-5.91726e-08	-4.27284e-13	58.9687	-5.37481e-08	2.67931e-12	39.1588
-4.57966e-08	1.925e-10	1.35131e-11	58.689	-4.5712e-08	3.36573e-10	2.24777e-11	3.31092		-4.54055e-08	1.47971e-11	4.08343	-4.53866e-08	2.11137e-11	6.30579	-6.57398e-08	3.36235e-12	32.0778	-4.57001e-08	8.75516e-13	64.8338	-4.47883e-08	8.04988e-12	54.5537	-4.50519e-08	-9.33853e-12	36.3765	-4.49762e-08	2.49237e-12	49.1049		-4.89374e-08	-5.24551e-13	45.604	-5.02069e-08	-3.12777e-13	43.2391	-5.20408e-08	-1.52284e-12	40.23	-5.39765e-08	-1.67984e-12	0.172558		-5.91525e-08	-3.05489e-13	31.2539	-5.37114e-08	2.21803e-12	21.7645
-4.57828e-08	1.90924e-10	5.91569e-12	21.3914	-4.5686e-08	3.30094e-10	2.24124e-11	2.94292		-4.5385e-08	1.41786e-11	3.89191	-4.53651e-08	2.14897e-11	7.53556	-6.57158e-08	3.48523e-12	27.972	-4.5685e-08	2.6872e-12	70.3122	-4.47626e-08	8.05215e-12	60.5443	-4.50252e-08	-8.18965e-12	34.1356	-4.49619e-08	2.3449e-12	51.1249		-4.89237e-08	-8.34477e-13	63.7257	-5.01897e-08	-3.39321e-13	42.2629	-5.20318e-08	-1.41445e-12	21.8466	-5.3951e-08	-1.65611e-12	21.3286		-5.91313e-08	1.97339e-13	42.6536	-5.36946e-08	3.10328e-12	16.8472
-4.57633e-08	1.85069e-10	1.30747e-11	71.8662	-4.56598e-08	3.23536e-10	2.06308e-11	2.10822		-4.53733e-08	1.42371e-11	5.082	-4.5348e-08	2.21899e-11	7.46826	-6.56933e-08	4.26305e-12	21.9948	-4.56667e-08	3.94077e-12	65.1759	-4.47464e-08	8.05016e-12	61.6507	-4.50203e-08	-7.05218e-12	34.8465	-4.49484e-08	2.1122e-12	52.5639		-4.88943e-08	-1.0438e-12	58.0698	-5.01752e-08	-4.47664e-13	39.068	-5.20162e-08	-1.04406e-12	19.2436	-5.39398e-08	-1.40631e-12	25.0991		-5.91144e-08	3.57546e-13	38.6926	-5.36686e-08	3.74145e-12	28.1934
-4.5746e-08	1.80813e-10	6.48002e-12	32.3659	-4.56427e-08	3.23953e-10	1.98846e-11	4.41742		-4.53593e-08	1.44922e-11	5.41035	-4.53326e-08	2.27521e-11	6.36851	-6.56685e-08	3.17023e-12	13.143	-4.5648e-08	3.70631e-12	58.5461	-4.4731e-08	7.53173e-12	62.3194	-4.50026e-08	-6.43802e-12	35.9244	-4.49297e-08	1.71638e-12	51.3801		-4.8881e-08	-1.56465e-12	38.0274	-5.01532e-08	-4.05658e-13	40.4739	-5.19977e-08	-1.02766e-12	18.5232	-5.39886e-08	-9.60521e-13	6.9363		-5.90927e-08	6.40403e-13	27.9674	-5.36757e-08	3.64715e-12	31.1234
-4.57472e-08	1.90763e-10	1.16756e-11	78.9907	-4.56361e-08	3.3235e-10	2.15542e-11	10.1658		-4.53481e-08	1.47503e-11	5.36441	-4.53156e-08	2.2714e-11	5.35887	-6.56452e-08	2.4334e-12	26.299	-4.56344e-08	3.22706e-12	58.7526	-4.46907e-08	7.94185e-12	59.5418	-4.49848e-08	-7.5632e-12	35.9299	-4.49409e-08	1.77693e-12	48.402		-4.8863e-08	-1.43787e-12	-10.5678	-5.01256e-08	-2.46751e-13	42.3498	-5.19764e-08	-1.29238e-12	23.8151	-5.39687e-08	-7.43855e-13	36.2745		-5.90517e-08	5.73813e-13	42.7377	-5.36783e-08	3.23373e-12	27.3673
-4.57324e-08	1.88428e-10	6.46603e-12	25.9519	-4.56261e-08	3.38143e-10	2.1447e-11	7.54511		-4.53278e-08	1.4773e-11	6.49106	-4.53234e-08	2.22339e-11	4.97431	-6.56276e-08	2.23474e-12	45.7906	-4.56207e-08	2.47206e-12	69.8692	-4.46707e-08	8.16772e-12	57.7656	-4.497e-08	-8.93096e-12	33.5708	-4.49221e-08	1.93164e-12	48.8873		-4.88029e-08	-2.06308e-12	30.6789	-5.01153e-08	-4.2599e-13	35.9702	-5.196e-08	-1.40412e-12	38.9987	-5.39411e-08	-7.19722e-13	30.2471		-5.90316e-08	8.61845e-14	51.8234	-5.36438e-08	2.44395e-12	19.9427
-4.57227e-08	1.89969e-10	1.13631e-11	72.2778	-4.56152e-08	3.4334e-10	1.76039e-11	2.65634		-4.53293e-08	1.49815e-11	8.77462	-4.53e-08	2.20435e-11	5.50867	-6.56224e-08	2.7091e-12	46.2476	-4.5597e-08	2.61865e-12	76.6146	-4.4666e-08	8.55332e-12	60.1324	-4.4952e-08	-8.58498e-12	35.1908	-4.49077e-08	2.1862e-12	49.172		-4.87962e-08	-1.77876e-12	66.5913	-5.01006e-08	-6.02652e-13	27.9335	-5.19417e-08	-1.23168e-12	38.6634	-5.39191e-08	-7.34499e-13	26.4392		-5.90167e-08	-7.44102e-13	77.9678	-5.36246e-08	2.38141e-12	26.986
-4.57074e-08	1.87289e-10	6.56863e-12	27.564	-4.55988e-08	3.44225e-10	1.8089e-11	5.60927		-4.53136e-08	1.55227e-11	6.672	-4.52832e-08	2.16449e-11	6.07491	-6.56069e-08	2.52573e-12	20.5117	-4.55802e-08	2.01733e-12	67.8481	-4.46479e-08	8.64851e-12	62.4276	-4.49502e-08	-7.78437e-12	37.4803	-4.48921e-08	2.72883e-12	49.2171		-4.87711e-08	-1.94609e-12	61.9349	-5.00818e-08	-6.50399e-13	24.4615	-5.19293e-08	-1.12018e-12	24.6842	-5.38966e-08	-9.59426e-13	22.7951		-5.90018e-08	-7.51052e-13	68.4728	-5.36404e-08	3.04945e-12	31.6543
-4.57007e-08	1.91154e-10	1.0435e-11	71.1747	-4.55757e-08	3.40061e-10	1.95674e-11	5.53548		-4.52962e-08	1.55676e-11	5.03279	-4.52656e-08	2.17729e-11	4.28531	-6.55908e-08	3.0842e-12	13.092	-4.55653e-08	1.37317e-12	63.5841	-4.46277e-08	8.46854e-12	60.4504	-4.49343e-08	-7.71504e-12	38.6987	-4.48744e-08	3.04467e-12	51.2883		-4.87611e-08	-2.04323e-12	61.1756	-5.00616e-08	-3.78448e-13	25.8205	-5.19159e-08	-9.69733e-13	13.8855	-5.38633e-08	-1.36206e-12	-5.63949		-5.89808e-08	-5.59425e-13	23.1097	-5.37024e-08	3.11816e-12	28.8276
-4.56918e-08	1.9334e-10	6.59662e-12	25.5144	-4.55609e-08	3.42158e-10	1.87513e-11	4.444		-4.52795e-08	1.55116e-11	3.68542	-4.52464e-08	2.18323e-11	3.13411	-6.55733e-08	3.83207e-12	21.9198	-4.55451e-08	1.46987e-12	66.7049	-4.46053e-08	8.07332e-12	59.7968	-4.49031e-08	-7.4565e-12	39.3229	-4.48555e-08	2.99062e-12	53.1546		-4.87428e-08	-2.16192e-12	59.8986	-5.00438e-08	-3.17812e-13	31.0159	-5.19011e-08	-1.02843e-12	3.85788	-5.38668e-08	-1.31758e-12	-10.3129		-5.89653e-08	-4.30653e-13	29.2417	-5.36661e-08	2.7596e-12	22.2284
-4.56875e-08	1.9908e-10	8.73267e-12	67.2984	-4.5547e-08	3.4499e-10	1.98379e-11	0.764012		-4.5276e-08	1.50959e-11	4.27948	-4.52286e-08	2.1855e-11	3.9864	-6.55524e-08	3.70999e-12	39.712	-4.55275e-08	1.46132e-12	57.6737	-4.45868e-08	7.84934e-12	58.5729	-4.48906e-08	-7.4019e-12	37.7109	-4.4845e-08	2.56528e-12	53.7049		-4.87254e-08	-2.1997e-12	47.626	-5.00274e-08	-4.76185e-13	32.7197	-5.18887e-08	-1.08905e-12	6.66605	-5.38727e-08	-1.17518e-12	13.4357		-5.89483e-08	-3.47909e-13	67.6837	-5.36255e-08	3.27848e-12	17.8012
-4.56763e-08	1.99517e-10	6.42405e-12	19.067	-4.55192e-08	3.37239e-10	2.1918e-11	0.647783		-4.52598e-08	1.53043e-11	4.47572	-4.52122e-08	2.15511e-11	5.13671	-6.55334e-08	2.73348e-12	59.3677	-4.55111e-08	1.70362e-12	49.815	-4.45886e-08	7.62391e-12	56.3032	-4.48802e-08	-7.59051e-12	35.8196	-4.48256e-08	2.46791e-12	53.3051		-4.87067e-08	-1.86519e-12	55.5389	-5.00111e-08	-7.9946e-13	24.2175	-5.18794e-08	-1.12084e-12	-2.93197	-5.38534e-08	-1.30157e-12	3.15948		-5.89442e-08	-4.26943e-13	49.7868	-5.36323e-08	3.52136e-12	18.446
-4.5664e-08	1.99114e-10	8.76066e-12	59.4524	-4.55005e-08	3.36424e-10	2.13397e-11	0.483274		-4.52457e-08	1.5151e-11	5.07222	-4.51932e-08	2.12698e-11	6.352	-6.5518e-08	2.23924e-12	52.048	-4.54894e-08	1.57871e-12	46.4922	-4.45714e-08	7.4915e-12	56.8184	-4.48613e-08	-7.8918e-12	35.181	-4.48085e-08	2.23827e-12	57.4687		-4.86854e-08	-1.82949e-12	66.4089	-4.99961e-08	-1.01567e-12	26.4897	-5.18575e-08	-1.20037e-12	8.6723	-5.38372e-08	-1.29828e-12	-5.01436		-5.89375e-08	1.10355e-13	47.9712	-5.36229e-08	3.55867e-12	16.0377
-4.56504e-08	1.97722e-10	6.9091e-12	11.3437	-4.5479e-08	3.33423e-10	2.36716e-11	0.350595		-4.52271e-08	1.48682e-11	5.28794	-4.51787e-08	2.15433e-11	6.73196	-6.55052e-08	2.19609e-12	28.8398	-4.54717e-08	1.0611e-12	52.1131	-4.45574e-08	7.44409e-12	55.1052	-4.48419e-08	-8.61158e-12	35.3748	-4.47911e-08	1.83493e-12	55.1562		-4.86674e-08	-1.72614e-12	75.9756	-4.99846e-08	-9.01042e-13	31.231	-5.18347e-08	-1.114e-12	16.3668	-5.38108e-08	-1.25268e-12	10.8126		-5.89247e-08	5.84625e-13	60.6751	-5.36086e-08	3.49419e-12	19.107
-4.56438e-08	2.01702e-10	7.65532e-12	50.3725	-4.54634e-08	3.34924e-10	2.21605e-11	5.54371		-4.52073e-08	1.50409e-11	4.75373	-4.51619e-08	2.14722e-11	6.53132	-6.54929e-08	2.38095e-12	13.2008	-4.54537e-08	1.92765e-12	65.1876	-4.45392e-08	7.24352e-12	52.4428	-4.48292e-08	-8.12055e-12	35.5706	-4.47751e-08	1.67032e-12	57.0795		-4.8643e-08	-1.41921e-12	74.7655	-4.99715e-08	-5.14e-13	33.6294	-5.18185e-08	-8.12244e-13	21.2438	-5.37919e-08	-1.23358e-12	22.6967		-5.89091e-08	7.22982e-13	63.146	-5.36122e-08	3.57139e-12	25.0453
-4.56204e-08	1.92787e-10	6.6246e-12	2.16186	-4.54376e-08	3.28703e-10	1.99126e-11	8.96096		-4.51844e-08	1.4972e-11	4.99191	-4.51447e-08	2.1785e-11	6.38216	-6.54757e-08	2.85782e-12	24.1509	-4.54335e-08	3.26136e-12	52.8291	-4.45213e-08	8.14016e-12	53.3434	-4.48019e-08	-8.02801e-12	37.4784	-4.47567e-08	1.70116e-12	55.9661		-4.86265e-08	-1.49773e-12	72.4039	-4.99505e-08	-3.89594e-13	34.772	-5.17979e-08	-5.86055e-13	24.195	-5.37808e-08	-1.16213e-12	34.6312		-5.88906e-08	6.40227e-13	57.5571	-5.35946e-08	3.403e-12	27.2292
-4.56115e-08	1.95008e-10	7.77191e-12	38.4442	-4.54242e-08	3.31933e-10	2.085e-11	11.5558		-4.51636e-08	1.46444e-11	5.51281	-4.51267e-08	2.20408e-11	5.73813	-6.54625e-08	3.95576e-12	36.4908	-4.54194e-08	3.2968e-12	44.1986	-4.44994e-08	8.80087e-12	53.5834	-4.47863e-08	-7.67688e-12	38.4351	-4.47386e-08	1.63709e-12	52.7926		-4.86354e-08	-1.34568e-12	42.5302	-4.99348e-08	-4.38432e-13	34.4316	-5.17713e-08	-6.12311e-13	29.3468	-5.37661e-08	-1.1593e-12	26.896		-5.88725e-08	4.82259e-13	56.9826	-5.35603e-08	3.20645e-12	55.9064
-4.55923e-08	1.89279e-10	5.73846e-12	5.34797	-4.54132e-08	3.36971e-10	1.96281e-11	8.88014		-4.51443e-08	1.45825e-11	5.11694	-4.51097e-08	2.1245e-11	5.30277	-6.54523e-08	4.90918e-12	43.8267	-4.54058e-08	2.49023e-12	44.6003	-4.4481e-08	8.67213e-12	52.916	-4.47696e-08	-7.28232e-12	37.7666	-4.47211e-08	1.71177e-12	58.0678		-4.86187e-08	-1.45296e-12	56.7092	-4.99324e-08	-4.34666e-13	32.0123	-5.1759e-08	-8.01078e-13	18.7393	-5.37438e-08	-1.21636e-12	15.3649		-5.88497e-08	1.40095e-13	59.9441	-5.35261e-08	3.04415e-12	73.4251
-4.55847e-08	1.92477e-10	8.03775e-12	30.08	-4.53951e-08	3.36563e-10	1.92643e-11	2.57337		-4.51535e-08	1.46288e-11	5.11724	-4.50921e-08	2.07344e-11	5.43425	-6.5442e-08	4.11044e-12	37.828	-4.53913e-08	2.36661e-12	53.344	-4.44658e-08	8.2137e-12	53.0285	-4.47538e-08	-7.60643e-12	36.8645	-4.47035e-08	1.96208e-12	52.1505		-4.86035e-08	-1.62396e-12	78.6184	-4.99179e-08	-5.02316e-13	21.7928	-5.17387e-08	-1.12473e-12	8.23427	-5.3728e-08	-1.30853e-12	3.97935		-5.88319e-08	5.16006e-14	48.7258	-5.35096e-08	2.98112e-12	85.7013
-4.55691e-08	1.89601e-10	5.16947e-12	10.6936	-4.53746e-08	3.34367e-10	2.15496e-11	3.21746		-4.51352e-08	1.45269e-11	4.68237	-4.50728e-08	2.12154e-11	6.30207	-6.54157e-08	3.06135e-12	35.2404	-4.53748e-08	2.29819e-12	55.0491	-4.4453e-08	7.37813e-12	52.7689	-4.4744e-08	-7.8125e-12	35.3609	-4.46875e-08	2.04424e-12	52.8868		-4.85805e-08	-1.71445e-12	74.6766	-4.9902e-08	-6.07264e-13	17.2321	-5.17234e-08	-1.37255e-12	3.40371	-5.37105e-08	-1.38543e-12	27.7923		-5.88152e-08	2.89939e-13	34.6033	-5.34906e-08	2.85212e-12	69.482
-4.5552e-08	1.85529e-10	7.93049e-12	18.8131	-4.53594e-08	3.36225e-10	2.29394e-11	2.8193		-4.5125e-08	1.39677e-11	5.56965	-4.50541e-08	2.1426e-11	5.75222	-6.53916e-08	2.66074e-12	38.227	-4.53585e-08	2.12072e-12	52.8643	-4.44361e-08	6.75229e-12	54.3585	-4.47264e-08	-7.77512e-12	35.3706	-4.46718e-08	2.12821e-12	52.8984		-4.85699e-08	-1.68588e-12	53.841	-4.98864e-08	-6.90382e-13	24.438	-5.17081e-08	-1.37196e-12	2.21595	-5.36953e-08	-1.4534e-12	38.6802		-5.87959e-08	3.98746e-13	37.6728	-5.34751e-08	2.92028e-12	65.3085
-4.55415e-08	1.86438e-10	6.06494e-12	17.0987	-4.5336e-08	3.31744e-10	2.36903e-11	4.5594		-4.51072e-08	1.44542e-11	5.00236	-4.50349e-08	2.1291e-11	5.23551	-6.53703e-08	2.62155e-12	45.7191	-4.53449e-08	2.27774e-12	57.7857	-4.44171e-08	7.31914e-12	55.5624	-4.47088e-08	-7.67181e-12	36.5649	-4.46532e-08	2.2182e-12	55.6221		-4.85552e-08	-1.53568e-12	58.7334	-4.98719e-08	-4.82882e-13	28.284	-5.16962e-08	-1.32082e-12	5.60457	-5.36725e-08	-1.41982e-12	36.1113		-5.87752e-08	1.92334e-13	47.7169	-5.34845e-08	3.10993e-12	45.5703
-4.5528e-08	1.85184e-10	7.94914e-12	3.09515	-4.53207e-08	3.33513e-10	2.24917e-11	4.498		-4.50931e-08	1.49285e-11	4.58045	-4.50154e-08	2.15924e-11	5.27143	-6.53487e-08	2.11231e-12	55.1144	-4.53271e-08	2.24406e-12	59.8194	-4.44013e-08	8.04438e-12	55.9756	-4.4692e-08	-6.94389e-12	35.1299	-4.46334e-08	2.14431e-12	55.7009		-4.85418e-08	-1.24429e-12	56.9555	-4.98555e-08	-4.51589e-13	28.4129	-5.1683e-08	-1.23214e-12	11.9635	-5.36509e-08	-1.35022e-12	6.01467		-5.87574e-08	-2.24986e-14	44.0792	-5.34589e-08	3.51965e-12	25.6136
-4.55147e-08	1.83988e-10	7.11897e-12	24.3678	-4.53025e-08	3.33105e-10	2.11065e-11	1.61648		-4.50793e-08	1.51448e-11	6.38125	-4.49959e-08	2.20768e-11	6.39369	-6.53318e-08	1.67817e-12	38.6008	-4.53063e-08	1.95429e-12	52.6495	-4.4386e-08	8.56123e-12	56.3001	-4.46772e-08	-7.11852e-12	35.1001	-4.46159e-08	2.23522e-12	54.4618		-4.85176e-08	-1.29455e-12	46.4108	-4.98385e-08	-5.51211e-13	28.747	-5.16622e-08	-1.10746e-12	1.47943	-5.36332e-08	-1.24911e-12	-32.6467		-5.87391e-08	-2.93566e-13	34.0123	-5.34393e-08	3.93061e-12	40.5939
-4.55097e-08	1.89164e-10	7.75326e-12	17.9198	-4.52825e-08	3.31247e-10	2.1461e-11	3.44253		-4.50621e-08	1.51287e-11	6.71186	-4.49774e-08	2.2437e-11	6.71697	-6.53186e-08	2.16092e-12	28.1801	-4.52868e-08	2.13726e-12	52.4791	-4.43786e-08	8.59959e-12	59.3359	-4.46599e-08	-7.52355e-12	34.1912	-4.461e-08	2.22345e-12	56.8373		-4.85029e-08	-1.30534e-12	55.5118	-4.98198e-08	-6.54217e-13	28.5421	-5.16565e-08	-1.18822e-12	-8.8601	-5.36162e-08	-1.42791e-12	-41.3775		-5.87254e-08	-5.50027e-13	38.9682	-5.34302e-08	4.08833e-12	51.4229
-4.55137e-08	2.01208e-10	6.6759e-12	28.5375	-4.52695e-08	3.34814e-10	2.10272e-11	9.38392		-4.50459e-08	1.48062e-11	3.92688	-4.49608e-08	2.18921e-11	7.07837	-6.53074e-08	3.15828e-12	29.2053	-4.52667e-08	2.20084e-12	52.6975	-4.43606e-08	8.02216e-12	58.2176	-4.46415e-08	-7.12283e-12	33.37	-4.45923e-08	2.46727e-12	55.7737		-4.8495e-08	-1.06908e-12	58.6845	-4.9801e-08	-7.46544e-13	30.1023	-5.16442e-08	-1.41995e-12	-17.2051	-5.35982e-08	-1.5842e-12	-26.838		-5.87095e-08	-5.3438e-13	51.2544	-5.34235e-08	3.83493e-12	53.5803
-4.55021e-08	2.0138e-10	7.06301e-12	10.3166	-4.52636e-08	3.43708e-10	2.18527e-11	11.4924		-4.50288e-08	1.42267e-11	4.42411	-4.49449e-08	2.15587e-11	6.05649	-6.52945e-08	3.46174e-12	45.3134	-4.52515e-08	2.63785e-12	56.8454	-4.43422e-08	7.74396e-12	57.2193	-4.46245e-08	-7.04876e-12	34.6779	-4.4574e-08	2.7199e-12	54.0948		-4.84818e-08	-1.24734e-12	55.2962	-4.97808e-08	-6.68495e-13	33.6628	-5.16268e-08	-1.36161e-12	-27.5866	-5.35858e-08	-1.56819e-12	-18.4565		-5.869e-08	-3.49531e-13	39.6122	-5.34098e-08	3.50207e-12	54.1645
-4.5488e-08	1.99563e-10	5.81775e-12	22.6709	-4.52348e-08	3.35182e-10	2.3667e-11	4.7363		-4.50103e-08	1.37761e-11	5.64984	-4.4927e-08	2.19979e-11	5.85155	-6.52776e-08	3.1813e-12	41.9554	-4.52382e-08	3.27902e-12	63.5959	-4.43243e-08	8.08783e-12	55.5098	-4.46062e-08	-7.69994e-12	34.023	-4.45553e-08	2.67736e-12	52.9826		-4.84639e-08	-1.24646e-12	57.0207	-4.97662e-08	-4.08307e-13	40.1056	-5.16058e-08	-1.29668e-12	-4.63335	-5.35747e-08	-1.51415e-12	9.21172		-5.86702e-08	-1.00932e-13	49.8366	-5.33926e-08	3.41326e-12	40.8596
-4.54788e-08	2.01553e-10	7.07233e-12	3.19636	-4.51989e-08	3.21181e-10	2.3667e-11	2.159		-4.49938e-08	1.36747e-11	5.62491	-4.49114e-08	2.23119e-11	6.56371	-6.52601e-08	3.95445e-12	33.5396	-4.52249e-08	3.70353e-12	59.7359	-4.43071e-08	8.09984e-12	53.1324	-4.45867e-08	-7.62809e-12	33.4521	-4.45366e-08	2.24209e-12	51.4213		-4.84561e-08	-1.18222e-12	59.9979	-4.97508e-08	-3.24485e-13	42.312	-5.15837e-08	-1.39696e-12	17.9877	-5.35593e-08	-1.44925e-12	40.2746		-5.86532e-08	8.1677e-14	48.8123	-5.33757e-08	3.32964e-12	29.9325
-4.54591e-08	1.95491e-10	5.61254e-12	13.302	-4.51741e-08	3.15716e-10	2.39142e-11	5.25248		-4.49751e-08	1.39257e-11	5.62474	-4.48943e-08	2.26317e-11	6.3841	-6.52418e-08	5.50685e-12	24.5081	-4.52045e-08	3.85099e-12	55.81	-4.42907e-08	8.15796e-12	54.8816	-4.45675e-08	-7.41796e-12	34.6491	-4.45164e-08	1.99949e-12	51.4074		-4.84441e-08	-1.18023e-12	66.4728	-4.97331e-08	-4.64086e-13	41.3643	-5.15659e-08	-1.36419e-12	15.7677	-5.35392e-08	-1.3643e-12	54.4727		-5.86353e-08	9.27787e-14	47.6525	-5.33613e-08	3.32765e-12	44.948
-4.5441e-08	1.90636e-10	8.50414e-12	27.6178	-4.5172e-08	3.27531e-10	2.34898e-11	7.7883		-4.4955e-08	1.38748e-11	5.59987	-4.48759e-08	2.22134e-11	6.48656	-6.52212e-08	6.50092e-12	20.9956	-4.51867e-08	2.98738e-12	55.1505	-4.42739e-08	8.50459e-12	56.5072	-4.45496e-08	-7.30872e-12	36.0299	-4.45002e-08	1.88051e-12	54.0025		-4.84267e-08	-1.11316e-12	66.6971	-4.9716e-08	-6.23411e-13	35.8054	-5.15463e-08	-1.32347e-12	10.5456	-5.35216e-08	-1.26144e-12	52.7357		-5.86218e-08	-1.73585e-13	54.9727	-5.33493e-08	3.27562e-12	36.653
-4.5421e-08	1.84356e-10	5.08552e-12	2.15912	-4.51592e-08	3.31217e-10	2.21326e-11	5.40578		-4.49455e-08	1.40709e-11	4.07841	-4.48586e-08	2.13353e-11	6.4433	-6.51938e-08	5.26579e-12	20.6493	-4.51684e-08	1.98961e-12	63.7439	-4.42577e-08	8.88199e-12	57.1286	-4.45342e-08	-7.67569e-12	35.7107	-4.44816e-08	1.67116e-12	54.2559		-4.84078e-08	-1.12225e-12	60.2857	-4.96997e-08	-7.37349e-13	29.6404	-5.15303e-08	-1.38991e-12	11.328	-5.35058e-08	-1.03611e-12	60.1164		-5.86025e-08	-1.93495e-13	52.2297	-5.33402e-08	3.169e-12	25.228
-4.53998e-08	1.77143e-10	9.91263e-12	50.9691	-4.51458e-08	3.34417e-10	2.05562e-11	1.26135		-4.49288e-08	1.4767e-11	5.60414	-4.48437e-08	2.15326e-11	6.33172	-6.51692e-08	5.0554e-12	27.3937	-4.51496e-08	1.9278e-12	67.1229	-4.42408e-08	8.56233e-12	58.2472	-4.45169e-08	-7.68935e-12	35.5493	-4.44656e-08	1.49862e-12	53.0382		-4.83913e-08	-1.18497e-12	58.6817	-4.96785e-08	-7.02302e-13	30.4928	-5.15154e-08	-1.25524e-12	14.1839	-5.3487e-08	-8.90066e-13	49.7696		-5.85829e-08	-3.30167e-13	56.9588	-5.33227e-08	3.11909e-12	21.1615
-4.53823e-08	1.72784e-10	5.43531e-12	15.7572	-4.51299e-08	3.35778e-10	1.98753e-11	0.541806		-4.49107e-08	1.51813e-11	4.95985	-4.48246e-08	2.19453e-11	6.64615	-6.51485e-08	5.60297e-12	39.0124	-4.51281e-08	2.74711e-12	57.7073	-4.42244e-08	7.91854e-12	59.9521	-4.45004e-08	-7.89354e-12	35.547	-4.44499e-08	1.58934e-12	55.6589		-4.83813e-08	-1.20592e-12	53.8144	-4.96631e-08	-6.27243e-13	26.582	-5.14961e-08	-9.61741e-13	12.4935	-5.3469e-08	-7.31723e-13	36.1119		-5.85616e-08	-3.09475e-13	65.8518	-5.33066e-08	2.96154e-12	29.6761
-4.53733e-08	1.74923e-10	1.07381e-11	64.6347	-4.51125e-08	3.35917e-10	1.89378e-11	0.244737		-4.48935e-08	1.52997e-11	6.32287	-4.48076e-08	2.16171e-11	6.88405	-6.51297e-08	4.54613e-12	47.2592	-4.51061e-08	3.84689e-12	46.5967	-4.42098e-08	7.3171e-12	60.3801	-4.4484e-08	-8.06158e-12	35.209	-4.44323e-08	1.87774e-12	59.3524		-4.8381e-08	-1.44213e-12	49.1334	-4.96453e-08	-6.08749e-13	24.09	-5.14762e-08	-7.12337e-13	16.7889	-5.34516e-08	-7.63746e-13	38.094		-5.85463e-08	-2.80271e-13	55.645	-5.32833e-08	2.90043e-12	43.154
-4.5356e-08	1.70644e-10	6.19552e-12	14.6396	-4.51034e-08	3.42426e-10	1.97913e-11	0.179052		-4.48805e-08	1.57635e-11	7.47525	-4.47891e-08	2.14852e-11	6.66991	-6.51134e-08	4.85566e-12	43.4675	-4.50735e-08	4.09961e-12	42.4204	-4.41903e-08	7.3531e-12	58.2284	-4.44665e-08	-7.59827e-12	34.046	-4.44152e-08	2.18097e-12	62.134		-4.83666e-08	-1.58893e-12	54.3488	-4.96294e-08	-5.12011e-13	25.5064	-5.14552e-08	-6.88842e-13	24.7763	-5.34313e-08	-1.10559e-12	40.1864		-5.8538e-08	-2.32885e-13	84.2257	-5.32644e-08	2.88835e-12	62.0899
-4.53471e-08	1.72887e-10	1.09247e-11	61.8812	-4.50823e-08	3.39703e-10	2.10739e-11	0.338078		-4.48651e-08	1.5721e-11	7.94627	-4.47707e-08	2.17696e-11	5.15487	-6.51015e-08	5.50887e-12	41.3233	-4.50647e-08	3.49292e-12	45.4073	-4.4172e-08	7.72277e-12	55.5581	-4.44477e-08	-7.44186e-12	33.9301	-4.43995e-08	2.61466e-12	62.3734		-4.83497e-08	-1.6275e-12	55.3304	-4.96143e-08	-4.69254e-13	27.8424	-5.14433e-08	-8.82524e-13	27.4786	-5.34054e-08	-1.36215e-12	31.9273		-5.85231e-08	-9.79291e-14	81.7235	-5.32439e-08	2.89206e-12	72.4196
-4.53298e-08	1.68666e-10	5.82241e-12	10.913	-4.50709e-08	3.44473e-10	1.89378e-11	3.99256		-4.48488e-08	1.50401e-11	6.75313	-4.47528e-08	2.16464e-11	5.50294	-6.50915e-08	6.15123e-12	40.7263	-4.50495e-08	3.15601e-12	56.0167	-4.41526e-08	8.40194e-12	54.6733	-4.4431e-08	-7.99079e-12	36.1598	-4.43842e-08	2.82575e-12	59.1248		-4.83336e-08	-1.55388e-12	49.107	-4.96013e-08	-4.82073e-13	26.9777	-5.14283e-08	-1.00142e-12	37.4366	-5.33869e-08	-1.4908e-12	30.5118		-5.85032e-08	-1.06031e-13	57.3442	-5.32232e-08	2.85395e-12	71.6966
-4.53224e-08	1.71956e-10	1.03277e-11	55.7237	-4.50546e-08	3.45506e-10	1.96514e-11	5.19323		-4.48291e-08	1.45844e-11	6.45304	-4.47355e-08	2.2016e-11	6.16928	-6.50744e-08	6.25587e-12	32.9648	-4.50274e-08	3.45061e-12	69.2918	-4.41364e-08	8.45614e-12	54.6708	-4.44117e-08	-7.91242e-12	37.3624	-4.43682e-08	2.57014e-12	56.9205		-4.83194e-08	-1.60387e-12	55.0336	-4.95857e-08	-3.04577e-13	30.1214	-5.14088e-08	-1.01014e-12	38.8408	-5.33647e-08	-1.59369e-12	23.6256		-5.84815e-08	-2.82464e-13	33.2483	-5.32056e-08	2.92755e-12	66.4967
-4.53174e-08	1.77189e-10	5.69649e-12	10.3563	-4.50304e-08	3.40439e-10	2.04816e-11	4.69244		-4.48111e-08	1.44397e-11	4.83655	-4.47207e-08	2.23872e-11	4.9381	-6.5059e-08	6.26845e-12	32.3473	-4.5009e-08	3.90462e-12	67.7676	-4.41191e-08	7.98133e-12	54.1412	-4.43962e-08	-7.74012e-12	37.0175	-4.43483e-08	2.36585e-12	57.3139		-4.8303e-08	-1.44938e-12	64.3181	-4.95706e-08	-2.2361e-13	34.9366	-5.13921e-08	-1.1488e-12	26.9653	-5.33497e-08	-1.52661e-12	20.1177		-5.8463e-08	-4.93106e-13	35.3365	-5.31841e-08	3.15133e-12	55.9569
-4.53149e-08	1.84241e-10	1.10366e-11	57.1884	-4.5016e-08	3.42883e-10	2.07008e-11	9.88626		-4.47929e-08	1.43403e-11	4.77473	-4.47019e-08	2.22754e-11	4.30015	-6.50426e-08	5.84878e-12	34.3988	-4.49929e-08	5.27601e-12	60.66	-4.40998e-08	8.25338e-12	53.8311	-4.43805e-08	-7.74202e-12	36.779	-4.43288e-08	2.46517e-12	59.8948		-4.82797e-08	-1.35556e-12	58.353	-4.95511e-08	-1.73212e-13	36.689	-5.13742e-08	-1.1191e-12	8.72213	-5.33358e-08	-1.42142e-12	12.8638		-5.84461e-08	-2.17977e-13	44.4674	-5.31712e-08	3.3045e-12	39.4153
-4.53127e-08	1.9158e-10	5.93435e-12	24.8494	-4.50051e-08	3.4803e-10	2.15309e-11	9.21977		-4.47762e-08	1.47425e-11	6.13974	-4.46842e-08	2.18856e-11	5.28408	-6.50245e-08	5.38399e-12	36.6122	-4.49723e-08	5.59797e-12	58.1836	-4.40795e-08	8.1629e-12	53.7098	-4.43622e-08	-7.16884e-12	36.3417	-4.43097e-08	2.60334e-12	58.6688		-4.82613e-08	-1.42487e-12	49.2945	-4.95344e-08	-2.0261e-13	36.745	-5.13591e-08	-9.23206e-13	3.54671	-5.33239e-08	-1.27931e-12	11.5506		-5.84245e-08	-4.06151e-14	47.607	-5.3163e-08	3.31762e-12	30.3345
-4.52984e-08	1.89636e-10	1.17269e-11	70.0058	-4.49874e-08	3.47941e-10	2.18621e-11	8.00312		-4.4759e-08	1.52228e-11	7.00245	-4.46659e-08	2.17376e-11	5.25198	-6.50047e-08	6.53501e-12	33.3373	-4.49541e-08	4.93172e-12	62.6992	-4.4062e-08	7.8918e-12	55.834	-4.43408e-08	-7.21117e-12	36.7107	-4.42928e-08	2.58932e-12	56.0558		-4.82498e-08	-1.56711e-12	50.8171	-4.95147e-08	-1.61303e-13	37.862	-5.13449e-08	-8.94916e-13	0.358755	-5.33125e-08	-1.29206e-12	11.7598		-5.84015e-08	-2.08519e-13	66.5912	-5.3142e-08	3.33542e-12	36.9513
-4.5292e-08	1.93754e-10	7.88851e-12	60.4616	-4.49748e-08	3.51737e-10	2.11671e-11	13.0137		-4.4742e-08	1.52723e-11	6.79479	-4.4648e-08	2.13092e-11	4.62024	-6.49861e-08	7.98488e-12	25.6062	-4.49369e-08	4.59396e-12	61.5494	-4.40444e-08	7.50875e-12	55.3088	-4.43235e-08	-8.10567e-12	36.546	-4.42768e-08	2.58104e-12	53.9509		-4.82321e-08	-1.57432e-12	52.5952	-4.94963e-08	-2.62468e-13	38.1523	-5.1326e-08	-8.66395e-13	3.53758	-5.32959e-08	-1.33751e-12	7.63991		-5.83852e-08	-3.44877e-13	53.5123	-5.31246e-08	3.32669e-12	46.2303
-4.52711e-08	1.86737e-10	1.21699e-11	82.8689	-4.4947e-08	3.44016e-10	1.92037e-11	10.0381		-4.47221e-08	1.51139e-11	5.24345	-4.46303e-08	2.0777e-11	4.78718	-6.49714e-08	7.81309e-12	21.6901	-4.49212e-08	4.51949e-12	55.4905	-4.40277e-08	7.57193e-12	50.9536	-4.4309e-08	-8.53556e-12	35.5641	-4.42613e-08	2.44054e-12	52.3021		-4.82189e-08	-1.46597e-12	56.1598	-4.94864e-08	-5.2472e-13	31.7636	-5.13077e-08	-1.05073e-12	13.3054	-5.3271e-08	-1.57104e-12	-1.25598		-5.83692e-08	-4.0117e-13	37.565	-5.31057e-08	3.14195e-12	65.8709
-4.52578e-08	1.85564e-10	9.64679e-12	68.6697	-4.49301e-08	3.44533e-10	1.94788e-11	0.368595		-4.47009e-08	1.49763e-11	4.80741	-4.46125e-08	2.08632e-11	4.74946	-6.49586e-08	5.99291e-12	20.8231	-4.4903e-08	4.5605e-12	50.1316	-4.40103e-08	7.40656e-12	50.0489	-4.42943e-08	-8.41641e-12	33.6301	-4.42466e-08	2.11652e-12	49.6739		-4.82034e-08	-1.22474e-12	59.6685	-4.94725e-08	-5.37599e-13	24.6186	-5.12915e-08	-1.2531e-12	17.6636	-5.3254e-08	-1.6939e-12	-12.3273		-5.8355e-08	-5.25081e-13	39.0827	-5.30874e-08	2.9832e-12	65.559
-4.52491e-08	1.87945e-10	1.18295e-11	80.8505	-4.49236e-08	3.52989e-10	2.16848e-11	6.21724		-4.46844e-08	1.48258e-11	4.68101	-4.45957e-08	2.09744e-11	4.91469	-6.49373e-08	4.22801e-12	12.0969	-4.48943e-08	4.80076e-12	51.7267	-4.39923e-08	7.67165e-12	52.8961	-4.4277e-08	-8.26862e-12	33.4591	-4.42286e-08	1.97822e-12	46.6677		-4.8182e-08	-1.32743e-12	53.4305	-4.94607e-08	-4.23525e-13	24.2626	-5.12763e-08	-1.19996e-12	4.39815	-5.32315e-08	-1.56367e-12	-20.1503		-5.83343e-08	-5.83832e-13	50.093	-5.30656e-08	3.07391e-12	59.8692
-4.52291e-08	1.81641e-10	1.00572e-11	60.922	-4.48987e-08	3.47424e-10	2.22585e-11	8.49533		-4.46669e-08	1.50609e-11	5.98001	-4.45798e-08	2.07051e-11	4.87017	-6.49228e-08	3.27811e-12	8.82546	-4.48875e-08	4.48169e-12	57.2332	-4.39756e-08	8.05994e-12	55.6654	-4.42557e-08	-8.09529e-12	36.0365	-4.42103e-08	2.16891e-12	49.9145		-4.81701e-08	-1.4391e-12	46.0401	-4.94438e-08	-4.40461e-13	26.5121	-5.12577e-08	-9.85228e-13	-7.15105	-5.32178e-08	-1.37886e-12	-6.07211		-5.83146e-08	-3.58118e-13	53.1388	-5.30542e-08	3.34216e-12	58.794
-4.52206e-08	1.84172e-10	1.06682e-11	84.7755	-4.48662e-08	3.36037e-10	2.22725e-11	9.14586		-4.4647e-08	1.54041e-11	6.71679	-4.45616e-08	2.04546e-11	5.38161	-6.49078e-08	2.3374e-12	16.1732	-4.48697e-08	4.04663e-12	60.0395	-4.39595e-08	8.10088e-12	58.521	-4.42361e-08	-7.80611e-12	36.7278	-4.41911e-08	2.29706e-12	52.6853		-4.81572e-08	-1.46471e-12	42.998	-4.94279e-08	-5.20011e-13	29.71	-5.12443e-08	-1.07794e-12	2.29381	-5.32002e-08	-1.32078e-12	12.635		-5.82981e-08	-7.90469e-14	52.0623	-5.3033e-08	3.43213e-12	59.9985
-4.52152e-08	1.89049e-10	9.75872e-12	40.7139	-4.48414e-08	3.30601e-10	2.2585e-11	5.4456		-4.46294e-08	1.56773e-11	6.46493	-4.45424e-08	2.08999e-11	5.33072	-6.48912e-08	1.65798e-12	32.0552	-4.48509e-08	4.25567e-12	61.1881	-4.39405e-08	8.02233e-12	59.7125	-4.42182e-08	-7.58363e-12	36.4955	-4.41702e-08	2.37201e-12	53.5034		-4.81461e-08	-1.49249e-12	40.2906	-4.9412e-08	-7.08735e-13	30.7224	-5.12314e-08	-1.22574e-12	17.1141	-5.31837e-08	-1.37348e-12	9.06177		-5.82823e-08	-4.68262e-14	57.5367	-5.3004e-08	3.04064e-12	45.9717
-4.52221e-08	2.03301e-10	8.93788e-12	76.2407	-4.48297e-08	3.35073e-10	2.11532e-11	2.32518		-4.46138e-08	1.56292e-11	6.15776	-4.45272e-08	2.1588e-11	5.85109	-6.4878e-08	3.31475e-12	40.8844	-4.48352e-08	3.94079e-12	63.1682	-4.39206e-08	8.60332e-12	61.6546	-4.42004e-08	-7.90618e-12	37.7832	-4.4151e-08	2.55751e-12	51.5916		-4.81334e-08	-1.57996e-12	44.6099	-4.9395e-08	-7.40122e-13	30.0891	-5.12145e-08	-1.26385e-12	25.0425	-5.31673e-08	-1.35413e-12	-0.692688		-5.82676e-08	-4.19467e-13	63.0643	-5.29886e-08	2.77551e-12	41.7347
-4.52155e-08	2.0727e-10	9.94528e-12	30.5792	-4.48199e-08	3.41015e-10	2.08687e-11	3.29995		-4.45951e-08	1.52639e-11	4.27755	-4.45133e-08	2.25524e-11	6.36798	-6.48627e-08	3.67183e-12	36.9209	-4.48191e-08	3.71394e-12	61.8848	-4.39048e-08	9.30473e-12	60.9665	-4.4183e-08	-7.68682e-12	36.8552	-4.41325e-08	2.49464e-12	49.7343		-4.81141e-08	-1.50059e-12	50.2766	-4.93802e-08	-6.56031e-13	32.1457	-5.11956e-08	-1.26501e-12	14.4686	-5.31498e-08	-1.24732e-12	8.13051		-5.82501e-08	-5.60388e-13	67.7265	-5.29734e-08	2.83632e-12	42.4433
-4.51903e-08	1.96952e-10	8.71402e-12	66.1138	-4.48024e-08	3.41154e-10	2.05329e-11	7.19392		-4.45736e-08	1.50137e-11	4.62123	-4.44975e-08	2.29091e-11	7.21947	-6.48478e-08	2.65316e-12	33.0888	-4.48019e-08	3.74721e-12	62.0415	-4.38885e-08	8.98464e-12	60.7931	-4.41653e-08	-7.39301e-12	36.4396	-4.41134e-08	2.35214e-12	50.2877		-4.80944e-08	-1.33143e-12	50.8627	-4.93623e-08	-5.33016e-13	34.5587	-5.11792e-08	-1.24745e-12	14.6444	-5.31311e-08	-1.12491e-12	1.36451		-5.82321e-08	-2.67253e-13	67.3032	-5.29529e-08	2.67833e-12	65.052
-4.51848e-08	2.01794e-10	1.0393e-11	28.88	-4.47771e-08	3.35232e-10	1.94788e-11	10.3935		-4.45569e-08	1.4865e-11	6.12611	-4.44797e-08	2.22512e-11	6.87089	-6.48324e-08	6.53604e-13	37.4883	-4.47832e-08	3.95381e-12	59.6971	-4.38705e-08	8.63841e-12	59.7954	-4.41472e-08	-7.07608e-12	35.8345	-4.40969e-08	2.31195e-12	54.8095		-4.80754e-08	-1.20965e-12	52.4389	-4.93464e-08	-4.02733e-13	37.2351	-5.1162e-08	-1.24104e-12	8.94885	-5.31115e-08	-1.17822e-12	-4.89756		-5.82113e-08	3.31433e-14	61.6169	-5.2932e-08	2.58839e-12	72.7367
-4.51811e-08	2.07914e-10	8.95654e-12	63.5895	-4.47494e-08	3.27511e-10	2.04722e-11	10.88		-4.45439e-08	1.39347e-11	6.17938	-4.44626e-08	2.15325e-11	6.76159	-6.48076e-08	-1.80014e-13	71.8164	-4.47633e-08	4.09318e-12	58.8843	-4.38518e-08	8.07555e-12	58.0762	-4.41306e-08	-6.89894e-12	34.5941	-4.40808e-08	2.24931e-12	55.7744		-4.80597e-08	-1.13045e-12	43.2185	-4.93319e-08	-4.36114e-13	40.491	-5.11432e-08	-1.33848e-12	1.21053	-5.30952e-08	-1.32365e-12	5.67926		-5.81933e-08	1.6041e-13	56.1404	-5.29177e-08	2.75681e-12	62.9285
-4.51798e-08	2.15977e-10	1.08501e-11	26.4714	-4.47228e-08	3.20684e-10	2.01411e-11	7.52687		-4.4529e-08	1.36972e-11	6.22477	-4.4444e-08	2.12544e-11	6.98253	-6.47844e-08	7.20359e-13	66.407	-4.47451e-08	4.27567e-12	55.209	-4.38342e-08	7.68635e-12	54.0556	-4.41133e-08	-7.01244e-12	34.9309	-4.40614e-08	2.15811e-12	57.3583		-4.80447e-08	-1.15744e-12	38.4569	-4.93153e-08	-5.52701e-13	38.3419	-5.11248e-08	-1.30901e-12	-8.52984	-5.30796e-08	-1.37927e-12	15.9304		-5.81768e-08	-6.53886e-15	62.687	-5.29044e-08	2.8559e-12	54.1639
-4.51652e-08	2.13769e-10	8.62074e-12	61.4831	-4.47099e-08	3.24301e-10	1.97074e-11	8.05104		-4.45104e-08	1.35599e-11	6.372	-4.44251e-08	2.16215e-11	6.67802	-6.47655e-08	1.5828e-12	48.6009	-4.47277e-08	4.50696e-12	55.4736	-4.38149e-08	7.74911e-12	52.8015	-4.40961e-08	-7.19342e-12	36.8803	-4.40446e-08	2.13439e-12	60.1478		-4.80307e-08	-1.24025e-12	41.1072	-4.92961e-08	-5.6168e-13	35.2701	-5.11062e-08	-1.28297e-12	-12.9185	-5.30631e-08	-1.31655e-12	30.5704		-5.81604e-08	-2.07872e-13	76.0146	-5.28857e-08	3.13269e-12	60.9247
-4.51342e-08	1.99126e-10	1.04956e-11	20.2485	-4.46981e-08	3.28733e-10	2.27902e-11	11.4542		-4.4492e-08	1.39638e-11	6.04401	-4.44076e-08	2.1953e-11	6.51039	-6.47518e-08	1.93039e-12	30.9214	-4.471e-08	4.66245e-12	57.1436	-4.37959e-08	7.70221e-12	58.2695	-4.40776e-08	-7.61117e-12	37.2185	-4.40281e-08	1.96545e-12	60.6764		-4.80139e-08	-1.21495e-12	53.1318	-4.92754e-08	-5.84122e-13	36.9189	-5.10857e-08	-1.24605e-12	-17.3493	-5.30461e-08	-1.26733e-12	21.2959		-5.81425e-08	-2.79413e-13	60.231	-5.28681e-08	3.25199e-12	48.399
-4.51156e-08	1.9388e-10	7.45477e-12	54.2638	-4.46789e-08	3.27451e-10	2.27156e-11	14.1491		-4.44732e-08	1.43214e-11	4.82362	-4.43904e-08	2.17205e-11	6.17335	-6.47413e-08	2.29314e-12	35.1779	-4.4693e-08	4.41813e-12	60.7113	-4.37786e-08	8.5327e-12	62.3701	-4.40608e-08	-8.02287e-12	35.9809	-4.40132e-08	1.67995e-12	57.2209		-4.79969e-08	-1.13174e-12	62.3132	-4.92638e-08	-5.87815e-13	36.6927	-5.10706e-08	-1.2295e-12	-5.97257	-5.30279e-08	-1.24811e-12	12.6274		-5.81242e-08	-1.12232e-13	43.7864	-5.28561e-08	3.15734e-12	51.0623
-4.51054e-08	1.95065e-10	8.89124e-12	13.2833	-4.46593e-08	3.25931e-10	2.07661e-11	19.2872		-4.44546e-08	1.46999e-11	4.00317	-4.43729e-08	2.1326e-11	6.13166	-6.47246e-08	2.30126e-12	33.0707	-4.46747e-08	4.35472e-12	62.5407	-4.37624e-08	9.16873e-12	59.71	-4.40464e-08	-8.82299e-12	35.6255	-4.40037e-08	1.60626e-12	50.8967		-4.79818e-08	-1.13315e-12	63.7344	-4.92489e-08	-5.02126e-13	32.7439	-5.1055e-08	-1.38761e-12	-4.48908	-5.30099e-08	-1.20331e-12	4.00755		-5.8103e-08	1.50394e-14	43.6349	-5.28391e-08	2.9707e-12	83.6766
-4.50824e-08	1.86541e-10	6.49401e-12	50.8355	-4.46443e-08	3.27988e-10	2.0253e-11	15.4036		-4.44364e-08	1.52606e-11	5.26063	-4.43573e-08	2.14556e-11	5.35391	-6.47045e-08	1.99112e-12	33.7452	-4.46564e-08	4.08587e-12	57.7395	-4.37472e-08	8.76643e-12	59.5997	-4.40296e-08	-9.53493e-12	35.1758	-4.39883e-08	1.47871e-12	51.8802		-4.79627e-08	-1.2388e-12	67.2513	-4.92315e-08	-5.13768e-13	30.0293	-5.10376e-08	-1.47573e-12	0.537313	-5.29904e-08	-1.1625e-12	-22.6275		-5.80864e-08	-1.41775e-13	37.4465	-5.28178e-08	2.84365e-12	74.869
-4.50657e-08	1.8278e-10	7.24956e-12	2.64466	-4.46262e-08	3.276e-10	2.06821e-11	7.90405		-4.44222e-08	1.5892e-11	5.69241	-4.43403e-08	2.14075e-11	5.66451	-6.46825e-08	1.49711e-12	38.4161	-4.46344e-08	4.20471e-12	57.8109	-4.37312e-08	8.1146e-12	59.9786	-4.40139e-08	-9.49564e-12	34.5242	-4.39731e-08	1.36634e-12	50.6717		-4.79495e-08	-1.28031e-12	69.4633	-4.92153e-08	-5.58578e-13	31.9383	-5.1023e-08	-1.3759e-12	15.5164	-5.29708e-08	-1.12002e-12	-34.4413		-5.807e-08	-2.70246e-13	29.5181	-5.27982e-08	2.96675e-12	33.1017
-4.50618e-08	1.88738e-10	6.81582e-12	38.3558	-4.45969e-08	3.18687e-10	2.085e-11	2.40993		-4.44072e-08	1.54628e-11	6.05466	-4.43229e-08	2.11622e-11	6.97896	-6.4663e-08	1.62616e-12	33.825	-4.4618e-08	4.46409e-12	59.8421	-4.37134e-08	8.32263e-12	56.0419	-4.39961e-08	-8.19647e-12	35.1261	-4.39558e-08	1.43047e-12	48.4389		-4.79361e-08	-1.17873e-12	60.0362	-4.91978e-08	-5.73706e-13	28.7853	-5.10062e-08	-1.25849e-12	23.6539	-5.29507e-08	-1.14597e-12	-26.2153		-5.80501e-08	-6.99778e-13	43.5205	-5.2781e-08	3.13648e-12	34.8832
-4.50553e-08	1.92764e-10	6.34477e-12	7.24995	-4.45817e-08	3.20505e-10	1.97913e-11	2.84898		-4.43898e-08	1.51992e-11	7.34697	-4.4302e-08	2.12199e-11	6.93674	-6.46406e-08	2.61264e-12	34.2569	-4.46016e-08	4.57548e-12	62.7076	-4.36978e-08	8.5424e-12	51.3966	-4.39778e-08	-7.51386e-12	35.2734	-4.39362e-08	1.6335e-12	49.5533		-4.79238e-08	-9.54061e-13	60.5139	-4.9183e-08	-6.84761e-13	22.877	-5.09891e-08	-1.08283e-12	25.7328	-5.29335e-08	-1.227e-12	-10.4046		-5.80315e-08	-8.6855e-13	36.5362	-5.27659e-08	3.20112e-12	50.2252
-4.50508e-08	1.98378e-10	8.25229e-12	25.3755	-4.45783e-08	3.31307e-10	1.98892e-11	7.72548		-4.43729e-08	1.54645e-11	6.57432	-4.42837e-08	2.05235e-11	5.75465	-6.46213e-08	3.41713e-12	31.6278	-4.45842e-08	4.55325e-12	63.1227	-4.36812e-08	8.41783e-12	52.7557	-4.3961e-08	-7.4088e-12	36.3377	-4.39213e-08	1.71019e-12	51.0158		-4.79058e-08	-8.33213e-13	62.3247	-4.91677e-08	-6.75603e-13	26.8397	-5.097e-08	-8.88431e-13	31.2996	-5.29184e-08	-1.22877e-12	16.8014		-5.80148e-08	-6.48357e-13	36.7248	-5.27489e-08	3.26599e-12	61.1539
-4.50474e-08	2.04739e-10	5.35136e-12	10.806	-4.45672e-08	3.36325e-10	2.17221e-11	5.01788		-4.43566e-08	1.54151e-11	5.18978	-4.4267e-08	2.08546e-11	5.90264	-6.46073e-08	3.48489e-12	23.2015	-4.45653e-08	3.79005e-12	66.4532	-4.36585e-08	8.51835e-12	56.7514	-4.39424e-08	-7.9732e-12	37.154	-4.39043e-08	1.69697e-12	50.8989		-4.78851e-08	-9.17602e-13	62.8352	-4.91496e-08	-4.63147e-13	36.2466	-5.09541e-08	-9.0252e-13	29.6554	-5.29015e-08	-1.1841e-12	34.5478		-5.7997e-08	-4.33167e-13	40.6327	-5.27313e-08	3.37025e-12	54.7255
-4.50331e-08	2.0283e-10	9.01717e-12	27.1364	-4.45528e-08	3.38799e-10	2.16895e-11	3.95012		-4.434e-08	1.53227e-11	5.46348	-4.42487e-08	2.16776e-11	6.54207	-6.4595e-08	1.78975e-12	12.6497	-4.45462e-08	3.42194e-12	59.2895	-4.36391e-08	8.9272e-12	57.4778	-4.39229e-08	-8.30619e-12	38.6658	-4.38852e-08	1.63909e-12	53.5671		-4.78627e-08	-1.08142e-12	61.7035	-4.9129e-08	-4.25113e-13	39.33	-5.09375e-08	-9.43383e-13	39.0675	-5.28831e-08	-1.19588e-12	35.8202		-5.79796e-08	-3.95804e-13	35.8617	-5.27104e-08	3.28122e-12	50.7376
-4.50097e-08	1.93938e-10	5.10884e-12	7.78484	-4.45345e-08	3.38262e-10	2.26969e-11	4.99713		-4.43226e-08	1.54273e-11	5.99546	-4.42299e-08	2.18193e-11	6.23589	-6.45792e-08	2.57821e-12	13.9622	-4.45263e-08	3.74444e-12	59.9587	-4.3621e-08	8.87411e-12	56.3556	-4.39033e-08	-8.55915e-12	39.4554	-4.38663e-08	1.85328e-12	57.5143		-4.78461e-08	-1.07862e-12	57.6488	-4.91165e-08	-4.11429e-13	35.4866	-5.09272e-08	-1.04609e-12	36.4918	-5.28695e-08	-1.26183e-12	20.5906		-5.79608e-08	-2.34652e-13	34.6052	-5.26938e-08	3.06358e-12	58.7811
-4.499e-08	1.87899e-10	9.11977e-12	28.9105	-4.45074e-08	3.30969e-10	2.25243e-11	2.84708		-4.43048e-08	1.52894e-11	7.12	-4.42143e-08	2.172e-11	7.18804	-6.45632e-08	4.34027e-12	21.9329	-4.45101e-08	3.98792e-12	62.7921	-4.36043e-08	8.41727e-12	55.8366	-4.38869e-08	-8.26636e-12	39.5506	-4.38496e-08	2.03889e-12	58.1243		-4.78331e-08	-9.8454e-13	57.3738	-4.91038e-08	-3.40076e-13	32.1444	-5.09124e-08	-1.27493e-12	19.9316	-5.28514e-08	-1.16487e-12	7.01249		-5.79462e-08	-3.77973e-14	48.9089	-5.26843e-08	2.96393e-12	60.1601
-4.49854e-08	1.93351e-10	5.398e-12	6.14846	-4.44953e-08	3.35222e-10	2.16475e-11	0.760913		-4.42851e-08	1.47214e-11	7.28409	-4.41975e-08	2.15188e-11	7.43931	-6.45494e-08	6.18842e-12	33.3716	-4.44957e-08	3.79715e-12	62.773	-4.35869e-08	7.71825e-12	56.6315	-4.38712e-08	-7.73294e-12	37.1311	-4.38324e-08	2.14527e-12	56.7203		-4.78196e-08	-8.22272e-13	50.1337	-4.90855e-08	-3.64084e-13	33.4663	-5.08933e-08	-1.2508e-12	-1.20479	-5.28369e-08	-1.1419e-12	21.6126		-5.79261e-08	-9.72487e-14	55.0555	-5.26751e-08	2.88355e-12	75.1835
-4.4985e-08	2.02013e-10	9.13843e-12	29.1042	-4.44805e-08	3.37358e-10	2.0794e-11	0.886083		-4.42678e-08	1.40506e-11	5.14343	-4.41796e-08	2.14094e-11	7.40489	-6.4547e-08	5.95821e-12	38.9895	-4.44784e-08	4.02783e-12	62.4378	-4.3568e-08	8.03102e-12	59.0053	-4.38552e-08	-7.52339e-12	34.6269	-4.3814e-08	2.21694e-12	55.2524		-4.78074e-08	-8.13104e-13	44.1765	-4.90641e-08	-4.49875e-13	37.0033	-5.08774e-08	-1.26832e-12	-20.8556	-5.28217e-08	-1.2467e-12	41.4757		-5.79069e-08	1.30775e-14	59.1936	-5.26617e-08	2.87999e-12	64.1024
-4.49646e-08	1.95445e-10	5.54725e-12	7.5258	-4.44596e-08	3.34834e-10	2.11112e-11	1.51372		-4.42516e-08	1.40893e-11	4.70755	-4.41616e-08	2.17451e-11	6.54641	-6.4536e-08	6.27145e-12	38.3198	-4.44588e-08	3.89148e-12	58.7828	-4.35522e-08	8.46162e-12	60.6	-4.3838e-08	-7.83499e-12	35.3501	-4.37946e-08	2.28861e-12	49.9791		-4.77955e-08	-9.78966e-13	40.3394	-4.90461e-08	-4.09585e-13	39.8827	-5.08622e-08	-1.34631e-12	-6.28477	-5.28049e-08	-1.35947e-12	33.167		-5.7887e-08	2.23924e-13	58.993	-5.26454e-08	2.79417e-12	51.9769
-4.4944e-08	1.88704e-10	7.95847e-12	23.9738	-4.44375e-08	3.31416e-10	2.03043e-11	4.69816		-4.42399e-08	1.47171e-11	6.14116	-4.41437e-08	2.21773e-11	5.52755	-6.45189e-08	6.12203e-12	31.1244	-4.44413e-08	3.45137e-12	56.2358	-4.35369e-08	8.13735e-12	60.41	-4.38195e-08	-8.6263e-12	37.1414	-4.37771e-08	2.36707e-12	49.2111		-4.77789e-08	-1.16988e-12	37.2057	-4.90348e-08	-3.79582e-13	37.0798	-5.08442e-08	-1.41093e-12	4.90012	-5.27857e-08	-1.40327e-12	25.1741		-5.78687e-08	4.45818e-13	66.8343	-5.26206e-08	2.86569e-12	48.6008
-4.49358e-08	1.91407e-10	5.82708e-12	11.4744	-4.44216e-08	3.32678e-10	1.78278e-11	8.87501		-4.42208e-08	1.52945e-11	6.33149	-4.41337e-08	2.22454e-11	4.71034	-6.44978e-08	5.00595e-12	17.9257	-4.44235e-08	3.77409e-12	55.5415	-4.35181e-08	8.41456e-12	59.0554	-4.38012e-08	-8.40614e-12	36.766	-4.37605e-08	2.50559e-12	49.6116		-4.77599e-08	-1.20041e-12	33.0592	-4.90213e-08	-4.58315e-13	28.4729	-5.08267e-08	-1.42447e-12	-1.78583	-5.27718e-08	-1.25394e-12	20.2447		-5.78525e-08	3.12575e-13	76.9429	-5.26031e-08	2.77926e-12	68.2375
-4.49216e-08	1.89578e-10	7.94448e-12	17.3714	-4.44063e-08	3.34427e-10	1.95208e-11	9.21714		-4.4202e-08	1.50559e-11	5.59375	-4.41176e-08	2.18577e-11	3.74538	-6.44829e-08	2.81204e-12	6.78261	-4.44074e-08	4.02973e-12	55.6301	-4.34994e-08	8.97852e-12	56.5707	-4.37842e-08	-8.08337e-12	36.1004	-4.37436e-08	2.54245e-12	53.2165		-4.77408e-08	-1.11142e-12	40.025	-4.9005e-08	-5.52923e-13	26.1965	-5.08105e-08	-1.3661e-12	17.0489	-5.27555e-08	-1.30692e-12	23.2642		-5.78413e-08	-1.37745e-13	79.175	-5.25886e-08	2.92957e-12	72.6702
-4.49032e-08	1.84528e-10	6.02296e-12	13.4523	-4.43952e-08	3.39455e-10	2.24217e-11	3.97539		-4.41827e-08	1.44255e-11	5.81696	-4.41005e-08	2.12726e-11	3.99399	-6.44673e-08	2.44326e-12	21.318	-4.43936e-08	4.22277e-12	54.7865	-4.348e-08	9.08459e-12	56.3354	-4.37676e-08	-7.98586e-12	36.2842	-4.37263e-08	2.45641e-12	58.4481		-4.77257e-08	-1.08229e-12	46.3271	-4.89912e-08	-6.27697e-13	29.3548	-5.07921e-08	-1.45234e-12	23.0102	-5.27331e-08	-1.39539e-12	16.6093		-5.78241e-08	-2.36948e-13	64.7065	-5.25715e-08	3.15437e-12	54.3051
-4.48979e-08	1.8944e-10	7.84187e-12	12.3689	-4.43761e-08	3.38272e-10	1.9782e-11	3.21805		-4.41641e-08	1.38888e-11	6.46322	-4.40836e-08	2.10637e-11	4.42516	-6.44521e-08	3.0993e-12	42.6121	-4.43747e-08	4.12541e-12	54.7765	-4.34617e-08	8.48947e-12	56.0914	-4.3753e-08	-7.93487e-12	34.6272	-4.37054e-08	2.11213e-12	60.7119		-4.77121e-08	-1.06968e-12	45.1749	-4.89743e-08	-3.98588e-13	34.5799	-5.07722e-08	-1.58538e-12	25.6775	-5.2717e-08	-1.40895e-12	2.98484		-5.78046e-08	-3.74628e-14	50.4193	-5.2552e-08	3.25807e-12	42.7979
-4.4893e-08	1.94743e-10	6.07893e-12	17.2955	-4.4369e-08	3.46291e-10	2.05748e-11	8.80146		-4.41486e-08	1.41958e-11	5.56473	-4.4065e-08	2.11747e-11	5.25697	-6.44373e-08	4.36057e-12	60.3291	-4.43547e-08	4.00114e-12	55.9163	-4.34452e-08	8.14248e-12	56.6349	-4.37367e-08	-8.07671e-12	34.0939	-4.36855e-08	1.7101e-12	58.6548		-4.76965e-08	-1.01828e-12	44.5441	-4.89542e-08	-1.50478e-13	34.3336	-5.07496e-08	-1.50968e-12	23.7258	-5.27059e-08	-1.33213e-12	8.1447		-5.77855e-08	7.84233e-14	66.5601	-5.25331e-08	3.4253e-12	54.1655
-4.48836e-08	1.96503e-10	8.99851e-12	12.7414	-4.43515e-08	3.46401e-10	2.18387e-11	12.7718		-4.41326e-08	1.43524e-11	5.30704	-4.40462e-08	2.13973e-11	5.74375	-6.44179e-08	5.82201e-12	66.7189	-4.43359e-08	4.26878e-12	55.8991	-4.34295e-08	7.73931e-12	57.0345	-4.37192e-08	-7.98502e-12	36.3876	-4.36723e-08	1.63255e-12	58.1997		-4.76791e-08	-9.32673e-13	44.5329	-4.89403e-08	-3.36292e-13	33.7125	-5.0731e-08	-1.55403e-12	14.3054	-5.26924e-08	-1.18962e-12	18.3561		-5.77696e-08	-6.52203e-14	69.9369	-5.25199e-08	3.67146e-12	49.0513
-4.48697e-08	1.94904e-10	5.59388e-12	17.6461	-4.43414e-08	3.52144e-10	2.05282e-11	14.3117		-4.41153e-08	1.48176e-11	6.47258	-4.40267e-08	2.13734e-11	5.43008	-6.43951e-08	6.2884e-12	65.7045	-4.43171e-08	4.59644e-12	56.4091	-4.34118e-08	7.72539e-12	56.9928	-4.37015e-08	-7.62866e-12	37.3455	-4.36584e-08	1.89689e-12	59.8393		-4.7656e-08	-8.57373e-13	51.135	-4.89284e-08	-6.36241e-13	38.5364	-5.0714e-08	-1.52907e-12	14.4458	-5.26752e-08	-1.2168e-12	20.2114		-5.77539e-08	3.37792e-15	63.1775	-5.25093e-08	3.61227e-12	50.705
-4.48622e-08	1.98125e-10	1.06775e-11	22.7636	-4.43288e-08	3.5595e-10	1.9726e-11	6.87408		-4.4097e-08	1.51499e-11	6.55945	-4.40085e-08	2.13252e-11	5.44012	-6.43761e-08	5.55029e-12	63.9568	-4.42984e-08	4.44031e-12	57.8141	-4.33924e-08	8.00342e-12	53.3897	-4.36825e-08	-7.72083e-12	36.4009	-4.364e-08	2.04851e-12	62.5964		-4.76368e-08	-7.4827e-13	58.4737	-4.89117e-08	-6.3043e-13	42.4989	-5.06982e-08	-1.31468e-12	10.5118	-5.26577e-08	-1.28217e-12	29.8412		-5.77322e-08	1.05072e-13	58.5536	-5.24927e-08	3.41658e-12	50.7464
-4.4859e-08	2.04693e-10	5.38867e-12	14.1126	-4.43109e-08	3.55751e-10	1.80843e-11	6.25241		-4.40768e-08	1.51041e-11	4.89718	-4.39907e-08	2.15302e-11	6.87087	-6.43641e-08	3.66212e-12	64.2923	-4.42805e-08	4.30102e-12	57.8281	-4.33756e-08	7.64934e-12	51.3611	-4.36647e-08	-8.17166e-12	35.5331	-4.36197e-08	2.08574e-12	61.2631		-4.76251e-08	-6.19037e-13	59.4419	-4.88962e-08	-5.10538e-13	36.1102	-5.06877e-08	-1.12763e-12	23.2969	-5.2641e-08	-1.31995e-12	18.9935		-5.77115e-08	1.00249e-13	57.6685	-5.24707e-08	3.27095e-12	36.2683
-4.48439e-08	2.02185e-10	1.38816e-11	37.0129	-4.42897e-08	3.52999e-10	1.90544e-11	4.76253		-4.40543e-08	1.46939e-11	5.68406	-4.39744e-08	2.13482e-11	7.8212	-6.4343e-08	3.62724e-12	53.0553	-4.42626e-08	4.28425e-12	62.8058	-4.33587e-08	7.45255e-12	54.6008	-4.36492e-08	-7.90401e-12	35.329	-4.36024e-08	2.34425e-12	56.297		-4.76115e-08	-5.73923e-13	57.2221	-4.88779e-08	-4.52914e-13	31.1999	-5.06727e-08	-1.06962e-12	20.8384	-5.26237e-08	-1.24697e-12	7.54281		-5.7694e-08	4.33128e-14	62.7049	-5.24545e-08	3.18231e-12	48.8288
-4.48228e-08	1.95065e-10	6.69922e-12	1.51134	-4.42703e-08	3.51588e-10	2.07427e-11	4.30679		-4.40366e-08	1.43903e-11	5.78653	-4.39587e-08	2.13512e-11	7.09757	-6.43134e-08	5.10611e-12	37.2114	-4.42432e-08	3.8914e-12	62.3513	-4.33408e-08	7.75944e-12	60.0234	-4.36306e-08	-7.47957e-12	34.8936	-4.3585e-08	2.63233e-12	56.5654		-4.7594e-08	-6.40818e-13	55.0944	-4.88608e-08	-2.34053e-13	30.7006	-5.06591e-08	-1.04298e-12	2.16843	-5.26068e-08	-1.25025e-12	2.53389		-5.76749e-08	2.24936e-13	68.4757	-5.24402e-08	3.18709e-12	62.1882
-4.48044e-08	1.89981e-10	1.57844e-11	53.2109	-4.42561e-08	3.54221e-10	1.96001e-11	11.0497		-4.40206e-08	1.41001e-11	6.56585	-4.39394e-08	2.17937e-11	6.36554	-6.42851e-08	5.6281e-12	22.8547	-4.42261e-08	3.63555e-12	61.1168	-4.33226e-08	8.02127e-12	61.8885	-4.36113e-08	-7.50265e-12	35.49	-4.35655e-08	2.78705e-12	58.8825		-4.75793e-08	-9.11696e-13	54.651	-4.88423e-08	-1.62638e-13	33.8325	-5.06457e-08	-1.10093e-12	10.1899	-5.25844e-08	-1.32632e-12	6.84379		-5.7655e-08	8.93472e-14	62.2776	-5.24142e-08	3.16518e-12	67.5609
-4.47881e-08	1.86507e-10	7.51074e-12	13.7955	-4.42351e-08	3.51647e-10	1.91523e-11	11.7471		-4.40052e-08	1.4418e-11	9.75554	-4.39187e-08	2.15199e-11	5.83401	-6.42638e-08	3.81479e-12	14.3827	-4.42099e-08	3.48731e-12	59.5268	-4.33049e-08	8.06606e-12	60.4748	-4.35919e-08	-7.57321e-12	36.0619	-4.35468e-08	2.72516e-12	59.2625		-4.75651e-08	-1.17263e-12	56.0793	-4.88248e-08	-2.52411e-13	37.9789	-5.06263e-08	-1.19984e-12	22.205	-5.25677e-08	-1.35957e-12	21.5531		-5.76344e-08	-4.54757e-13	47.4748	-5.23886e-08	3.13595e-12	61.9036
-4.47803e-08	1.8959e-10	1.5444e-11	61.3059	-4.42057e-08	3.42605e-10	1.87606e-11	8.25691		-4.39882e-08	1.46118e-11	9.69711	-4.39001e-08	2.11934e-11	6.7417	-6.42405e-08	3.29509e-12	20.7625	-4.41878e-08	3.7277e-12	55.9381	-4.32883e-08	7.80069e-12	59.5679	-4.35726e-08	-7.91993e-12	35.8411	-4.3534e-08	2.35e-12	59.1422		-4.75486e-08	-1.21305e-12	57.6681	-4.88071e-08	-3.21503e-13	36.8231	-5.06055e-08	-1.31297e-12	33.8509	-5.25569e-08	-1.41356e-12	14.1695		-5.76207e-08	-7.36974e-13	33.6626	-5.23709e-08	3.04287e-12	67.0816
-4.47699e-08	1.90613e-10	7.02103e-12	10.3861	-4.41954e-08	3.48169e-10	1.94462e-11	8.09526		-4.39722e-08	1.46465e-11	8.21856	-4.38816e-08	2.13054e-11	7.87823	-6.42295e-08	2.59849e-12	28.0792	-4.41706e-08	4.462e-12	56.887	-4.32709e-08	7.41812e-12	58.1441	-4.35536e-08	-7.92195e-12	35.9377	-4.35177e-08	1.87606e-12	57.4203		-4.75307e-08	-1.26017e-12	59.4416	-4.87916e-08	-3.11279e-13	31.8107	-5.0586e-08	-1.25798e-12	35.7788	-5.25396e-08	-1.45949e-12	12.0737		-5.76077e-08	-8.67972e-13	28.8054	-5.23552e-08	2.88734e-12	73.8792
-4.47586e-08	1.90993e-10	1.34105e-11	59.1234	-4.41804e-08	3.50157e-10	1.94089e-11	5.04541		-4.39558e-08	1.4723e-11	6.5878	-4.38662e-08	2.15423e-11	7.0125	-6.42183e-08	1.98112e-12	35.184	-4.41512e-08	4.76225e-12	59.3329	-4.32527e-08	7.73515e-12	59.1463	-4.35381e-08	-8.13246e-12	36.606	-4.35008e-08	1.86007e-12	58.9726		-4.75152e-08	-1.28945e-12	55.354	-4.87753e-08	-2.4038e-13	34.6773	-5.05709e-08	-1.22618e-12	29.7446	-5.25169e-08	-1.42405e-12	19.0012		-5.75902e-08	-7.23675e-13	41.3596	-5.23388e-08	2.7482e-12	81.4765
-4.47459e-08	1.90257e-10	6.17221e-12	4.42421	-4.41671e-08	3.53466e-10	2.02064e-11	2.77662		-4.39345e-08	1.42711e-11	6.55645	-4.38495e-08	2.11849e-11	5.56706	-6.41988e-08	1.62522e-12	41.9984	-4.41346e-08	4.31327e-12	59.9164	-4.32325e-08	8.34209e-12	57.963	-4.35221e-08	-8.49927e-12	36.5417	-4.34826e-08	2.04354e-12	57.0759		-4.75006e-08	-1.12619e-12	49.9518	-4.87602e-08	-2.1392e-13	38.6431	-5.05523e-08	-1.30648e-12	17.2965	-5.24977e-08	-1.31042e-12	24.6722		-5.75745e-08	-1.89514e-13	51.2623	-5.23268e-08	2.60053e-12	53.9015
-4.47449e-08	1.98493e-10	1.08874e-11	47.1661	-4.41453e-08	3.50316e-10	2.11298e-11	4.80974		-4.39145e-08	1.4078e-11	5.42159	-4.38314e-08	2.11164e-11	5.09389	-6.41812e-08	1.60081e-12	65.0747	-4.41163e-08	3.8816e-12	63.9043	-4.32187e-08	8.32442e-12	55.9036	-4.35069e-08	-8.59247e-12	35.2652	-4.34642e-08	2.23976e-12	54.3782		-4.74822e-08	-9.71484e-13	47.502	-4.87438e-08	-2.65667e-13	37.9747	-5.05381e-08	-1.28373e-12	16.6231	-5.24822e-08	-1.22587e-12	12.5836		-5.7557e-08	5.85406e-15	58.1478	-5.23138e-08	2.66962e-12	38.4877
-4.47442e-08	2.06971e-10	4.70308e-12	1.04427	-4.41257e-08	3.48795e-10	2.2016e-11	1.97411		-4.38972e-08	1.44218e-11	5.10537	-4.38154e-08	2.15003e-11	5.01581	-6.41599e-08	1.82155e-12	65.7113	-4.40979e-08	3.46317e-12	58.8583	-4.32017e-08	7.76039e-12	56.5655	-4.34913e-08	-8.09516e-12	34.6354	-4.34464e-08	2.66596e-12	56.1211		-4.74658e-08	-1.02199e-12	43.7949	-4.87254e-08	-3.73695e-13	35.2042	-5.05235e-08	-1.31293e-12	23.1837	-5.24691e-08	-1.34282e-12	21.3997		-5.75384e-08	-5.17005e-14	53.1941	-5.22963e-08	2.80313e-12	47.8486
-4.47233e-08	1.99977e-10	9.51154e-12	41.433	-4.41156e-08	3.54489e-10	2.20206e-11	2.78676		-4.38822e-08	1.48798e-11	5.77733	-4.38004e-08	2.13803e-11	6.38843	-6.41396e-08	2.18675e-12	55.6362	-4.40796e-08	3.11229e-12	53.541	-4.31839e-08	7.92726e-12	57.0727	-4.34739e-08	-7.88963e-12	35.6357	-4.34267e-08	3.04923e-12	56.0139		-4.745e-08	-1.10504e-12	43.1779	-4.87087e-08	-3.45282e-13	33.854	-5.05097e-08	-1.32325e-12	23.5709	-5.24503e-08	-1.41445e-12	22.9153		-5.75227e-08	-1.40131e-14	53.9863	-5.22788e-08	3.04683e-12	40.3569
-4.46962e-08	1.8829e-10	5.07619e-12	0.380039	-4.40986e-08	3.54966e-10	2.20066e-11	4.36521		-4.38641e-08	1.52239e-11	5.66918	-4.37838e-08	2.08274e-11	7.83769	-6.41237e-08	2.6417e-12	43.9818	-4.40614e-08	2.71932e-12	49.2913	-4.31654e-08	8.19283e-12	56.5122	-4.34566e-08	-7.99883e-12	35.9876	-4.34093e-08	3.17357e-12	54.2851		-4.74342e-08	-1.18698e-12	47.0394	-4.8693e-08	-2.97114e-13	30.2179	-5.0492e-08	-1.33438e-12	6.63017	-5.24332e-08	-1.37449e-12	21.2685		-5.75062e-08	4.30615e-14	47.202	-5.22632e-08	3.08199e-12	55.3995
-4.46799e-08	1.84827e-10	1.07568e-11	47.065	-4.40766e-08	3.51578e-10	2.38862e-11	1.71494		-4.38465e-08	1.47907e-11	5.76021	-4.37659e-08	2.0657e-11	8.15093	-6.41102e-08	3.74041e-12	50.9248	-4.40426e-08	2.99894e-12	50.8298	-4.31465e-08	8.30375e-12	54.2283	-4.34392e-08	-7.55932e-12	36.5824	-4.33946e-08	3.11058e-12	54.8364		-4.74157e-08	-1.19967e-12	48.6295	-4.86773e-08	-3.50631e-13	26.9961	-5.04731e-08	-1.33622e-12	-6.78778	-5.24161e-08	-1.37591e-12	14.1719		-5.74882e-08	1.36924e-13	30.7842	-5.2251e-08	3.00548e-12	70.4986
-4.46643e-08	1.81894e-10	5.50527e-12	5.02527	-4.40531e-08	3.47126e-10	2.20393e-11	3.6341		-4.3829e-08	1.46007e-11	5.61402	-4.37474e-08	2.09014e-11	7.98826	-6.40973e-08	3.64286e-12	44.5587	-4.40251e-08	3.34829e-12	54.0125	-4.31275e-08	8.08249e-12	53.8481	-4.34229e-08	-7.41457e-12	36.0293	-4.33762e-08	2.86986e-12	57.2086		-4.74011e-08	-1.20529e-12	51.0743	-4.86566e-08	-3.92263e-13	32.9861	-5.04552e-08	-1.30833e-12	-7.32366	-5.24028e-08	-1.3666e-12	2.70276		-5.74688e-08	2.83833e-13	35.3068	-5.22331e-08	2.8187e-12	81.3054
-4.46659e-08	1.92063e-10	1.27483e-11	57.3684	-4.4045e-08	3.5437e-10	2.28508e-11	5.40853		-4.38113e-08	1.48678e-11	4.58911	-4.37294e-08	2.13017e-11	7.79211	-6.40845e-08	3.69126e-12	32.3829	-4.40088e-08	3.36397e-12	56.3413	-4.31097e-08	8.01063e-12	55.4782	-4.34061e-08	-7.73348e-12	34.8919	-4.33571e-08	2.65518e-12	59.9526		-4.73855e-08	-1.31336e-12	51.3588	-4.86396e-08	-4.95378e-13	31.8215	-5.04393e-08	-1.30859e-12	-6.32521	-5.23899e-08	-1.37824e-12	1.95066		-5.74498e-08	7.545e-14	35.845	-5.22136e-08	2.68755e-12	82.0197
-4.46577e-08	1.94858e-10	6.53599e-12	9.90093	-4.40365e-08	3.61326e-10	2.37976e-11	2.90132		-4.37947e-08	1.44994e-11	4.42159	-4.37119e-08	2.12579e-11	6.98102	-6.4071e-08	4.99952e-12	20.5338	-4.39896e-08	3.17067e-12	59.828	-4.30907e-08	7.75032e-12	55.7413	-4.33866e-08	-8.46777e-12	33.9194	-4.33383e-08	2.47575e-12	62.6671		-4.73703e-08	-1.35552e-12	53.8308	-4.86238e-08	-7.02675e-13	26.6675	-5.04229e-08	-1.36662e-12	-2.18123	-5.2372e-08	-1.35253e-12	15.3512		-5.74339e-08	-2.56396e-13	31.9369	-5.21895e-08	2.62579e-12	76.2904
-4.46383e-08	1.89037e-10	1.43247e-11	64.5119	-4.40234e-08	3.64794e-10	2.04536e-11	6.97172		-4.37762e-08	1.42836e-11	4.77129	-4.36944e-08	2.10672e-11	6.89447	-6.40501e-08	7.5213e-12	13.9368	-4.39733e-08	2.77962e-12	55.6797	-4.30745e-08	7.68833e-12	53.6123	-4.33672e-08	-8.722e-12	34.1154	-4.33191e-08	2.40511e-12	63.9093		-4.73545e-08	-1.30148e-12	59.2518	-4.86052e-08	-7.9038e-13	23.8274	-5.0407e-08	-1.29915e-12	9.92094	-5.2354e-08	-1.27026e-12	29.6794		-5.74187e-08	-3.38566e-13	43.238	-5.21666e-08	2.61048e-12	86.0644
-4.46156e-08	1.80617e-10	6.98838e-12	15.7964	-4.39993e-08	3.59776e-10	2.06914e-11	6.3895		-4.37585e-08	1.43134e-11	5.86458	-4.36746e-08	2.1209e-11	6.41272	-6.40308e-08	7.24185e-12	17.2147	-4.39544e-08	2.24189e-12	55.9405	-4.3059e-08	7.2127e-12	56.9643	-4.33503e-08	-8.58884e-12	34.4692	-4.33036e-08	2.52074e-12	64.1086		-4.7337e-08	-1.22842e-12	52.6144	-4.85875e-08	-7.74278e-13	22.0195	-5.03883e-08	-1.14367e-12	13.0483	-5.23343e-08	-1.23776e-12	19.5993		-5.73995e-08	-3.69471e-13	51.2216	-5.21458e-08	2.73365e-12	89.0196
-4.46065e-08	1.82722e-10	1.45952e-11	67.7707	-4.39843e-08	3.61783e-10	2.29161e-11	5.02706		-4.37403e-08	1.48479e-11	6.62156	-4.36557e-08	2.19446e-11	5.43044	-6.40128e-08	5.63002e-12	24.2455	-4.3936e-08	2.24154e-12	52.904	-4.30442e-08	6.91535e-12	58.4866	-4.33347e-08	-8.46172e-12	35.157	-4.32884e-08	2.59539e-12	66.1976		-4.73203e-08	-1.14832e-12	52.0788	-4.85715e-08	-6.83738e-13	22.2436	-5.0368e-08	-1.19876e-12	3.0028	-5.2315e-08	-1.25598e-12	11.172		-5.73792e-08	-5.58523e-13	47.3531	-5.21261e-08	2.68738e-12	82.4641
-4.45967e-08	1.84183e-10	7.00704e-12	12.2679	-4.39624e-08	3.58553e-10	2.23798e-11	5.00047		-4.37219e-08	1.5266e-11	5.21579	-4.36386e-08	2.21077e-11	5.13836	-6.3996e-08	4.00025e-12	29.5381	-4.39188e-08	3.31376e-12	60.1422	-4.30282e-08	6.95882e-12	56.832	-4.33185e-08	-8.27212e-12	35.6133	-4.32713e-08	2.79701e-12	65.9572		-4.73055e-08	-1.13251e-12	57.4675	-4.85572e-08	-5.54274e-13	28.1605	-5.03518e-08	-1.3756e-12	1.17349	-5.22969e-08	-1.27778e-12	14.0598		-5.73622e-08	-5.53392e-13	42.2372	-5.21154e-08	2.72428e-12	87.9174
-4.45897e-08	1.87853e-10	1.45952e-11	62.2088	-4.3937e-08	3.52562e-10	2.14097e-11	3.00932		-4.37067e-08	1.52108e-11	5.50967	-4.36211e-08	2.17925e-11	5.07391	-6.39855e-08	4.02467e-12	30.253	-4.39011e-08	3.77675e-12	68.2928	-4.30139e-08	7.65498e-12	58.106	-4.32992e-08	-8.14704e-12	35.0433	-4.32538e-08	3.03561e-12	66.751		-4.72922e-08	-9.99754e-13	57.3306	-4.85417e-08	-4.72512e-13	33.6819	-5.03344e-08	-1.28455e-12	2.10622	-5.22828e-08	-1.33265e-12	14.1643		-5.73446e-08	-4.62331e-13	26.78	-5.21043e-08	2.88079e-12	75.6316
-4.4578e-08	1.87887e-10	6.87179e-12	9.69148	-4.39119e-08	3.46878e-10	1.99126e-11	5.08606		-4.36887e-08	1.50331e-11	5.31832	-4.36038e-08	2.16506e-11	5.20186	-6.39745e-08	3.4101e-12	26.9111	-4.38837e-08	3.69862e-12	67.0839	-4.29964e-08	8.54311e-12	60.0837	-4.32782e-08	-8.11054e-12	35.1799	-4.32357e-08	3.18385e-12	63.3825		-4.72758e-08	-8.53119e-13	53.6519	-4.85233e-08	-4.43292e-13	35.7177	-5.03176e-08	-1.25512e-12	4.60482	-5.22722e-08	-1.39661e-12	13.906		-5.73253e-08	-2.42699e-13	36.3929	-5.20905e-08	2.85764e-12	68.5667
-4.45606e-08	1.8362e-10	1.39096e-11	56.9514	-4.38947e-08	3.47126e-10	1.91057e-11	6.69003		-4.36699e-08	1.45891e-11	6.86114	-4.35869e-08	2.14042e-11	5.35371	-6.39599e-08	2.59443e-12	23.8434	-4.38659e-08	3.6582e-12	66.299	-4.29795e-08	8.67843e-12	58.9809	-4.32594e-08	-8.02792e-12	36.5265	-4.3219e-08	3.17899e-12	62.7091		-4.72635e-08	-8.91746e-13	52.9647	-4.85062e-08	-3.83799e-13	34.1709	-5.03025e-08	-1.22281e-12	20.1228	-5.22553e-08	-1.44272e-12	17.3568		-5.73082e-08	-6.75583e-14	54.4192	-5.2072e-08	2.94109e-12	57.2555
-4.45462e-08	1.8163e-10	5.7338e-12	4.93634	-4.38768e-08	3.46957e-10	2.07661e-11	4.54187		-4.36509e-08	1.47071e-11	6.45853	-4.35702e-08	2.14113e-11	6.74229	-6.3939e-08	2.01194e-12	25.384	-4.38487e-08	3.65397e-12	64.6477	-4.29634e-08	8.57409e-12	56.8815	-4.32295e-08	-7.71271e-12	37.5475	-4.3201e-08	2.92068e-12	63.1263		-4.72516e-08	-9.08492e-13	60.1477	-4.84913e-08	-2.38732e-13	33.885	-5.02821e-08	-1.17555e-12	29.2929	-5.22356e-08	-1.51649e-12	11.0919		-5.72912e-08	-2.4011e-14	65.8931	-5.20559e-08	3.11835e-12	66.4386
-4.45385e-08	1.84689e-10	1.33219e-11	56.6254	-4.38574e-08	3.45576e-10	2.35224e-11	0.127435		-4.36331e-08	1.48613e-11	5.96792	-4.35508e-08	2.15096e-11	7.78732	-6.39145e-08	1.38784e-12	12.8719	-4.38317e-08	3.20795e-12	65.5479	-4.29445e-08	8.53172e-12	58.0959	-4.32132e-08	-7.75452e-12	36.3323	-4.31838e-08	2.68927e-12	65.6195		-4.72356e-08	-9.68351e-13	64.4409	-4.84779e-08	-3.1665e-13	35.2921	-5.02619e-08	-1.39033e-12	30.0162	-5.22156e-08	-1.45481e-12	12.616		-5.72725e-08	-1.73591e-13	69.9749	-5.20391e-08	3.16205e-12	66.4559
-4.453e-08	1.8722e-10	6.522e-12	5.59866	-4.38411e-08	3.4656e-10	2.20113e-11	1.19627		-4.36164e-08	1.50463e-11	5.9056	-4.35302e-08	2.13064e-11	6.87041	-6.38927e-08	2.08381e-12	17.5676	-4.38145e-08	2.95161e-12	63.9208	-4.29262e-08	8.4634e-12	59.2791	-4.31995e-08	-7.90354e-12	36.3841	-4.31692e-08	2.72735e-12	64.5913		-4.72136e-08	-1.0787e-12	59.4404	-4.8461e-08	-4.01499e-13	37.002	-5.02452e-08	-1.56457e-12	24.6683	-5.22006e-08	-1.32368e-12	21.451		-5.72565e-08	-2.3444e-13	64.4701	-5.20227e-08	3.22868e-12	54.8304
-4.45118e-08	1.82297e-10	1.42034e-11	57.6162	-4.38352e-08	3.55483e-10	2.16848e-11	2.29549		-4.35982e-08	1.48393e-11	6.08173	-4.35103e-08	2.13973e-11	5.20511	-6.38697e-08	3.19503e-12	35.5341	-4.37974e-08	3.02858e-12	59.8478	-4.29097e-08	8.38244e-12	59.9002	-4.31815e-08	-7.56998e-12	36.4625	-4.31546e-08	2.77788e-12	61.0191		-4.71982e-08	-1.18413e-12	52.8165	-4.84423e-08	-2.6556e-13	38.6869	-5.0228e-08	-1.56732e-12	23.0281	-5.21866e-08	-1.27044e-12	16.3997		-5.72383e-08	1.47778e-14	64.1137	-5.19996e-08	3.22276e-12	44.2927
-4.44913e-08	1.75671e-10	7.0117e-12	4.10295	-4.38097e-08	3.49511e-10	2.26969e-11	5.19347		-4.35806e-08	1.41293e-11	6.45246	-4.34944e-08	2.13256e-11	5.31094	-6.3841e-08	3.7252e-12	62.5349	-4.37769e-08	3.4412e-12	53.5109	-4.28898e-08	7.97114e-12	61.2811	-4.31621e-08	-7.24325e-12	36.0564	-4.31362e-08	2.80172e-12	57.318		-4.71851e-08	-1.30575e-12	48.5806	-4.84236e-08	-1.83292e-13	34.6505	-5.02118e-08	-1.39252e-12	11.5729	-5.21714e-08	-1.34263e-12	14.5054		-5.72201e-08	-4.18591e-14	51.0416	-5.19807e-08	2.96404e-12	36.2996
-4.44851e-08	1.79904e-10	1.43946e-11	52.3939	-4.37923e-08	3.4967e-10	2.36017e-11	7.51793		-4.3566e-08	1.3981e-11	5.70398	-4.34784e-08	2.10597e-11	4.85335	-6.38299e-08	4.49878e-12	64.4593	-4.37585e-08	3.5953e-12	52.5069	-4.28688e-08	7.73228e-12	63.3179	-4.31448e-08	-7.25522e-12	36.9087	-4.31169e-08	2.749e-12	50.4226		-4.71695e-08	-1.45079e-12	44.762	-4.84054e-08	-4.18756e-13	23.2851	-5.01957e-08	-1.19112e-12	12.4047	-5.21546e-08	-1.30276e-12	24.8042		-5.72019e-08	-1.87109e-13	48.4491	-5.19614e-08	2.80605e-12	40.4516
-4.44725e-08	1.7926e-10	6.92775e-12	3.02863	-4.37777e-08	3.51955e-10	2.36203e-11	10.9566		-4.3548e-08	1.47025e-11	5.55422	-4.34596e-08	2.09656e-11	5.33159	-6.38217e-08	6.59646e-12	55.8905	-4.37423e-08	3.48183e-12	59.9397	-4.28506e-08	7.67247e-12	62.7482	-4.31285e-08	-6.96688e-12	37.0682	-4.31004e-08	2.49219e-12	48.701		-4.71556e-08	-1.37035e-12	44.0973	-4.83914e-08	-5.01499e-13	18.3065	-5.01762e-08	-1.06898e-12	25.3455	-5.21342e-08	-1.24839e-12	40.3466		-5.71827e-08	-3.72668e-13	50.5215	-5.19412e-08	2.68576e-12	55.6855
-4.44489e-08	1.70242e-10	1.33126e-11	41.9017	-4.37625e-08	3.53744e-10	2.23937e-11	7.41982		-4.3528e-08	1.46757e-11	5.03009	-4.34406e-08	2.08755e-11	6.29908	-6.38091e-08	8.53124e-12	43.3994	-4.37248e-08	3.44126e-12	61.8823	-4.28342e-08	7.89328e-12	58.5931	-4.31117e-08	-7.05022e-12	35.8142	-4.30831e-08	2.26238e-12	53.0597		-4.71409e-08	-1.12178e-12	47.9334	-4.83745e-08	-5.64701e-13	22.0914	-5.01602e-08	-1.0951e-12	32.631	-5.21176e-08	-1.35431e-12	34.655		-5.7161e-08	-4.37257e-13	56.7282	-5.19215e-08	2.66841e-12	88.4294
-4.44389e-08	1.71587e-10	6.54532e-12	9.21059	-4.37413e-08	3.51011e-10	2.25756e-11	4.62186		-4.35097e-08	1.44743e-11	5.14624	-4.34217e-08	2.08906e-11	6.64124	-6.37835e-08	8.47892e-12	34.4809	-4.37084e-08	3.61835e-12	63.4572	-4.28209e-08	7.66915e-12	55.1489	-4.30941e-08	-7.27196e-12	34.3735	-4.30649e-08	2.45941e-12	58.6329		-4.71256e-08	-1.05074e-12	44.8566	-4.83562e-08	-4.23923e-13	30.1657	-5.01473e-08	-1.14312e-12	39.6845	-5.21021e-08	-1.36142e-12	21.1161		-5.71433e-08	-2.32756e-13	67.2637	-5.19019e-08	2.62875e-12	81.3597
-4.44261e-08	1.70759e-10	1.40588e-11	37.1997	-4.37356e-08	3.60094e-10	2.13537e-11	4.95112		-4.34904e-08	1.40827e-11	6.56867	-4.34033e-08	2.16012e-11	5.71597	-6.37594e-08	6.80355e-12	25.216	-4.36894e-08	3.79614e-12	61.1508	-4.28041e-08	7.67051e-12	55.0154	-4.30753e-08	-7.6179e-12	33.7915	-4.30474e-08	2.69229e-12	60.1877		-4.71112e-08	-1.19375e-12	45.0147	-4.83386e-08	-3.13249e-13	31.6299	-5.01318e-08	-1.21983e-12	38.091	-5.20835e-08	-1.30954e-12	18.8415		-5.71301e-08	-2.35763e-13	64.8152	-5.18812e-08	2.6771e-12	75.5933
-4.4413e-08	1.6977e-10	6.38208e-12	7.8541	-4.37198e-08	3.61505e-10	2.09153e-11	3.62051		-4.34727e-08	1.40252e-11	6.14869	-4.33855e-08	2.21469e-11	5.73832	-6.37433e-08	5.97878e-12	18.2247	-4.36732e-08	3.91443e-12	62.5685	-4.27842e-08	7.80592e-12	57.3055	-4.30572e-08	-8.24582e-12	34.3641	-4.30278e-08	2.64458e-12	58.6176		-4.70938e-08	-1.28411e-12	55.6145	-4.83202e-08	-2.98425e-13	34.4398	-5.01161e-08	-1.29856e-12	19.7336	-5.20583e-08	-1.26851e-12	21.6231		-5.71117e-08	-2.57837e-13	74.3484	-5.18612e-08	2.80399e-12	78.4122
-4.44138e-08	1.79375e-10	1.42314e-11	41.3398	-4.36902e-08	3.52373e-10	2.05748e-11	0.338316		-4.34564e-08	1.43937e-11	5.27604	-4.33684e-08	2.18774e-11	6.27217	-6.37271e-08	5.57751e-12	16.5774	-4.36589e-08	3.967e-12	64.2793	-4.27672e-08	7.63197e-12	59.1016	-4.30393e-08	-8.14818e-12	36.5074	-4.30079e-08	2.61095e-12	55.932		-4.70803e-08	-1.2696e-12	56.7124	-4.83055e-08	-2.43724e-13	36.5023	-5.00994e-08	-1.37211e-12	5.31878	-5.20375e-08	-1.34045e-12	19.312		-5.70931e-08	-1.65387e-13	78.7956	-5.18494e-08	2.86831e-12	63.4876
-4.43955e-08	1.74383e-10	7.06301e-12	3.26455	-4.36766e-08	3.55423e-10	1.97353e-11	1.16336		-4.34425e-08	1.49281e-11	6.10783	-4.33505e-08	2.19576e-11	6.49682	-6.36998e-08	4.95317e-12	24.4544	-4.36399e-08	4.12287e-12	60.3563	-4.2749e-08	7.73152e-12	59.4418	-4.3021e-08	-7.74878e-12	36.9969	-4.29905e-08	2.49483e-12	52.598		-4.70641e-08	-1.25062e-12	56.4351	-4.82923e-08	-2.66749e-13	32.2075	-5.00799e-08	-1.42447e-12	0.270675	-5.20188e-08	-1.46326e-12	11.4298		-5.70735e-08	-2.91129e-13	63.3971	-5.18399e-08	2.98709e-12	60.2657
-4.43934e-08	1.81814e-10	1.49496e-11	46.3463	-4.36536e-08	3.5128e-10	1.94135e-11	4.78458		-4.34244e-08	1.51669e-11	7.28634	-4.33329e-08	2.21185e-11	4.99926	-6.36943e-08	4.94831e-12	24.3091	-4.36208e-08	4.02573e-12	63.0245	-4.273e-08	7.78698e-12	56.6153	-4.30028e-08	-7.6665e-12	38.5917	-4.29714e-08	2.39593e-12	50.6812		-4.70452e-08	-1.2065e-12	63.1791	-4.82775e-08	-2.81146e-13	29.8318	-5.0061e-08	-1.38488e-12	5.44097	-5.20028e-08	-1.38193e-12	18.8146		-5.70528e-08	-2.91426e-13	48.8539	-5.18271e-08	3.03195e-12	62.9802
-4.43854e-08	1.84666e-10	6.36809e-12	0.0680685	-4.36299e-08	3.46659e-10	2.2557e-11	7.5978		-4.34085e-08	1.46545e-11	7.285	-4.3318e-08	2.1265e-11	4.90278	-6.36871e-08	4.95186e-12	18.9645	-4.36035e-08	3.61545e-12	62.2798	-4.2714e-08	8.09195e-12	56.2324	-4.29855e-08	-7.59641e-12	38.7825	-4.29547e-08	2.30423e-12	53.1013		-4.70267e-08	-1.18099e-12	63.0253	-4.82627e-08	-1.83099e-13	28.2227	-5.00437e-08	-1.25381e-12	24.7808	-5.19851e-08	-1.16465e-12	28.595		-5.70378e-08	-1.41817e-13	45.2509	-5.18127e-08	2.95468e-12	74.9017
-4.4366e-08	1.78811e-10	1.34152e-11	46.64	-4.36112e-08	3.45824e-10	2.40074e-11	7.84981		-4.33934e-08	1.4202e-11	7.96294	-4.33016e-08	2.09036e-11	6.04159	-6.36758e-08	4.52627e-12	10.7293	-4.35854e-08	3.46053e-12	59.1378	-4.26988e-08	8.07945e-12	57.7618	-4.29667e-08	-7.57536e-12	38.4817	-4.29396e-08	2.23841e-12	54.1364		-4.70115e-08	-1.20374e-12	57.7004	-4.82503e-08	-9.29937e-14	29.51	-5.00257e-08	-1.18019e-12	29.1407	-5.19708e-08	-1.07046e-12	30.3712		-5.70227e-08	1.4414e-13	51.9618	-5.17929e-08	2.90344e-12	88.1661
-4.43535e-08	1.78317e-10	5.97632e-12	2.30181	-4.35927e-08	3.45139e-10	2.41147e-11	5.73242		-4.3375e-08	1.41918e-11	8.35958	-4.32845e-08	2.11853e-11	7.27938	-6.36583e-08	3.05436e-12	2.63105	-4.35682e-08	3.43771e-12	57.2169	-4.26808e-08	8.21675e-12	57.8069	-4.29498e-08	-7.57651e-12	37.1651	-4.29238e-08	2.11748e-12	53.3713		-4.69995e-08	-1.15087e-12	51.2279	-4.82316e-08	-3.73048e-14	32.8612	-5.00097e-08	-1.36199e-12	28.5155	-5.1953e-08	-1.16419e-12	17.477		-5.7006e-08	7.70374e-14	58.2407	-5.17722e-08	3.01333e-12	87.4017
-4.43466e-08	1.82021e-10	1.1447e-11	39.3194	-4.35731e-08	3.43559e-10	2.30513e-11	3.1414		-4.33559e-08	1.43658e-11	7.58083	-4.32685e-08	2.16135e-11	7.64062	-6.36426e-08	1.9464e-12	7.02903	-4.35488e-08	3.46976e-12	56.7628	-4.26627e-08	8.06341e-12	58.4108	-4.29316e-08	-7.35937e-12	36.2796	-4.29054e-08	2.08852e-12	50.0286		-4.69873e-08	-1.16676e-12	40.6626	-4.82131e-08	-2.71088e-13	31.191	-4.99915e-08	-1.44764e-12	32.2644	-5.19326e-08	-1.25009e-12	9.24041		-5.6985e-08	7.98617e-14	47.6183	-5.17553e-08	3.22414e-12	76.6114
-4.43335e-08	1.80997e-10	5.97632e-12	9.91189	-4.35626e-08	3.49024e-10	2.11998e-11	6.5552		-4.33404e-08	1.49393e-11	6.16984	-4.32508e-08	2.1644e-11	6.39935	-6.3622e-08	1.9992e-12	25.0819	-4.35301e-08	3.89009e-12	56.5168	-4.26468e-08	7.13693e-12	56.4266	-4.29156e-08	-7.13845e-12	35.4017	-4.28873e-08	1.96357e-12	45.1324		-4.69715e-08	-1.29248e-12	27.7275	-4.81948e-08	-3.79862e-13	26.5663	-4.99741e-08	-1.443e-12	27.6144	-5.19147e-08	-1.25551e-12	5.08967		-5.6964e-08	2.07446e-13	37.6349	-5.17358e-08	3.40456e-12	78.3063
-4.4317e-08	1.77362e-10	1.2599e-11	33.1146	-4.35539e-08	3.55861e-10	2.09713e-11	8.57556		-4.33228e-08	1.54887e-11	5.73588	-4.32324e-08	2.16422e-11	7.44975	-6.35969e-08	2.866e-12	48.6659	-4.35143e-08	4.03986e-12	63.0823	-4.26289e-08	6.74354e-12	53.5013	-4.2899e-08	-7.5262e-12	34.6373	-4.28674e-08	1.74332e-12	44.8363		-4.69546e-08	-1.28707e-12	24.1028	-4.81811e-08	-2.81484e-13	24.9628	-4.99626e-08	-1.34847e-12	8.63742	-5.19005e-08	-1.31517e-12	23.5014		-5.69445e-08	1.41462e-13	40.7234	-5.17157e-08	3.44844e-12	61.8413
-4.43037e-08	1.76189e-10	5.66384e-12	10.0616	-4.35299e-08	3.50952e-10	2.27808e-11	8.99863		-4.33033e-08	1.51498e-11	5.15209	-4.32126e-08	2.13064e-11	6.60684	-6.35681e-08	3.96819e-12	65.0676	-4.3497e-08	3.94351e-12	66.5162	-4.26107e-08	6.86635e-12	57.6123	-4.28837e-08	-7.79575e-12	35.0298	-4.28503e-08	1.55113e-12	48.5181		-4.69391e-08	-1.30528e-12	33.8249	-4.81671e-08	-2.23963e-13	25.7853	-4.99473e-08	-1.19254e-12	-11.3943	-5.18866e-08	-1.37436e-12	40.4842		-5.69252e-08	-5.24127e-14	52.5624	-5.1699e-08	3.40453e-12	38.2352
-4.42942e-08	1.77983e-10	1.35411e-11	38.8781	-4.35013e-08	3.42525e-10	2.4194e-11	3.64745		-4.32852e-08	1.47643e-11	4.94886	-4.3196e-08	2.15016e-11	5.25311	-6.35549e-08	3.49806e-12	46.4086	-4.34802e-08	3.8649e-12	67.1995	-4.2593e-08	7.22728e-12	61.3615	-4.28669e-08	-7.76715e-12	36.1612	-4.28353e-08	1.67782e-12	53.9118		-4.69262e-08	-1.36781e-12	42.7885	-4.81506e-08	-3.07223e-13	31.1098	-4.99309e-08	-9.98387e-13	-9.72241	-5.18725e-08	-1.37066e-12	22.0362		-5.691e-08	-3.54103e-13	47.3947	-5.16816e-08	3.25498e-12	30.2437
-4.42953e-08	1.87818e-10	5.74313e-12	1.66655	-4.34796e-08	3.39445e-10	2.39235e-11	1.67763		-4.32651e-08	1.44729e-11	5.75866	-4.31803e-08	2.18713e-11	5.85612	-6.35342e-08	2.97697e-12	28.076	-4.34656e-08	4.09383e-12	59.832	-4.25758e-08	7.41306e-12	61.0372	-4.28462e-08	-7.63738e-12	36.2859	-4.28195e-08	2.0114e-12	58.7865		-4.69124e-08	-1.46472e-12	46.276	-4.81298e-08	-3.58008e-13	27.9107	-4.99167e-08	-9.1569e-13	6.70744	-5.18524e-08	-1.35782e-12	-2.24253		-5.6894e-08	-5.20701e-13	43.66	-5.16677e-08	3.24694e-12	52.6513
-4.42862e-08	1.89866e-10	1.25664e-11	45.0295	-4.34687e-08	3.44523e-10	2.10552e-11	6.7302		-4.32454e-08	1.3897e-11	6.16398	-4.31628e-08	2.17009e-11	6.90034	-6.35109e-08	2.60218e-12	19.8487	-4.34467e-08	4.40055e-12	63.7181	-4.25582e-08	7.92484e-12	60.1168	-4.2824e-08	-7.76921e-12	36.2213	-4.2803e-08	2.25818e-12	60.2572		-4.68953e-08	-1.42016e-12	38.8602	-4.81137e-08	-4.13479e-13	33.1894	-4.98973e-08	-1.06525e-12	6.02305	-5.18356e-08	-1.27579e-12	11.9887		-5.68756e-08	-4.16832e-13	43.5467	-5.16482e-08	3.24379e-12	79.0378
-4.42811e-08	1.94892e-10	5.43998e-12	2.42639	-4.34618e-08	3.5275e-10	2.20206e-11	7.15089		-4.32288e-08	1.38272e-11	5.9438	-4.31432e-08	2.11694e-11	8.21856	-6.34966e-08	2.53591e-12	34.9519	-4.3427e-08	3.77623e-12	65.5849	-4.25407e-08	8.482e-12	60.6153	-4.28068e-08	-7.80408e-12	36.7847	-4.27873e-08	2.40823e-12	56.7476		-4.68739e-08	-1.39632e-12	43.1937	-4.8099e-08	-3.56326e-13	32.5832	-4.98806e-08	-1.22912e-12	12.8132	-5.18206e-08	-1.19722e-12	11.975		-5.68567e-08	-2.3386e-13	39.1304	-5.16298e-08	3.12819e-12	85.3798
-4.42672e-08	1.93317e-10	1.23192e-11	51.3607	-4.34472e-08	3.55056e-10	2.09619e-11	7.33924		-4.32109e-08	1.41593e-11	4.79491	-4.31231e-08	2.13716e-11	8.61183	-6.34874e-08	2.09508e-12	25.9647	-4.34099e-08	3.55387e-12	61.6513	-4.2523e-08	8.57459e-12	59.5146	-4.27914e-08	-8.12497e-12	37.0513	-4.27686e-08	2.39969e-12	50.9564		-4.68577e-08	-1.214e-12	49.1853	-4.80824e-08	-4.0975e-13	30.6535	-4.98667e-08	-1.2967e-12	26.1707	-5.18048e-08	-1.17259e-12	17.9714		-5.68399e-08	-1.34692e-13	52.5201	-5.16158e-08	3.05443e-12	89.2007
-4.42444e-08	1.84873e-10	5.66851e-12	8.60488	-4.3427e-08	3.53029e-10	2.05235e-11	10.1672		-4.31931e-08	1.45955e-11	5.39883	-4.31068e-08	2.15909e-11	6.80477	-6.34704e-08	2.68153e-12	16.6079	-4.33904e-08	3.59706e-12	61.5468	-4.25046e-08	8.43537e-12	57.4674	-4.27749e-08	-8.45287e-12	37.8486	-4.27468e-08	2.3126e-12	47.8658		-4.68422e-08	-1.06193e-12	51.3017	-4.80679e-08	-5.19622e-13	33.0648	-4.98475e-08	-1.41938e-12	18.5578	-5.1787e-08	-1.23283e-12	7.06861		-5.68236e-08	-1.65791e-13	63.8391	-5.16016e-08	3.00503e-12	66.5728
-4.42379e-08	1.88888e-10	1.28928e-11	59.5564	-4.34136e-08	3.56268e-10	1.93249e-11	10.4395		-4.31781e-08	1.50174e-11	7.14403	-4.30918e-08	2.13978e-11	5.90703	-6.34468e-08	3.94993e-12	13.7022	-4.33717e-08	3.57216e-12	60.6714	-4.24879e-08	7.8751e-12	55.5592	-4.27579e-08	-8.23425e-12	37.4335	-4.27274e-08	2.13652e-12	49.844		-4.68251e-08	-9.49263e-13	48.1456	-4.80525e-08	-6.50359e-13	36.1704	-4.98282e-08	-1.31761e-12	-4.37851	-5.17699e-08	-1.2669e-12	-0.199094		-5.6808e-08	-1.0557e-13	65.8664	-5.15825e-08	2.89629e-12	50.1478
-4.42329e-08	1.94076e-10	6.33544e-12	13.0117	-4.3396e-08	3.56288e-10	1.86113e-11	9.64808		-4.31618e-08	1.51023e-11	7.3987	-4.30743e-08	2.11618e-11	7.24415	-6.34207e-08	5.04864e-12	26.7483	-4.33534e-08	3.70189e-12	62.4064	-4.24697e-08	7.60898e-12	54.6459	-4.2739e-08	-8.17823e-12	38.194	-4.27114e-08	2.2801e-12	49.2771		-4.68072e-08	-1.00112e-12	46.5009	-4.80345e-08	-8.84905e-13	34.5425	-4.98074e-08	-1.24851e-12	1.38622	-5.17534e-08	-1.30444e-12	7.08375		-5.67921e-08	-1.1941e-13	59.4092	-5.15611e-08	2.70854e-12	36.5294
-4.42198e-08	1.93064e-10	1.38489e-11	67.0393	-4.33655e-08	3.46421e-10	1.92643e-11	5.463		-4.3144e-08	1.51982e-11	6.46876	-4.3056e-08	2.09117e-11	7.58372	-6.34026e-08	6.94143e-12	38.7485	-4.3335e-08	3.69415e-12	65.9352	-4.24519e-08	7.52601e-12	55.869	-4.27201e-08	-8.48918e-12	38.7731	-4.26966e-08	2.57006e-12	49.5626		-4.67927e-08	-1.07032e-12	52.3366	-4.80149e-08	-9.45013e-13	30.9903	-4.97878e-08	-1.33163e-12	17.0998	-5.1737e-08	-1.2877e-12	1.16562		-5.67761e-08	1.1998e-15	42.9173	-5.15384e-08	2.66486e-12	34.6237
-4.42006e-08	1.87393e-10	6.91842e-12	21.4213	-4.33389e-08	3.39564e-10	2.10879e-11	2.22373		-4.31265e-08	1.51611e-11	7.3562	-4.30459e-08	2.15183e-11	7.75071	-6.33826e-08	8.00068e-12	46.3863	-4.33186e-08	3.62948e-12	62.5376	-4.24339e-08	7.58398e-12	56.9653	-4.27013e-08	-8.71812e-12	37.4189	-4.2681e-08	2.71685e-12	45.3308		-4.67801e-08	-9.30154e-13	54.3827	-4.80004e-08	-5.9756e-13	34.9151	-4.97755e-08	-1.50936e-12	27.2596	-5.17246e-08	-1.30637e-12	-5.27815		-5.67573e-08	2.00379e-13	49.6389	-5.15234e-08	2.71919e-12	41.5716
-4.41791e-08	1.7995e-10	1.41707e-11	71.2494	-4.33177e-08	3.36822e-10	2.00805e-11	6.93142		-4.31098e-08	1.48963e-11	6.71726	-4.30281e-08	2.17552e-11	7.90471	-6.33622e-08	8.10177e-12	49.5956	-4.33012e-08	3.66515e-12	61.7821	-4.24165e-08	7.20029e-12	56.2523	-4.26871e-08	-8.66151e-12	35.3801	-4.26645e-08	2.82309e-12	44.0422		-4.67642e-08	-8.63049e-13	54.3332	-4.79868e-08	-4.19067e-13	41.3815	-4.97596e-08	-1.6199e-12	25.9036	-5.17095e-08	-1.36963e-12	-0.693314		-5.67358e-08	2.44112e-13	48.7984	-5.15099e-08	2.75668e-12	51.9361
-4.41648e-08	1.78064e-10	6.98372e-12	17.8633	-4.33056e-08	3.40995e-10	1.82849e-11	9.46105		-4.30914e-08	1.45746e-11	6.29462	-4.30121e-08	2.13496e-11	7.95121	-6.33463e-08	7.27513e-12	48.6742	-4.32837e-08	3.78904e-12	58.5378	-4.2399e-08	7.18434e-12	56.0366	-4.26733e-08	-8.26512e-12	35.3475	-4.26458e-08	2.94298e-12	45.2043		-4.67477e-08	-9.73872e-13	52.1696	-4.79728e-08	-5.24439e-13	43.9144	-4.9741e-08	-1.61082e-12	14.7101	-5.16931e-08	-1.32613e-12	6.57859		-5.67186e-08	3.82298e-13	47.7811	-5.14943e-08	2.77498e-12	58.4404
-4.4157e-08	1.81066e-10	1.38676e-11	68.4993	-4.32829e-08	3.3714e-10	1.91617e-11	11.6822		-4.30729e-08	1.44361e-11	6.99895	-4.2996e-08	2.14461e-11	7.98604	-6.3339e-08	6.27213e-12	42.0947	-4.32676e-08	3.5036e-12	58.6216	-4.238e-08	7.62203e-12	55.0978	-4.26556e-08	-8.42871e-12	35.4762	-4.2626e-08	2.83853e-12	49.3764		-4.67331e-08	-1.11701e-12	47.92	-4.79554e-08	-5.17631e-13	44.4813	-4.97205e-08	-1.47913e-12	9.70734	-5.16724e-08	-1.4062e-12	3.13498		-5.67035e-08	1.92602e-13	42.9123	-5.1473e-08	2.87238e-12	56.8069
-4.41484e-08	1.83516e-10	6.83448e-12	13.4095	-4.32714e-08	3.4178e-10	2.05095e-11	7.53069		-4.30563e-08	1.4806e-11	6.81806	-4.29776e-08	2.16835e-11	7.99327	-6.33221e-08	6.00003e-12	36.7526	-4.32485e-08	3.49423e-12	65.552	-4.23636e-08	8.25838e-12	60.0173	-4.26374e-08	-8.63194e-12	35.9142	-4.26071e-08	2.81381e-12	52.2057		-4.67158e-08	-1.3413e-12	50.4877	-4.79407e-08	-3.87733e-13	43.897	-4.97055e-08	-1.33964e-12	7.77902	-5.16535e-08	-1.43588e-12	16.8236		-5.66874e-08	-2.37289e-14	48.4649	-5.14596e-08	2.82444e-12	63.3553
-4.41416e-08	1.87278e-10	1.2641e-11	62.9785	-4.32643e-08	3.49819e-10	2.4152e-11	0.30303		-4.30402e-08	1.49791e-11	6.93565	-4.29602e-08	2.1725e-11	8.56568	-6.32986e-08	5.90956e-12	32.0709	-4.32287e-08	3.59804e-12	66.7426	-4.23489e-08	8.44938e-12	61.6014	-4.26195e-08	-8.07793e-12	35.159	-4.25886e-08	2.83518e-12	51.3481		-4.67011e-08	-1.45785e-12	49.2898	-4.79224e-08	-3.60752e-13	38.5507	-4.96882e-08	-1.29586e-12	26.9643	-5.16332e-08	-1.32638e-12	20.8718		-5.66699e-08	-1.37849e-13	63.0077	-5.1448e-08	2.56394e-12	59.4981
-4.41301e-08	1.87473e-10	6.36342e-12	3.08883	-4.32533e-08	3.54857e-10	2.5304e-11	2.92826		-4.30226e-08	1.51932e-11	6.45925	-4.2944e-08	2.11172e-11	7.65897	-6.32796e-08	4.48997e-12	24.8379	-4.32133e-08	3.66427e-12	66.0725	-4.23306e-08	7.98806e-12	61.2523	-4.26021e-08	-7.41247e-12	34.6478	-4.25731e-08	2.77152e-12	52.0398		-4.66895e-08	-1.3835e-12	51.1481	-4.79013e-08	-4.29554e-13	31.7918	-4.96682e-08	-1.21958e-12	26.2244	-5.16107e-08	-1.27043e-12	1.57007		-5.66535e-08	-1.52384e-13	57.7534	-5.14321e-08	2.47481e-12	59.3637
-4.41225e-08	1.90705e-10	1.2571e-11	48.862	-4.32277e-08	3.48766e-10	2.2557e-11	0.985742		-4.30036e-08	1.51508e-11	5.49737	-4.29268e-08	2.1085e-11	6.52477	-6.3264e-08	4.37322e-12	28.6209	-4.31973e-08	3.52122e-12	63.1715	-4.23133e-08	7.93096e-12	63.9836	-4.25821e-08	-7.31549e-12	35.1058	-4.25585e-08	2.7785e-12	52.2994		-4.66751e-08	-1.233e-12	48.7981	-4.7884e-08	-5.60797e-13	26.4075	-4.96551e-08	-1.10667e-12	16.6351	-5.15915e-08	-1.3604e-12	-13.3969		-5.66343e-08	-3.06245e-13	49.7756	-5.14153e-08	2.67652e-12	75.3964
-4.41168e-08	1.95353e-10	6.75053e-12	8.42905	-4.32016e-08	3.42247e-10	2.06774e-11	0.991464		-4.29828e-08	1.49457e-11	5.90625	-4.29081e-08	2.17904e-11	6.65042	-6.32546e-08	4.28747e-12	34.7656	-4.31815e-08	3.37806e-12	55.233	-4.22944e-08	7.48383e-12	64.4638	-4.25631e-08	-7.54209e-12	35.3967	-4.25412e-08	2.67289e-12	54.3263		-4.66579e-08	-1.06028e-12	44.1831	-4.78701e-08	-4.69837e-13	21.8595	-4.96421e-08	-1.1986e-12	8.05049	-5.15755e-08	-1.36766e-12	2.8125		-5.66179e-08	-3.88177e-13	54.2033	-5.1394e-08	2.78463e-12	81.3091
-4.40978e-08	1.89831e-10	1.18668e-11	24.8293	-4.31818e-08	3.40598e-10	2.11905e-11	2.00713		-4.29627e-08	1.45858e-11	5.8948	-4.28882e-08	2.223e-11	6.5194	-6.32473e-08	3.94079e-12	40.8115	-4.31626e-08	3.30601e-12	50.7989	-4.22761e-08	7.58273e-12	62.0018	-4.25481e-08	-7.44449e-12	36.0218	-4.25217e-08	2.511e-12	55.7363		-4.66431e-08	-8.23816e-13	48.187	-4.78536e-08	-4.10921e-13	24.53	-4.96288e-08	-1.0906e-12	3.57365	-5.15611e-08	-1.36216e-12	26.5014		-5.66025e-08	-2.8668e-13	61.2895	-5.13749e-08	2.65762e-12	80.9856
-4.40975e-08	1.98562e-10	6.41473e-12	19.4736	-4.31655e-08	3.41601e-10	2.57611e-11	1.31071		-4.29466e-08	1.41339e-11	5.13938	-4.28698e-08	2.15872e-11	6.11827	-6.32316e-08	3.02346e-12	43.5437	-4.31443e-08	3.90925e-12	46.2569	-4.22574e-08	8.20253e-12	60.3186	-4.25322e-08	-7.5516e-12	35.7785	-4.25031e-08	2.20465e-12	58.9178		-4.6628e-08	-7.74215e-13	51.8534	-4.78367e-08	-5.02582e-13	30.0246	-4.96111e-08	-9.51001e-13	11.6529	-5.15477e-08	-1.38585e-12	34.353		-5.65879e-08	-3.78626e-13	50.4498	-5.1358e-08	2.51531e-12	60.4676
-4.4079e-08	1.93443e-10	1.22166e-11	9.4955	-4.31436e-08	3.38342e-10	2.66752e-11	2.38395		-4.2931e-08	1.40631e-11	5.12473	-4.28524e-08	2.07671e-11	6.45755	-6.32101e-08	2.64945e-12	39.8764	-4.31274e-08	3.9926e-12	48.78	-4.22412e-08	8.42236e-12	60.2457	-4.25152e-08	-8.09651e-12	34.3978	-4.24876e-08	2.17665e-12	61.5078		-4.66107e-08	-8.70254e-13	51.289	-4.7822e-08	-6.19759e-13	30.3539	-4.95905e-08	-9.30466e-13	18.2005	-5.15306e-08	-1.33868e-12	19.4719		-5.65694e-08	-3.03637e-13	38.9719	-5.13414e-08	2.41347e-12	50.2463
-4.40618e-08	1.89314e-10	6.07893e-12	22.4451	-4.31361e-08	3.46013e-10	2.45018e-11	11.2466		-4.29138e-08	1.44453e-11	6.71851	-4.28359e-08	2.13555e-11	7.7904	-6.31872e-08	3.75645e-12	38.649	-4.31085e-08	3.93148e-12	57.2904	-4.22274e-08	8.62991e-12	61.0977	-4.24988e-08	-8.75915e-12	33.3242	-4.24695e-08	2.51941e-12	63.4852		-4.65947e-08	-1.07056e-12	50.1084	-4.78054e-08	-8.24225e-13	29.2909	-4.95722e-08	-9.65285e-13	15.1289	-5.15139e-08	-1.30751e-12	14.0643		-5.65461e-08	-1.03549e-13	39.822	-5.13266e-08	2.33699e-12	60.1915
-4.40559e-08	1.93788e-10	1.20534e-11	11.9597	-4.31196e-08	3.46878e-10	2.10739e-11	13.826		-4.28979e-08	1.50933e-11	6.10486	-4.28202e-08	2.2299e-11	7.24412	-6.31653e-08	5.39851e-12	38.7787	-4.30916e-08	4.17141e-12	57.781	-4.22102e-08	8.33993e-12	59.5706	-4.24824e-08	-8.32845e-12	33.1389	-4.245e-08	2.63679e-12	64.7244		-4.65792e-08	-1.18118e-12	42.0923	-4.7792e-08	-9.18019e-13	37.6087	-4.95541e-08	-1.23574e-12	16.9611	-5.14986e-08	-1.24482e-12	23.014		-5.65267e-08	-4.91674e-14	38.9382	-5.13112e-08	2.41296e-12	76.1408
-4.40394e-08	1.90142e-10	5.49594e-12	15.4188	-4.31042e-08	3.48577e-10	1.94648e-11	9.727		-4.28806e-08	1.5187e-11	6.58726	-4.2805e-08	2.21388e-11	5.61549	-6.31498e-08	4.5335e-12	33.3824	-4.30757e-08	4.05341e-12	59.8874	-4.21942e-08	7.9132e-12	56.7865	-4.24629e-08	-8.07462e-12	33.3851	-4.24312e-08	2.41248e-12	68.3873		-4.65608e-08	-9.57285e-13	50.2595	-4.77779e-08	-8.80429e-13	35.2461	-4.9537e-08	-1.35933e-12	16.9399	-5.14804e-08	-1.34579e-12	24.3533		-5.65065e-08	-7.93097e-14	44.1037	-5.12901e-08	2.56365e-12	80.3115
-4.40265e-08	1.89325e-10	1.20907e-11	28.0545	-4.30924e-08	3.52999e-10	1.88725e-11	6.15394		-4.28641e-08	1.48807e-11	5.89434	-4.27887e-08	2.15304e-11	6.5225	-6.31361e-08	3.53216e-12	36.0951	-4.30602e-08	3.92101e-12	65.4367	-4.21748e-08	7.71728e-12	57.2035	-4.24454e-08	-8.35089e-12	33.8424	-4.24138e-08	2.10971e-12	66.9414		-4.65459e-08	-8.24621e-13	59.771	-4.77611e-08	-6.87579e-13	27.8533	-4.95195e-08	-1.38015e-12	25.4316	-5.14598e-08	-1.40302e-12	40.2022		-5.64918e-08	-2.86254e-13	51.2235	-5.12677e-08	2.56197e-12	72.2027
-4.40245e-08	1.96744e-10	4.88031e-12	1.64688	-4.30633e-08	3.44244e-10	1.94695e-11	9.01997		-4.28459e-08	1.47914e-11	5.2903	-4.27698e-08	2.14919e-11	8.13221	-6.31218e-08	4.08775e-12	35.6116	-4.30435e-08	4.22298e-12	63.2791	-4.21554e-08	8.56844e-12	60.3036	-4.24287e-08	-8.22141e-12	33.8976	-4.23979e-08	1.97283e-12	61.1987		-4.65319e-08	-8.66857e-13	63.6475	-4.77434e-08	-4.08945e-13	22.2487	-4.95035e-08	-1.4025e-12	24.9031	-5.14418e-08	-1.45217e-12	33.9272		-5.64756e-08	-6.30539e-13	40.6359	-5.12514e-08	2.56351e-12	45.1485
-4.40131e-08	1.97067e-10	9.63746e-12	39.5808	-4.30464e-08	3.44761e-10	2.0878e-11	12.4124		-4.28276e-08	1.48602e-11	5.75567	-4.27504e-08	2.14728e-11	7.40559	-6.31058e-08	5.68019e-12	31.611	-4.30263e-08	4.05364e-12	60.1966	-4.21366e-08	8.43608e-12	59.6552	-4.24111e-08	-7.89768e-12	33.1854	-4.23815e-08	1.86058e-12	57.4718		-4.65164e-08	-1.06033e-12	61.4872	-4.77233e-08	-3.56316e-13	23.7407	-4.94847e-08	-1.31135e-12	19.6852	-5.14252e-08	-1.49451e-12	21.94		-5.6458e-08	-6.65039e-13	47.2644	-5.12433e-08	2.63451e-12	39.4134
-4.39946e-08	1.91879e-10	5.47262e-12	0.979662	-4.30323e-08	3.47424e-10	2.13537e-11	15.2491		-4.28115e-08	1.4986e-11	5.13268	-4.27316e-08	2.15493e-11	5.9803	-6.30853e-08	5.80575e-12	29.192	-4.3008e-08	3.75328e-12	57.7467	-4.21187e-08	8.26475e-12	58.2835	-4.23935e-08	-7.85269e-12	32.2244	-4.23654e-08	1.90247e-12	54.2916		-4.6501e-08	-1.29504e-12	53.8771	-4.77049e-08	-4.84744e-13	25.83	-4.94673e-08	-1.23363e-12	17.3571	-5.14086e-08	-1.44433e-12	10.7201		-5.64384e-08	-3.50178e-13	54.5291	-5.12288e-08	2.71263e-12	39.0708
-4.39853e-08	1.93834e-10	8.51813e-12	36.5851	-4.30241e-08	3.54638e-10	2.1419e-11	14.8505		-4.27972e-08	1.53216e-11	5.05891	-4.27145e-08	2.20338e-11	6.43571	-6.30662e-08	4.87291e-12	39.1977	-4.29895e-08	3.45171e-12	61.2655	-4.2104e-08	8.31417e-12	55.7195	-4.23775e-08	-7.57891e-12	33.1126	-4.23479e-08	2.009e-12	54.5178		-4.64844e-08	-1.39344e-12	51.278	-4.76896e-08	-7.17469e-13	29.2814	-4.94514e-08	-1.37986e-12	10.7562	-5.13949e-08	-1.37455e-12	-3.41843		-5.6422e-08	-1.33906e-13	54.7267	-5.12144e-08	2.82407e-12	46.4935
-4.39725e-08	1.93018e-10	5.81309e-12	1.88172	-4.30048e-08	3.53366e-10	2.10645e-11	7.83718		-4.27812e-08	1.53864e-11	5.68642	-4.26972e-08	2.21503e-11	8.19873	-6.30485e-08	4.06486e-12	43.3324	-4.29705e-08	3.19612e-12	66.5959	-4.20864e-08	8.41051e-12	54.9044	-4.23604e-08	-7.35348e-12	33.4672	-4.2329e-08	2.12163e-12	57.5474		-4.64677e-08	-1.38419e-12	50.5639	-4.76744e-08	-8.10242e-13	32.7151	-4.94354e-08	-1.53006e-12	10.9734	-5.13781e-08	-1.41587e-12	-11.0753		-5.6405e-08	1.59233e-14	75.6486	-5.12002e-08	2.90006e-12	39.723
-4.39616e-08	1.93696e-10	7.92116e-12	31.9206	-4.2989e-08	3.54698e-10	2.11205e-11	1.45245		-4.27638e-08	1.51479e-11	5.60208	-4.26791e-08	2.21457e-11	8.95347	-6.30313e-08	3.52959e-12	39.192	-4.29523e-08	3.27774e-12	64.3924	-4.20707e-08	8.56902e-12	57.5459	-4.23423e-08	-7.88059e-12	34.5697	-4.23105e-08	2.32655e-12	60.5597		-4.64496e-08	-1.33366e-12	51.8113	-4.76595e-08	-7.8311e-13	35.4646	-4.94172e-08	-1.55586e-12	13.221	-5.13624e-08	-1.5152e-12	-1.12815		-5.63875e-08	2.44059e-13	81.298	-5.11843e-08	2.98777e-12	33.1955
-4.39442e-08	1.89371e-10	6.15355e-12	4.96769	-4.29707e-08	3.54161e-10	2.12837e-11	2.35546		-4.27444e-08	1.5174e-11	5.14658	-4.26624e-08	2.21126e-11	8.59889	-6.30115e-08	2.97152e-12	30.824	-4.2936e-08	3.61895e-12	60.6401	-4.20527e-08	8.5748e-12	59.6422	-4.23235e-08	-8.2314e-12	36.4599	-4.22967e-08	2.38223e-12	60.6082		-4.64332e-08	-1.24361e-12	55.632	-4.7645e-08	-7.54294e-13	33.0608	-4.93999e-08	-1.5735e-12	12.7834	-5.13485e-08	-1.48083e-12	3.67947		-5.6375e-08	3.15914e-13	82.3087	-5.11671e-08	2.91308e-12	31.6259
-4.39419e-08	1.96641e-10	7.52006e-12	26.5473	-4.2939e-08	3.4341e-10	2.08453e-11	0.926256		-4.27234e-08	1.50647e-11	4.6911	-4.26445e-08	2.1716e-11	7.02282	-6.29909e-08	2.3338e-12	42.3038	-4.29181e-08	3.87353e-12	61.2217	-4.20327e-08	8.73031e-12	62.107	-4.2305e-08	-8.05265e-12	35.885	-4.22804e-08	2.19926e-12	60.9927		-4.64177e-08	-1.01553e-12	59.498	-4.76288e-08	-7.89939e-13	30.469	-4.93846e-08	-1.54919e-12	12.8026	-5.1332e-08	-1.4439e-12	17.5693		-5.63574e-08	9.85944e-14	81.1513	-5.11438e-08	2.81751e-12	43.2066
-4.39269e-08	1.94145e-10	5.79443e-12	9.70364	-4.29203e-08	3.42555e-10	1.85787e-11	4.46856		-4.27048e-08	1.49957e-11	4.85853	-4.26266e-08	2.14075e-11	7.34926	-6.29722e-08	2.48697e-12	47.2794	-4.29014e-08	3.96245e-12	56.1519	-4.20136e-08	9.18122e-12	59.5284	-4.22885e-08	-7.896e-12	34.4689	-4.22635e-08	1.61118e-12	58.8243		-4.64024e-08	-8.77672e-13	60.5821	-4.76136e-08	-7.92974e-13	30.6089	-4.93681e-08	-1.48511e-12	10.6052	-5.13141e-08	-1.45284e-12	30.9613		-5.6335e-08	1.24175e-14	83.4352	-5.11205e-08	2.76687e-12	49.4926
-4.39025e-08	1.84505e-10	7.32418e-12	19.6328	-4.29e-08	3.40518e-10	1.60742e-11	4.96149		-4.26865e-08	1.5214e-11	6.43326	-4.261e-08	2.14957e-11	7.39112	-6.29562e-08	3.07134e-12	44.4544	-4.28853e-08	3.73364e-12	48.9096	-4.19971e-08	9.37359e-12	59.9778	-4.22697e-08	-8.20627e-12	33.4279	-4.2246e-08	1.14348e-12	52.212		-4.63846e-08	-8.57102e-13	59.9258	-4.75989e-08	-7.06826e-13	29.34	-4.93531e-08	-1.48047e-12	10.2218	-5.12974e-08	-1.34414e-12	40.4753		-5.63161e-08	-4.76539e-14	84.3923	-5.10973e-08	2.66332e-12	64.2548
-4.38868e-08	1.81526e-10	5.77111e-12	13.9201	-4.28835e-08	3.41353e-10	1.75293e-11	0.792146		-4.26697e-08	1.55465e-11	7.16344	-4.25923e-08	2.17959e-11	7.04337	-6.2945e-08	1.97962e-12	51.1939	-4.28684e-08	3.5848e-12	51.8399	-4.19792e-08	8.97427e-12	61.5186	-4.22536e-08	-8.38079e-12	32.7437	-4.22298e-08	1.38545e-12	46.5645		-4.6365e-08	-1.07171e-12	59.9967	-4.75819e-08	-4.29301e-13	28.5739	-4.93363e-08	-1.43518e-12	-2.02665	-5.12821e-08	-1.23606e-12	35.6662		-5.62987e-08	-3.19278e-13	73.6421	-5.10785e-08	2.59412e-12	67.3701
-4.38806e-08	1.85748e-10	7.71128e-12	10.0589	-4.2868e-08	3.43002e-10	2.06355e-11	2.16937		-4.26525e-08	1.51148e-11	6.13779	-4.25742e-08	2.13893e-11	7.58049	-6.29284e-08	1.95591e-12	47.0808	-4.28511e-08	3.42526e-12	52.7909	-4.19622e-08	8.66565e-12	60.9864	-4.22358e-08	-7.60126e-12	34.8471	-4.22135e-08	1.93925e-12	44.0688		-4.63497e-08	-1.2162e-12	62.2529	-4.75651e-08	-3.07913e-13	31.0564	-4.93169e-08	-1.35826e-12	-4.33407	-5.12639e-08	-1.15862e-12	18.7145		-5.62821e-08	-3.34661e-13	59.7949	-5.1059e-08	2.65729e-12	65.2919
-4.38771e-08	1.92109e-10	6.10225e-12	18.288	-4.28592e-08	3.4971e-10	1.96514e-11	0.671387		-4.26343e-08	1.46429e-11	6.4067	-4.25563e-08	2.11559e-11	8.05457	-6.29093e-08	2.86568e-12	41.996	-4.28324e-08	3.40398e-12	58.125	-4.19438e-08	8.02165e-12	61.7392	-4.22163e-08	-7.10289e-12	35.8997	-4.21977e-08	2.04989e-12	41.698		-4.63365e-08	-1.21365e-12	63.7646	-4.75518e-08	-4.02864e-13	32.1885	-4.92992e-08	-1.35177e-12	0.858246	-5.12491e-08	-1.07173e-12	15.4059		-5.62656e-08	-1.92258e-13	68.9475	-5.10445e-08	2.73067e-12	61.5165
-4.38709e-08	1.96365e-10	7.36616e-12	0.655532	-4.28335e-08	3.43529e-10	1.9213e-11	2.30658		-4.26155e-08	1.51598e-11	5.95403	-4.25394e-08	2.12893e-11	7.2654	-6.28893e-08	4.17676e-12	39.4314	-4.28145e-08	3.41816e-12	59.2263	-4.19253e-08	7.66705e-12	61.0391	-4.21982e-08	-7.91524e-12	36.1453	-4.21803e-08	1.71533e-12	38.2904		-4.63186e-08	-1.12125e-12	65.4791	-4.75371e-08	-3.80601e-13	35.0503	-4.92817e-08	-1.31197e-12	3.85085	-5.12321e-08	-1.12769e-12	14.2055		-5.62455e-08	-3.58341e-13	70.5279	-5.10303e-08	2.65379e-12	44.5061
-4.38659e-08	2.0153e-10	6.63393e-12	21.3521	-4.28123e-08	3.40786e-10	1.99592e-11	4.95899		-4.25984e-08	1.58887e-11	4.70604	-4.25211e-08	2.13899e-11	6.60986	-6.28719e-08	3.76518e-12	43.8133	-4.27954e-08	3.80595e-12	55.4629	-4.19062e-08	7.35582e-12	61.6583	-4.21824e-08	-8.57835e-12	34.9166	-4.21616e-08	1.41383e-12	39.7004		-4.63011e-08	-1.05941e-12	62.9717	-4.75221e-08	-3.08719e-13	35.4398	-4.92664e-08	-1.41871e-12	1.13074	-5.12087e-08	-1.2251e-12	10.9632		-5.62277e-08	-4.43937e-13	75.1433	-5.10105e-08	2.48331e-12	27.7381
-4.38421e-08	1.92339e-10	8.03309e-12	4.07457	-4.27971e-08	3.42645e-10	1.84434e-11	1.39999		-4.25793e-08	1.51106e-11	5.68217	-4.25028e-08	2.15445e-11	7.04632	-6.28618e-08	3.51721e-12	49.5992	-4.27769e-08	4.0082e-12	57.1069	-4.18865e-08	6.94714e-12	63.929	-4.21654e-08	-8.23773e-12	34.7994	-4.21421e-08	1.37272e-12	51.1848		-4.62866e-08	-1.19983e-12	60.5342	-4.75014e-08	-2.19281e-13	33.8632	-4.92525e-08	-1.50035e-12	17.5557	-5.11903e-08	-1.32881e-12	8.81604		-5.62112e-08	-2.21114e-13	50.2375	-5.09923e-08	2.48481e-12	31.1634
-4.3821e-08	1.8523e-10	6.93242e-12	22.6899	-4.27729e-08	3.37626e-10	1.71236e-11	0.038743		-4.25626e-08	1.39434e-11	5.93887	-4.24865e-08	2.13407e-11	7.21528	-6.28475e-08	3.44507e-12	54.9646	-4.27609e-08	3.91473e-12	55.5899	-4.18704e-08	7.2217e-12	63.0292	-4.21462e-08	-8.12716e-12	36.2083	-4.21252e-08	1.52228e-12	56.2874		-4.62734e-08	-1.47468e-12	59.3703	-4.74829e-08	-1.84008e-13	33.9015	-4.92385e-08	-1.31425e-12	27.9891	-5.11718e-08	-1.33914e-12	1.46104		-5.61921e-08	-1.10598e-13	25.0063	-5.09782e-08	2.80354e-12	56.7212
-4.38111e-08	1.86656e-10	7.74393e-12	2.98285	-4.27596e-08	3.40876e-10	1.70536e-11	2.80774		-4.25479e-08	1.41494e-11	7.6205	-4.2469e-08	2.08286e-11	6.33946	-6.28267e-08	3.38132e-12	60.0911	-4.27469e-08	3.84677e-12	58.7289	-4.18535e-08	8.49668e-12	59.4843	-4.21283e-08	-8.22766e-12	37.0893	-4.21066e-08	1.80329e-12	58.1555		-4.62598e-08	-1.52709e-12	54.7198	-4.74661e-08	-7.70215e-14	35.9606	-4.92234e-08	-1.23138e-12	24.5023	-5.11543e-08	-1.29085e-12	13.6065		-5.61724e-08	-1.77504e-13	55.6826	-5.09615e-08	3.05873e-12	73.1774
-4.38032e-08	1.89601e-10	5.98565e-12	23.7374	-4.27332e-08	3.34198e-10	1.94368e-11	3.68118		-4.25304e-08	1.44145e-11	7.94232	-4.24486e-08	2.09057e-11	5.90104	-6.2804e-08	2.51282e-12	68.2313	-4.27304e-08	3.9763e-12	62.2409	-4.18363e-08	8.77509e-12	60.8265	-4.21098e-08	-7.82068e-12	36.5285	-4.20881e-08	2.1512e-12	56.1331		-4.62412e-08	-1.36263e-12	53.7384	-4.74484e-08	-1.58233e-13	37.1147	-4.92048e-08	-1.16773e-12	24.7516	-5.11382e-08	-1.34091e-12	24.601		-5.61527e-08	-9.07081e-15	71.1128	-5.09437e-08	3.15017e-12	70.3084
-4.37945e-08	1.91913e-10	8.73734e-12	6.73091	-4.27123e-08	3.31635e-10	2.09433e-11	0.196934		-4.25131e-08	1.45478e-11	7.78851	-4.24299e-08	2.09136e-11	5.7942	-6.27848e-08	2.52458e-12	59.031	-4.27119e-08	3.98187e-12	61.1909	-4.18167e-08	7.82897e-12	58.5427	-4.20932e-08	-7.49256e-12	35.1266	-4.20719e-08	2.32989e-12	50.6257		-4.62255e-08	-1.13559e-12	54.5628	-4.74291e-08	-3.05084e-13	37.9329	-4.91854e-08	-1.15688e-12	17.7117	-5.11247e-08	-1.43331e-12	16.4355		-5.61343e-08	3.0533e-13	60.5276	-5.09253e-08	3.08833e-12	57.0782
-4.3789e-08	1.96698e-10	5.2954e-12	20.5663	-4.27042e-08	3.38879e-10	1.94182e-11	1.97017		-4.24949e-08	1.44018e-11	5.71054	-4.24138e-08	2.08618e-11	5.65385	-6.27673e-08	3.45723e-12	43.5007	-4.26934e-08	3.98052e-12	59.6005	-4.17981e-08	7.76805e-12	55.2297	-4.20736e-08	-6.92877e-12	33.9003	-4.2057e-08	2.25654e-12	48.7148		-4.62111e-08	-1.01288e-12	51.8783	-4.74109e-08	-3.80621e-13	35.7983	-4.91668e-08	-1.10689e-12	2.97379	-5.11067e-08	-1.42462e-12	6.25709		-5.61187e-08	2.53737e-13	55.5209	-5.09078e-08	3.01542e-12	45.4234
-4.37757e-08	1.95537e-10	1.0491e-11	17.1162	-4.26801e-08	3.3398e-10	1.89984e-11	3.51286		-4.24756e-08	1.38109e-11	5.393	-4.23965e-08	2.09626e-11	5.75929	-6.27511e-08	5.05359e-12	28.0074	-4.26769e-08	3.96194e-12	61.7879	-4.17813e-08	7.94271e-12	54.3587	-4.20535e-08	-6.54864e-12	33.2345	-4.204e-08	2.27068e-12	48.9445		-4.61946e-08	-1.00898e-12	50.8108	-4.73926e-08	-3.82109e-13	37.1475	-4.91502e-08	-1.13173e-12	-2.29756	-5.10857e-08	-1.50814e-12	8.04352		-5.6103e-08	-1.1346e-14	57.212	-5.0893e-08	2.93019e-12	64.2115
-4.37566e-08	1.89992e-10	5.68716e-12	18.7629	-4.26566e-08	3.29429e-10	1.92223e-11	6.59299		-4.2458e-08	1.38011e-11	5.15383	-4.2378e-08	2.12305e-11	5.62803	-6.27373e-08	5.8314e-12	28.7869	-4.26587e-08	4.0457e-12	62.3469	-4.1767e-08	7.86687e-12	56.5334	-4.20356e-08	-6.97922e-12	34.2241	-4.20219e-08	2.44183e-12	48.4011		-4.61816e-08	-9.77121e-13	47.2404	-4.73755e-08	-4.03145e-13	39.1827	-4.91356e-08	-1.07819e-12	1.17817	-5.10704e-08	-1.51199e-12	8.5522		-5.60881e-08	-1.70986e-13	68.0862	-5.08798e-08	2.7363e-12	71.6973
-4.37459e-08	1.90763e-10	1.05329e-11	8.71193	-4.26355e-08	3.26775e-10	2.04676e-11	9.08947		-4.24396e-08	1.39185e-11	4.9235	-4.23607e-08	2.13165e-11	5.74386	-6.27254e-08	7.21198e-12	29.3165	-4.26408e-08	4.06467e-12	56.447	-4.17504e-08	7.98597e-12	60.1111	-4.20188e-08	-7.71351e-12	35.8339	-4.20045e-08	2.51073e-12	51.2281		-4.61662e-08	-8.51403e-13	48.2263	-4.736e-08	-3.87463e-13	37.2361	-4.91225e-08	-1.15835e-12	3.88777	-5.10509e-08	-1.36318e-12	10.7885		-5.6073e-08	-1.64924e-13	81.5932	-5.08627e-08	2.71463e-12	70.8654
-4.37381e-08	1.93811e-10	6.3541e-12	24.6409	-4.26249e-08	3.32171e-10	2.16848e-11	9.61769		-4.24198e-08	1.39531e-11	6.49147	-4.23432e-08	2.10866e-11	5.74123	-6.27126e-08	7.90196e-12	32.3233	-4.2623e-08	3.73955e-12	52.6067	-4.17322e-08	8.33448e-12	59.6915	-4.20019e-08	-8.11974e-12	36.6502	-4.19845e-08	2.46019e-12	55.649		-4.61507e-08	-8.54154e-13	56.4633	-4.73446e-08	-3.86764e-13	35.0064	-4.91084e-08	-1.37831e-12	12.111	-5.10313e-08	-1.24411e-12	18.2917		-5.60519e-08	-8.78126e-14	79.575	-5.08467e-08	2.74868e-12	81.4448
-4.3728e-08	1.95077e-10	1.14237e-11	0.931859	-4.26168e-08	3.39435e-10	2.0906e-11	7.60961		-4.24003e-08	1.40433e-11	6.8681	-4.23263e-08	2.08756e-11	5.14512	-6.26971e-08	7.4374e-12	37.2108	-4.26031e-08	3.38772e-12	56.4276	-4.17155e-08	8.27658e-12	57.4688	-4.19849e-08	-8.08313e-12	36.3567	-4.19664e-08	2.61182e-12	58.1335		-4.61345e-08	-1.03192e-12	59.7422	-4.73307e-08	-4.91305e-13	35.2654	-4.90951e-08	-1.47953e-12	19.1385	-5.1015e-08	-1.28644e-12	15.6974		-5.60315e-08	-7.13421e-14	69.6973	-5.08276e-08	2.66404e-12	83.577
-4.37094e-08	1.89877e-10	5.84107e-12	22.7722	-4.26043e-08	3.4333e-10	2.06121e-11	5.22411		-4.23805e-08	1.39617e-11	6.17112	-4.23095e-08	2.10003e-11	5.61041	-6.26739e-08	5.7318e-12	34.6891	-4.25834e-08	3.42382e-12	55.8379	-4.16976e-08	8.24334e-12	57.9216	-4.19697e-08	-8.18645e-12	34.9452	-4.19501e-08	2.6599e-12	57.8086		-4.6119e-08	-1.07622e-12	54.6672	-4.73163e-08	-4.70659e-13	38.4372	-4.90822e-08	-1.47418e-12	21.3716	-5.09989e-08	-1.39216e-12	11.438		-5.60149e-08	-1.61042e-14	63.6849	-5.08095e-08	2.56113e-12	71.2786
-4.36991e-08	1.90993e-10	1.03277e-11	9.00388	-4.25883e-08	3.44533e-10	1.97027e-11	3.44718		-4.2364e-08	1.40299e-11	5.33117	-4.22915e-08	2.11542e-11	5.91976	-6.2652e-08	5.88292e-12	38.722	-4.25642e-08	3.47516e-12	57.5693	-4.1677e-08	8.32975e-12	60.4282	-4.19544e-08	-8.05941e-12	34.9642	-4.1929e-08	2.43419e-12	57.4623		-4.61018e-08	-1.06083e-12	53.3087	-4.72969e-08	-3.17948e-13	37.7654	-4.90669e-08	-1.49956e-12	29.4174	-5.09817e-08	-1.43824e-12	11.9983		-5.59968e-08	-5.37851e-14	53.0165	-5.07929e-08	2.69416e-12	66.3086
-4.36836e-08	1.88163e-10	4.81502e-12	11.1805	-4.25667e-08	3.41502e-10	1.99032e-11	4.59671		-4.23501e-08	1.42039e-11	5.17414	-4.22731e-08	2.14189e-11	6.37394	-6.26308e-08	6.57577e-12	45.9504	-4.25497e-08	3.42121e-12	62.1316	-4.16599e-08	8.32691e-12	58.0332	-4.19384e-08	-8.12561e-12	35.541	-4.1912e-08	2.31556e-12	56.8		-4.60858e-08	-1.05603e-12	50.9646	-4.72777e-08	-3.39046e-13	37.6696	-4.9048e-08	-1.47303e-12	34.467	-5.09654e-08	-1.40931e-12	18.6598		-5.59773e-08	-1.56311e-13	39.4644	-5.07799e-08	2.92845e-12	63.3404
-4.36614e-08	1.80192e-10	9.0125e-12	25.7821	-4.25377e-08	3.32777e-10	1.98659e-11	4.70388		-4.23333e-08	1.45317e-11	5.66375	-4.22563e-08	2.14419e-11	6.28521	-6.26108e-08	7.29985e-12	53.319	-4.2534e-08	3.60915e-12	59.6659	-4.1643e-08	7.66233e-12	55.7324	-4.19195e-08	-7.79812e-12	35.149	-4.18977e-08	2.08254e-12	55.0145		-4.60737e-08	-1.03308e-12	51.8182	-4.72618e-08	-3.47605e-13	38.6552	-4.90267e-08	-1.38707e-12	31.2109	-5.09456e-08	-1.3267e-12	45.9135		-5.59541e-08	-2.3689e-13	42.9121	-5.07651e-08	3.1602e-12	48.9824
-4.36504e-08	1.80813e-10	5.43531e-12	0.864983	-4.25232e-08	3.35172e-10	1.89471e-11	3.44968		-4.23161e-08	1.4431e-11	5.4613	-4.22383e-08	2.13522e-11	6.0108	-6.25956e-08	7.85095e-12	48.2349	-4.25161e-08	4.33125e-12	58.8174	-4.1625e-08	7.77465e-12	58.2472	-4.19005e-08	-7.33787e-12	32.9517	-4.18795e-08	1.92023e-12	52.7117		-4.60594e-08	-1.01499e-12	52.6099	-4.72467e-08	-3.33051e-13	40.7813	-4.9011e-08	-1.42185e-12	38.0924	-5.09266e-08	-1.3652e-12	49.857		-5.59331e-08	-3.01162e-13	56.6032	-5.07459e-08	3.23622e-12	41.6429
-4.36432e-08	1.84264e-10	7.88851e-12	34.6422	-4.25146e-08	3.42028e-10	1.90264e-11	7.15232		-4.22999e-08	1.43507e-11	5.15287	-4.22207e-08	2.12228e-11	6.09488	-6.25761e-08	7.18217e-12	44.7521	-4.24996e-08	4.45435e-12	57.101	-4.16107e-08	8.1814e-12	57.6489	-4.18845e-08	-7.30143e-12	34.0341	-4.1864e-08	2.12018e-12	55.8665		-4.60447e-08	-9.39901e-13	51.921	-4.72366e-08	-2.2332e-13	40.9911	-4.89982e-08	-1.47272e-12	37.3468	-5.09073e-08	-1.56168e-12	31.2801		-5.59159e-08	-2.95336e-13	47.8081	-5.0723e-08	3.01244e-12	44.6506
-4.36415e-08	1.91959e-10	6.17687e-12	0.259638	-4.24908e-08	3.37328e-10	1.9185e-11	5.80096		-4.22846e-08	1.48169e-11	5.15685	-4.22022e-08	2.09205e-11	6.24763	-6.25594e-08	5.9181e-12	45.643	-4.24823e-08	4.36606e-12	56.3021	-4.15955e-08	8.16442e-12	57.661	-4.1869e-08	-7.76423e-12	35.5022	-4.18441e-08	2.30619e-12	55.1216		-4.60255e-08	-9.30145e-13	50.3694	-4.72193e-08	-3.34245e-13	36.7207	-4.8979e-08	-1.3078e-12	33.0416	-5.08878e-08	-1.56023e-12	11.072		-5.58987e-08	-2.2736e-13	45.9904	-5.07004e-08	2.79551e-12	45.949
-4.36311e-08	1.93041e-10	7.15162e-12	34.1259	-4.2469e-08	3.34139e-10	2.0864e-11	1.39749		-4.22664e-08	1.54256e-11	5.16462	-4.21849e-08	2.0716e-11	7.35144	-6.2548e-08	4.57058e-12	50.4268	-4.24629e-08	4.17704e-12	57.8423	-4.1577e-08	8.13156e-12	58.7679	-4.18515e-08	-8.09113e-12	36.1246	-4.18239e-08	2.32945e-12	50.4		-4.60088e-08	-9.23011e-13	48.6268	-4.72025e-08	-3.95824e-13	34.4261	-4.89628e-08	-1.19585e-12	25.6451	-5.08671e-08	-1.40294e-12	7.28032		-5.58828e-08	-2.02361e-13	53.666	-5.06819e-08	2.6362e-12	58.4654
-4.3614e-08	1.88922e-10	5.78977e-12	3.21865	-4.2463e-08	3.42972e-10	2.31633e-11	3.4548		-4.22478e-08	1.52069e-11	6.59979	-4.2168e-08	2.0715e-11	6.18439	-6.25356e-08	5.21934e-12	45.724	-4.2445e-08	3.99108e-12	58.6831	-4.15573e-08	7.82371e-12	59.8166	-4.18338e-08	-7.97091e-12	36.8521	-4.18096e-08	2.13647e-12	46.9106		-4.59959e-08	-9.58026e-13	50.3262	-4.71862e-08	-2.88136e-13	35.4294	-4.89488e-08	-1.21539e-12	16.8362	-5.08481e-08	-1.30332e-12	13.1279		-5.58689e-08	-3.06735e-13	64.7732	-5.06648e-08	2.59112e-12	70.2372
-4.3594e-08	1.82688e-10	7.18427e-12	32.2658	-4.24487e-08	3.45457e-10	2.39048e-11	4.08983		-4.22306e-08	1.45825e-11	7.03668	-4.21494e-08	2.10196e-11	4.6838	-6.25199e-08	5.83604e-12	41.2647	-4.24279e-08	3.93283e-12	56.0553	-4.15379e-08	7.84186e-12	56.9676	-4.18151e-08	-7.79706e-12	36.9606	-4.17938e-08	2.27608e-12	43.325		-4.59818e-08	-1.02019e-12	50.9503	-4.71715e-08	-3.79878e-13	33.9723	-4.89316e-08	-1.24748e-12	12.1724	-5.08258e-08	-1.39871e-12	6.07983		-5.58531e-08	-1.95053e-13	67.7565	-5.06471e-08	2.61497e-12	54.3606
-4.35794e-08	1.80479e-10	5.2954e-12	2.69389	-4.24194e-08	3.36543e-10	2.3639e-11	0.991344		-4.22114e-08	1.45626e-11	7.80702	-4.2131e-08	2.11707e-11	4.51477	-6.25063e-08	5.57133e-12	38.0391	-4.24114e-08	3.99124e-12	53.9227	-4.15207e-08	8.09391e-12	56.1341	-4.17964e-08	-8.59292e-12	35.977	-4.17738e-08	2.59748e-12	46.1968		-4.5963e-08	-1.03449e-12	52.0927	-4.71573e-08	-5.63106e-13	33.3845	-4.89145e-08	-1.28158e-12	8.53421	-5.08095e-08	-1.47612e-12	6.89011		-5.5836e-08	8.48884e-14	58.5222	-5.06271e-08	2.71908e-12	54.7918
-4.3577e-08	1.87634e-10	7.81855e-12	36.0224	-4.23985e-08	3.34039e-10	2.11532e-11	2.5413		-4.21906e-08	1.44644e-11	8.48399	-4.21136e-08	2.09791e-11	5.5373	-6.24955e-08	4.31581e-12	37.7477	-4.23926e-08	3.85272e-12	55.4709	-4.15009e-08	7.96086e-12	58.8758	-4.17798e-08	-8.77522e-12	35.5132	-4.1757e-08	2.84656e-12	45.4868		-4.59428e-08	-1.00879e-12	57.0166	-4.7141e-08	-6.92412e-13	33.362	-4.88958e-08	-1.24343e-12	15.9199	-5.0795e-08	-1.45627e-12	5.8557		-5.58181e-08	1.72449e-13	54.1627	-5.06076e-08	2.82269e-12	61.2082
-4.35646e-08	1.87151e-10	5.45397e-12	0.362039	-4.2386e-08	3.37974e-10	2.23564e-11	6.51038		-4.21742e-08	1.44973e-11	8.32428	-4.20972e-08	2.09586e-11	5.9881	-6.24695e-08	4.75878e-12	51.2469	-4.23724e-08	3.29754e-12	60.622	-4.14825e-08	7.80008e-12	60.0747	-4.17638e-08	-8.25816e-12	34.5292	-4.17412e-08	2.78607e-12	51.8349		-4.59268e-08	-9.72706e-13	59.5039	-4.7125e-08	-7.48271e-13	31.8726	-4.88749e-08	-1.17442e-12	18.219	-5.07805e-08	-1.46811e-12	-0.184054		-5.57962e-08	-9.78911e-14	62.2427	-5.05975e-08	2.63756e-12	57.7751
-4.35474e-08	1.83056e-10	8.742e-12	40.9453	-4.2372e-08	3.40707e-10	2.32286e-11	2.4215		-4.21572e-08	1.41827e-11	6.90902	-4.208e-08	2.08715e-11	6.43028	-6.24537e-08	5.16754e-12	53.5499	-4.23544e-08	2.79633e-12	66.142	-4.1469e-08	8.14662e-12	61.2346	-4.17464e-08	-7.61128e-12	33.6921	-4.17263e-08	2.68194e-12	55.7372		-4.59105e-08	-1.12996e-12	54.6933	-4.71084e-08	-8.10266e-13	29.9758	-4.88532e-08	-1.06458e-12	23.5802	-5.07677e-08	-1.49991e-12	-10.6136		-5.57811e-08	-1.73944e-13	67.8487	-5.05872e-08	2.38733e-12	62.001
-4.35413e-08	1.87393e-10	5.13683e-12	7.32183	-4.23535e-08	3.40021e-10	2.18854e-11	3.91853		-4.21405e-08	1.38639e-11	5.69846	-4.2064e-08	2.0762e-11	6.79582	-6.24399e-08	5.16353e-12	47.3315	-4.23379e-08	2.98094e-12	64.4701	-4.14523e-08	8.95811e-12	60.7253	-4.17293e-08	-7.20319e-12	33.9028	-4.17091e-08	2.76321e-12	59.2581		-4.58943e-08	-1.23219e-12	48.3756	-4.70885e-08	-9.15106e-13	34.6304	-4.88383e-08	-1.08908e-12	31.2079	-5.0754e-08	-1.48617e-12	-3.9235		-5.5764e-08	9.23624e-14	74.2423	-5.05715e-08	2.46352e-12	71.2256
-4.35396e-08	1.951e-10	8.61607e-12	51.204	-4.23336e-08	3.38292e-10	2.04163e-11	8.03971		-4.21241e-08	1.39945e-11	6.52349	-4.20469e-08	2.05447e-11	6.55593	-6.24234e-08	4.61915e-12	35.9263	-4.23198e-08	3.38603e-12	57.9883	-4.14343e-08	9.19018e-12	59.8514	-4.1713e-08	-7.33955e-12	34.7897	-4.16899e-08	2.63641e-12	57.8749		-4.58784e-08	-9.65853e-13	52.0011	-4.70752e-08	-7.75282e-13	36.8879	-4.8824e-08	-1.21636e-12	26.0232	-5.07362e-08	-1.46669e-12	23.6253		-5.57459e-08	3.32701e-13	77.3662	-5.05535e-08	2.49734e-12	69.8302
-4.35223e-08	1.90843e-10	5.59388e-12	12.1393	-4.23146e-08	3.37179e-10	1.863e-11	8.11672		-4.21044e-08	1.38504e-11	6.12063	-4.20287e-08	2.05815e-11	5.82387	-6.24024e-08	4.31221e-12	43.1773	-4.23005e-08	3.66353e-12	54.0952	-4.14159e-08	9.22022e-12	59.6288	-4.16966e-08	-7.80283e-12	35.2081	-4.16708e-08	2.30861e-12	57.6055		-4.5862e-08	-6.62598e-13	59.3399	-4.70579e-08	-5.52375e-13	40.8984	-4.88086e-08	-1.26537e-12	5.91985	-5.07187e-08	-1.42699e-12	25.1367		-5.57295e-08	3.21281e-13	69.1581	-5.05347e-08	2.42346e-12	54.2423
-4.35081e-08	1.89003e-10	8.52746e-12	54.3836	-4.22968e-08	3.3705e-10	2.04489e-11	5.7404		-4.2085e-08	1.42968e-11	5.60787	-4.20089e-08	2.09266e-11	4.48555	-6.23826e-08	4.76451e-12	45.0646	-4.22823e-08	3.66939e-12	53.4656	-4.13971e-08	8.81386e-12	59.2333	-4.16783e-08	-8.03216e-12	36.5791	-4.16532e-08	2.06527e-12	57.8199		-4.58484e-08	-6.70612e-13	61.6822	-4.70404e-08	-3.66731e-13	39.8376	-4.87922e-08	-1.38134e-12	9.18996	-5.07023e-08	-1.33139e-12	14.5096		-5.5715e-08	-1.5671e-13	71.9233	-5.05172e-08	2.40876e-12	46.2111
-4.34973e-08	1.89774e-10	6.52666e-12	13.7794	-4.2279e-08	3.36891e-10	2.11438e-11	11.1556		-4.20701e-08	1.50274e-11	4.60063	-4.19907e-08	2.11466e-11	4.97493	-6.23647e-08	5.71449e-12	50.0335	-4.22653e-08	3.50382e-12	50.3345	-4.13767e-08	8.14382e-12	58.2897	-4.16621e-08	-8.06449e-12	38.4448	-4.16359e-08	2.1444e-12	61.5463		-4.58322e-08	-8.8229e-13	50.44	-4.70264e-08	-4.05902e-13	36.6082	-4.87777e-08	-1.49369e-12	19.4374	-5.06872e-08	-1.1627e-12	8.3586		-5.56957e-08	-4.7188e-13	78.0005	-5.0498e-08	2.42014e-12	52.8094
-4.34643e-08	1.73508e-10	8.90524e-12	56.8467	-4.22542e-08	3.31456e-10	2.35737e-11	9.79865		-4.20522e-08	1.55713e-11	4.495	-4.19737e-08	2.11017e-11	5.57666	-6.23486e-08	7.01713e-12	60.9766	-4.22453e-08	3.34488e-12	52.7664	-4.13605e-08	7.87591e-12	59.2805	-4.16444e-08	-8.30457e-12	39.272	-4.16171e-08	2.27266e-12	61.3582		-4.58167e-08	-1.14479e-12	41.7552	-4.70096e-08	-5.22754e-13	34.2686	-4.87605e-08	-1.51072e-12	20.8571	-5.0671e-08	-1.07277e-12	9.68842		-5.56788e-08	-3.73595e-13	72.7595	-5.04793e-08	2.49104e-12	58.4236
-4.34554e-08	1.75706e-10	6.26082e-12	11.6637	-4.22343e-08	3.29667e-10	2.61342e-11	0.836134		-4.20357e-08	1.56959e-11	5.00886	-4.19561e-08	2.09941e-11	5.8686	-6.23279e-08	8.43672e-12	54.8696	-4.22284e-08	3.47554e-12	60.0611	-4.13438e-08	7.78875e-12	61.0616	-4.16243e-08	-8.23035e-12	37.8116	-4.15984e-08	2.38207e-12	55.532		-4.58002e-08	-1.24763e-12	50.6409	-4.69948e-08	-4.45118e-13	35.2897	-4.87455e-08	-1.32899e-12	25.17	-5.06529e-08	-1.16948e-12	7.0849		-5.56618e-08	-2.28854e-13	62.7573	-5.04631e-08	2.60715e-12	70.8375
-4.34542e-08	1.83815e-10	8.26628e-12	52.6307	-4.22258e-08	3.36643e-10	2.53646e-11	1.82164		-4.2019e-08	1.51928e-11	6.12155	-4.19402e-08	2.10423e-11	6.72689	-6.23034e-08	8.53724e-12	41.2052	-4.22121e-08	3.80913e-12	63.3608	-4.13238e-08	7.56457e-12	60.0953	-4.16047e-08	-7.58924e-12	35.7625	-4.15798e-08	2.75773e-12	48.6944		-4.57853e-08	-1.28196e-12	54.7497	-4.69775e-08	-5.97222e-13	38.2809	-4.87331e-08	-1.13957e-12	34.73	-5.06386e-08	-1.24838e-12	4.4728		-5.56439e-08	-1.69858e-13	59.6663	-5.04471e-08	2.64651e-12	87.0659
-4.34396e-08	1.81618e-10	6.31212e-12	4.22943	-4.22128e-08	3.4018e-10	2.32146e-11	2.64728		-4.20029e-08	1.49248e-11	5.80747	-4.19214e-08	2.15521e-11	6.20843	-6.22802e-08	7.82482e-12	32.1603	-4.21942e-08	3.95402e-12	65.9141	-4.13053e-08	7.54558e-12	60.1391	-4.15891e-08	-7.09611e-12	33.5842	-4.15629e-08	3.05394e-12	45.5313		-4.57707e-08	-1.1774e-12	51.8317	-4.69597e-08	-5.77398e-13	34.4511	-4.87161e-08	-1.10168e-12	35.6686	-5.06259e-08	-1.31552e-12	15.5		-5.56253e-08	-8.81369e-14	49.5065	-5.04286e-08	2.6589e-12	86.9671
-4.34181e-08	1.74176e-10	7.77658e-12	41.3328	-4.21932e-08	3.3861e-10	2.31306e-11	1.5924		-4.1987e-08	1.48718e-11	5.88794	-4.19034e-08	2.18556e-11	4.8465	-6.22609e-08	6.56483e-12	33.0546	-4.21782e-08	4.12936e-12	65.042	-4.12915e-08	7.62331e-12	59.7643	-4.1572e-08	-7.13717e-12	32.3108	-4.15466e-08	2.9264e-12	47.9523		-4.57559e-08	-8.75921e-13	51.5042	-4.6942e-08	-3.81328e-13	29.875	-4.86947e-08	-1.10429e-12	39.9876	-5.06083e-08	-1.33991e-12	21.6968		-5.56052e-08	5.27846e-14	43.9829	-5.04072e-08	2.65735e-12	77.3627
-4.33973e-08	1.6732e-10	5.43065e-12	0.697613	-4.21674e-08	3.3239e-10	2.01644e-11	1.61231		-4.19674e-08	1.4521e-11	6.8476	-4.18862e-08	2.16652e-11	5.00274	-6.22397e-08	4.60112e-12	10.6216	-4.21608e-08	4.14356e-12	62.4486	-4.12775e-08	7.96907e-12	60.2695	-4.15576e-08	-7.71308e-12	33.5012	-4.15307e-08	2.55749e-12	49.3202		-4.57416e-08	-7.95882e-13	49.7401	-4.69246e-08	-3.09482e-13	29.1621	-4.86745e-08	-9.85126e-13	44.2282	-5.05912e-08	-1.23401e-12	9.19235		-5.55847e-08	8.67204e-14	48.0014	-5.03838e-08	2.46984e-12	56.2303
-4.33917e-08	1.72013e-10	8.187e-12	39.9909	-4.21489e-08	3.31674e-10	2.01178e-11	4.16327		-4.19488e-08	1.43043e-11	6.58125	-4.18698e-08	2.17705e-11	6.94675	-6.22208e-08	4.24983e-12	2.26222	-4.21427e-08	3.80282e-12	54.7028	-4.12575e-08	8.0475e-12	60.6085	-4.15415e-08	-8.55051e-12	35.8383	-4.15137e-08	2.00247e-12	48.6316		-4.57252e-08	-8.74719e-13	50.9383	-4.69078e-08	-3.45363e-13	28.4741	-4.86583e-08	-9.18463e-13	42.3566	-5.05687e-08	-1.23461e-12	4.53912		-5.55651e-08	-1.02617e-14	46.8593	-5.03651e-08	2.43875e-12	42.3117
-4.33795e-08	1.71702e-10	5.47262e-12	2.81799	-4.21338e-08	3.33602e-10	2.15169e-11	1.7159		-4.19328e-08	1.45471e-11	5.84835	-4.18541e-08	2.18226e-11	8.36852	-6.22068e-08	5.03291e-12	4.69764	-4.2126e-08	3.27885e-12	57.603	-4.12373e-08	7.93187e-12	55.9952	-4.15246e-08	-8.32109e-12	36.9987	-4.14947e-08	1.74411e-12	49.9638		-4.57069e-08	-8.60409e-13	58.8563	-4.6891e-08	-4.41262e-13	32.2016	-4.86453e-08	-1.10142e-12	34.514	-5.05486e-08	-1.29525e-12	-2.90791		-5.55487e-08	-1.19489e-13	42.1344	-5.03501e-08	2.59662e-12	51.4081
-4.33681e-08	1.72002e-10	7.38481e-12	40.0515	-4.2125e-08	3.40359e-10	2.3154e-11	4.67908		-4.19152e-08	1.47782e-11	5.86977	-4.18368e-08	2.12735e-11	7.11567	-6.21991e-08	6.52257e-12	15.7477	-4.21097e-08	3.41927e-12	59.9294	-4.12201e-08	7.94655e-12	53.3075	-4.1506e-08	-7.48885e-12	37.0167	-4.14778e-08	1.82999e-12	52.1028		-4.56915e-08	-8.13565e-13	61.1334	-4.68761e-08	-6.17293e-13	37.1106	-4.86251e-08	-1.23399e-12	26.3965	-5.0531e-08	-1.33876e-12	3.63307		-5.55326e-08	-1.32715e-13	46.5644	-5.03331e-08	2.61137e-12	56.6777
-4.33576e-08	1.72922e-10	5.89704e-12	0.0988245	-4.21065e-08	3.39683e-10	2.12884e-11	1.51873		-4.18949e-08	1.47595e-11	5.14784	-4.18189e-08	2.08277e-11	5.93281	-6.21902e-08	5.69244e-12	27.5468	-4.20924e-08	4.00393e-12	61.127	-4.12045e-08	7.8604e-12	56.3651	-4.14886e-08	-7.40586e-12	37.195	-4.14631e-08	2.18502e-12	53.4922		-4.56747e-08	-1.07077e-12	49.4621	-4.68625e-08	-6.54925e-13	37.3073	-4.86003e-08	-1.11503e-12	23.0046	-5.0516e-08	-1.3466e-12	21.3333		-5.55166e-08	-4.29247e-14	63.8487	-5.03193e-08	2.57484e-12	53.0687
-4.33543e-08	1.79455e-10	7.68796e-12	35.8679	-4.20849e-08	3.36563e-10	1.89052e-11	4.36842		-4.18789e-08	1.50215e-11	5.09033	-4.18006e-08	2.12696e-11	5.70717	-6.21852e-08	4.65222e-12	39.1448	-4.20744e-08	3.93318e-12	63.661	-4.11878e-08	7.04591e-12	58.9725	-4.14694e-08	-7.51359e-12	36.7882	-4.14452e-08	2.67423e-12	54.1947		-4.56596e-08	-1.19899e-12	40.4343	-4.68454e-08	-6.09701e-13	34.0933	-4.85835e-08	-1.07766e-12	20.9383	-5.04992e-08	-1.31655e-12	33.5268		-5.54996e-08	-3.59996e-14	74.7739	-5.03082e-08	2.79825e-12	40.2897
-4.33414e-08	1.78547e-10	5.94368e-12	2.70092	-4.20684e-08	3.37438e-10	2.00571e-11	0.573754		-4.18616e-08	1.50228e-11	5.51678	-4.17828e-08	2.18211e-11	5.46197	-6.21768e-08	3.75367e-12	43.6161	-4.2055e-08	3.60047e-12	63.942	-4.11679e-08	6.76068e-12	61.1256	-4.14501e-08	-7.71169e-12	35.8123	-4.14281e-08	2.91394e-12	52.8148		-4.56447e-08	-1.14349e-12	45.2451	-4.68252e-08	-5.73536e-13	37.3559	-4.85678e-08	-1.23348e-12	13.4	-5.04815e-08	-1.32236e-12	29.5852		-5.54829e-08	-6.37264e-14	68.9134	-5.02958e-08	3.03505e-12	50.1698
-4.33288e-08	1.77926e-10	7.47809e-12	30.1975	-4.20337e-08	3.24351e-10	1.95628e-11	6.65879		-4.1846e-08	1.46258e-11	5.36723	-4.17664e-08	2.15073e-11	5.32827	-6.21599e-08	3.23998e-12	36.151	-4.20381e-08	3.49412e-12	65.4608	-4.11493e-08	7.38801e-12	64.0105	-4.14321e-08	-8.02731e-12	35.604	-4.14123e-08	2.87809e-12	54.3882		-4.56305e-08	-1.05882e-12	52.4773	-4.68092e-08	-3.91887e-13	38.7487	-4.8553e-08	-1.16372e-12	12.77	-5.04669e-08	-1.288e-12	5.72169		-5.54667e-08	4.93608e-15	59.6158	-5.02762e-08	2.8956e-12	56.3842
-4.33043e-08	1.68194e-10	6.36809e-12	1.73473	-4.20111e-08	3.20575e-10	2.04023e-11	13.5123		-4.1828e-08	1.40348e-11	6.01835	-4.17494e-08	2.12026e-11	5.79548	-6.21426e-08	2.69935e-12	28.1466	-4.20202e-08	3.2417e-12	61.9418	-4.11353e-08	7.9081e-12	66.1893	-4.14154e-08	-8.22931e-12	35.6158	-4.13946e-08	2.82927e-12	54.7885		-4.56142e-08	-9.90472e-13	53.2736	-4.67941e-08	-1.94214e-13	36.4052	-4.85371e-08	-1.08319e-12	14.3281	-5.04504e-08	-1.2799e-12	-24.5443		-5.54485e-08	-8.27692e-14	52.97	-5.0254e-08	2.60406e-12	45.7311
-4.32897e-08	1.66043e-10	7.12364e-12	31.1676	-4.19951e-08	3.21787e-10	2.17874e-11	10.8598		-4.18112e-08	1.42361e-11	6.54405	-4.17297e-08	2.09596e-11	6.53778	-6.21296e-08	2.04442e-12	41.6264	-4.20013e-08	3.61599e-12	56.6738	-4.11198e-08	8.07293e-12	64.8673	-4.13994e-08	-7.66395e-12	34.9389	-4.13775e-08	2.63808e-12	54.3404		-4.55964e-08	-8.4757e-13	49.9216	-4.6783e-08	-2.15174e-13	35.4504	-4.8522e-08	-1.12464e-12	3.22762	-5.04338e-08	-1.32567e-12	-20.9101		-5.54276e-08	-2.75014e-13	43.0041	-5.02316e-08	2.39206e-12	47.0154
-4.32905e-08	1.7566e-10	6.3541e-12	3.28362	-4.19821e-08	3.25345e-10	2.196e-11	7.84016		-4.17928e-08	1.46152e-11	8.35378	-4.17119e-08	2.07e-11	5.9993	-6.21117e-08	1.29841e-12	59.1311	-4.19835e-08	3.73513e-12	56.9795	-4.11015e-08	8.5555e-12	62.2876	-4.13801e-08	-7.94225e-12	33.9902	-4.13602e-08	2.51558e-12	52.8701		-4.55785e-08	-8.34415e-13	49.7157	-4.67692e-08	-1.99248e-13	33.5514	-4.85078e-08	-1.31003e-12	7.46047	-5.0416e-08	-1.26406e-12	13.6891		-5.54065e-08	-2.53391e-13	52.3779	-5.02269e-08	2.2322e-12	48.9637
-4.32794e-08	1.762e-10	7.65532e-12	41.1116	-4.19615e-08	3.23049e-10	2.10785e-11	3.04937		-4.17744e-08	1.44897e-11	9.08349	-4.16932e-08	2.12592e-11	6.47379	-6.2082e-08	5.19693e-13	66.8583	-4.19639e-08	3.80862e-12	57.103	-4.10836e-08	8.19377e-12	60.6922	-4.13624e-08	-8.70515e-12	34.1119	-4.1341e-08	2.587e-12	52.3139		-4.55616e-08	-1.00854e-12	51.9156	-4.67528e-08	-2.32206e-13	31.7125	-4.84909e-08	-1.2916e-12	14.739	-5.03974e-08	-1.2088e-12	32.3087		-5.53858e-08	-8.16006e-14	48.8507	-5.02139e-08	2.32231e-12	60.3981
-4.32633e-08	1.72899e-10	6.68057e-12	11.6001	-4.19472e-08	3.25523e-10	2.07754e-11	0.620604		-4.17564e-08	1.45556e-11	6.47332	-4.16754e-08	2.18324e-11	7.25956	-6.20641e-08	1.48585e-12	59.7286	-4.19444e-08	3.92652e-12	57.6292	-4.10675e-08	7.39525e-12	59.9193	-4.13451e-08	-8.59143e-12	34.6935	-4.13229e-08	2.28369e-12	46.7449		-4.55473e-08	-1.0733e-12	56.5214	-4.6733e-08	-3.72395e-13	34.2397	-4.84682e-08	-1.1506e-12	23.1091	-5.0381e-08	-1.31185e-12	25.4521		-5.53674e-08	-6.34537e-14	53.5014	-5.01962e-08	2.353e-12	75.7719
-4.32486e-08	1.70656e-10	7.69263e-12	51.3755	-4.19274e-08	3.23864e-10	2.17874e-11	5.67174		-4.1738e-08	1.51535e-11	5.99027	-4.16569e-08	2.1703e-11	6.70289	-6.20435e-08	3.65279e-12	52.7438	-4.1929e-08	4.21526e-12	59.0644	-4.10511e-08	6.84109e-12	58.7811	-4.13294e-08	-8.35933e-12	36.8388	-4.13051e-08	1.97293e-12	45.4859		-4.55336e-08	-1.04102e-12	54.3509	-4.67192e-08	-2.83086e-13	33.134	-4.84488e-08	-1.09586e-12	37.5304	-5.03631e-08	-1.41718e-12	8.97489		-5.53543e-08	-2.41589e-13	51.7044	-5.01756e-08	2.395e-12	85.1566
-4.32376e-08	1.71242e-10	6.34477e-12	12.8833	-4.191e-08	3.24063e-10	2.20673e-11	8.17823		-4.17194e-08	1.54891e-11	5.29419	-4.16392e-08	2.10005e-11	5.73348	-6.20247e-08	5.67431e-12	46.7513	-4.19132e-08	4.36576e-12	58.1411	-4.10317e-08	6.66281e-12	59.5931	-4.13118e-08	-8.11668e-12	37.5666	-4.12829e-08	2.07845e-12	46.5819		-4.55175e-08	-9.58822e-13	55.6542	-4.67035e-08	-2.44136e-13	31.6985	-4.84328e-08	-1.28315e-12	30.6855	-5.03417e-08	-1.36003e-12	4.76073		-5.53377e-08	-4.55026e-13	53.7406	-5.01626e-08	2.59281e-12	80.9192
-4.32291e-08	1.7375e-10	8.63473e-12	57.3504	-4.18996e-08	3.29558e-10	2.27016e-11	5.24497		-4.17034e-08	1.585e-11	6.46299	-4.16215e-08	2.05058e-11	5.65264	-6.20115e-08	6.37474e-12	42.5453	-4.18956e-08	4.08748e-12	58.6253	-4.10161e-08	7.16049e-12	60.4804	-4.12919e-08	-8.13771e-12	36.6773	-4.12669e-08	2.12502e-12	50.7774		-4.54976e-08	-1.02011e-12	56.0813	-4.66842e-08	-2.16956e-13	33.6432	-4.84173e-08	-1.35107e-12	38.534	-5.03246e-08	-1.28474e-12	5.32923		-5.53165e-08	-4.89406e-13	49.3887	-5.01424e-08	2.85183e-12	88.341
-4.32051e-08	1.64352e-10	6.06494e-12	13.6348	-4.18791e-08	3.27312e-10	2.18574e-11	7.45225		-4.1686e-08	1.55891e-11	7.24308	-4.16037e-08	2.09619e-11	5.03179	-6.1996e-08	5.22023e-12	43.2156	-4.18793e-08	3.82123e-12	60.4228	-4.09994e-08	7.94191e-12	61.4721	-4.12729e-08	-8.45744e-12	36.0339	-4.12512e-08	2.02455e-12	57.737		-4.54843e-08	-1.04036e-12	49.2268	-4.667e-08	-1.60819e-13	33.5096	-4.83985e-08	-1.17127e-12	38.1668	-5.03078e-08	-1.27595e-12	10.1146		-5.52991e-08	-5.14827e-13	50.4518	-5.01191e-08	2.95397e-12	71.0152
-4.31892e-08	1.612e-10	8.55544e-12	57.0718	-4.18518e-08	3.19969e-10	2.21326e-11	9.65989		-4.16678e-08	1.5123e-11	5.56375	-4.15839e-08	2.11345e-11	6.44671	-6.19794e-08	4.54555e-12	38.8058	-4.18613e-08	3.71018e-12	61.5728	-4.09813e-08	7.70682e-12	60.0426	-4.12543e-08	-8.59644e-12	35.2647	-4.12346e-08	2.0393e-12	61.9969		-4.54714e-08	-1.05594e-12	43.5706	-4.66572e-08	-2.28689e-13	34.8274	-4.83765e-08	-1.20708e-12	31.4993	-5.02916e-08	-1.24845e-12	25.0031		-5.52838e-08	-4.80943e-13	60.2501	-5.01001e-08	2.84185e-12	68.7581
-4.31804e-08	1.63489e-10	5.63586e-12	10.9931	-4.18264e-08	3.13987e-10	2.42173e-11	5.88274		-4.16519e-08	1.46258e-11	4.86651	-4.15651e-08	2.06883e-11	7.14909	-6.19622e-08	4.1661e-12	33.189	-4.18415e-08	3.4575e-12	63.0764	-4.09636e-08	7.53702e-12	57.0548	-4.12363e-08	-8.13093e-12	34.6473	-4.12187e-08	2.08048e-12	61.1925		-4.54568e-08	-1.22088e-12	52.7453	-4.66418e-08	-3.60595e-13	37.4818	-4.83586e-08	-1.29625e-12	34.7372	-5.02776e-08	-1.2341e-12	29.9339		-5.52675e-08	-2.63044e-13	76.1741	-5.00882e-08	2.72588e-12	78.8633
-4.31667e-08	1.61994e-10	9.18973e-12	55.5551	-4.18026e-08	3.09247e-10	2.43106e-11	1.98388		-4.16378e-08	1.4479e-11	6.59909	-4.15474e-08	2.08509e-11	6.58494	-6.19451e-08	3.91145e-12	30.0218	-4.18238e-08	3.68067e-12	64.8465	-4.09467e-08	7.19143e-12	57.8144	-4.12192e-08	-8.00737e-12	35.9487	-4.11996e-08	2.0776e-12	58.9025		-4.54395e-08	-1.31092e-12	50.4339	-4.66224e-08	-2.90166e-13	37.4033	-4.8341e-08	-1.24401e-12	42.8117	-5.02654e-08	-1.33117e-12	21.7753		-5.52487e-08	1.32775e-13	69.7275	-5.00736e-08	2.71297e-12	71.5165
-4.31585e-08	1.64743e-10	5.69183e-12	9.02081	-4.17884e-08	3.1186e-10	2.32192e-11	4.2491		-4.1621e-08	1.46173e-11	8.99622	-4.15308e-08	2.12343e-11	5.56862	-6.19278e-08	3.29409e-12	28.6861	-4.18054e-08	3.8121e-12	64.0441	-4.09272e-08	7.27659e-12	57.314	-4.12022e-08	-7.94578e-12	37.824	-4.11818e-08	1.91447e-12	55.354		-4.54243e-08	-1.37713e-12	48.0922	-4.66061e-08	-1.48157e-13	36.8451	-4.83253e-08	-1.20169e-12	32.1935	-5.02472e-08	-1.46612e-12	15.6645		-5.5229e-08	3.45389e-13	65.8282	-5.00517e-08	2.77185e-12	52.3675
-4.31626e-08	1.76844e-10	9.3483e-12	53.2224	-4.17786e-08	3.17793e-10	2.30094e-11	6.60276		-4.16027e-08	1.47019e-11	10.9392	-4.15131e-08	2.14277e-11	5.24006	-6.19101e-08	4.3138e-12	34.4298	-4.17866e-08	3.74222e-12	64.8868	-4.09076e-08	7.67726e-12	54.4629	-4.11857e-08	-8.06861e-12	37.2489	-4.11646e-08	1.59892e-12	52.668		-4.54112e-08	-1.25435e-12	50.8743	-4.659e-08	1.70931e-14	36.7317	-4.83116e-08	-1.22929e-12	27.4869	-5.02289e-08	-1.56215e-12	12.612		-5.52112e-08	1.29283e-13	71.5616	-5.00355e-08	2.86699e-12	52.4939
-4.31504e-08	1.76545e-10	5.84573e-12	6.00982	-4.17681e-08	3.23218e-10	2.33172e-11	3.95012		-4.15847e-08	1.49428e-11	8.98901	-4.14973e-08	2.13287e-11	5.40267	-6.1891e-08	5.78182e-12	43.6201	-4.1769e-08	3.6293e-12	65.4716	-4.08922e-08	7.87129e-12	57.288	-4.11685e-08	-7.78789e-12	37.1514	-4.11475e-08	1.32326e-12	51.7578		-4.53971e-08	-1.10175e-12	56.7967	-4.65726e-08	2.78983e-14	37.7377	-4.83008e-08	-1.29581e-12	33.6823	-5.02116e-08	-1.53393e-12	20.5556		-5.51946e-08	1.27002e-14	66.8701	-5.00248e-08	2.8518e-12	56.4562
-4.314e-08	1.77569e-10	8.70469e-12	44.4324	-4.17528e-08	3.24997e-10	2.085e-11	2.88832		-4.1566e-08	1.47845e-11	6.76552	-4.14801e-08	2.13431e-11	5.81482	-6.18693e-08	6.45499e-12	52.4939	-4.17522e-08	3.23861e-12	63.5573	-4.08765e-08	7.89074e-12	57.4653	-4.11531e-08	-7.29515e-12	36.0393	-4.11274e-08	1.57811e-12	55.8434		-4.53776e-08	-9.45898e-13	62.7336	-4.65505e-08	-1.60195e-13	38.5633	-4.82866e-08	-1.28478e-12	30.0634	-5.01949e-08	-1.44554e-12	17.07		-5.51719e-08	1.17764e-13	60.245	-5.00101e-08	2.82296e-12	54.7706
-4.3123e-08	1.73623e-10	5.7851e-12	0.0406504	-4.17337e-08	3.23874e-10	1.93482e-11	0.41163		-4.15465e-08	1.417e-11	6.02256	-4.14617e-08	2.09615e-11	6.3457	-6.18459e-08	4.02811e-12	65.7006	-4.17345e-08	2.6349e-12	66.4981	-4.0859e-08	7.67154e-12	57.6264	-4.11375e-08	-7.51089e-12	33.5635	-4.11091e-08	2.09016e-12	51.9379		-4.5362e-08	-8.53297e-13	58.1067	-4.65298e-08	-2.05802e-13	38.2452	-4.82698e-08	-1.30783e-12	33.8824	-5.01806e-08	-1.31667e-12	7.11231		-5.51562e-08	2.5228e-13	63.9116	-4.99946e-08	2.83748e-12	60.162
-4.31154e-08	1.76798e-10	6.74586e-12	33.348	-4.17147e-08	3.2284e-10	1.81869e-11	0.638485		-4.15281e-08	1.4267e-11	5.61148	-4.14448e-08	2.04013e-11	6.07689	-6.18243e-08	3.71986e-12	70.8259	-4.17175e-08	2.62655e-12	65.8873	-4.08401e-08	7.70665e-12	58.5356	-4.11185e-08	-8.36894e-12	33.4567	-4.10931e-08	2.66629e-12	52.9476		-4.53454e-08	-9.56698e-13	52.6367	-4.65125e-08	-5.09219e-14	33.3348	-4.82508e-08	-1.33189e-12	28.1542	-5.01641e-08	-1.2636e-12	2.47943		-5.51431e-08	1.90904e-13	62.9426	-4.99751e-08	2.73741e-12	81.2235
-4.31087e-08	1.80652e-10	4.71241e-12	4.94313	-4.1693e-08	3.19661e-10	1.9255e-11	2.70092		-4.15128e-08	1.46413e-11	7.23721	-4.14272e-08	2.02192e-11	7.13388	-6.18042e-08	5.07819e-12	68.2907	-4.16997e-08	3.25101e-12	63.3321	-4.082e-08	7.7461e-12	58.5026	-4.11036e-08	-8.49585e-12	34.8774	-4.10772e-08	2.93875e-12	53.4429		-4.53301e-08	-1.14951e-12	44.8762	-4.64993e-08	-4.00989e-14	32.3492	-4.8234e-08	-1.28711e-12	22.6308	-5.01453e-08	-1.2289e-12	2.42748		-5.5127e-08	4.50259e-14	59.6379	-4.99506e-08	2.65186e-12	79.9061
-4.31048e-08	1.86714e-10	8.07507e-12	33.3852	-4.16824e-08	3.25017e-10	2.15822e-11	5.09143		-4.14992e-08	1.46612e-11	7.09898	-4.14106e-08	2.07303e-11	8.46891	-6.17852e-08	7.55812e-12	58.5339	-4.16828e-08	3.87056e-12	58.5618	-4.0801e-08	8.16502e-12	60.9327	-4.1087e-08	-7.94303e-12	35.516	-4.10585e-08	2.79546e-12	55.1701		-4.53163e-08	-1.14106e-12	49.1218	-4.64874e-08	-2.46662e-13	34.336	-4.82199e-08	-1.35546e-12	24.2121	-5.01289e-08	-1.17639e-12	6.1364		-5.51097e-08	-1.36123e-13	49.3581	-4.99316e-08	2.66451e-12	88.5747
-4.31041e-08	1.9518e-10	4.70775e-12	3.70944	-4.16682e-08	3.2761e-10	2.44085e-11	4.07696		-4.14826e-08	1.45124e-11	8.54741	-4.13948e-08	2.16689e-11	9.02824	-6.17691e-08	7.26695e-12	66.4861	-4.16666e-08	4.04842e-12	55.594	-4.07851e-08	8.51811e-12	58.8976	-4.10684e-08	-7.79022e-12	35.1431	-4.10379e-08	2.57452e-12	54.2119		-4.53008e-08	-1.03163e-12	51.5049	-4.64725e-08	-4.06438e-13	38.8406	-4.82043e-08	-1.41129e-12	17.1315	-5.0113e-08	-1.19797e-12	24.2237		-5.50916e-08	-9.43309e-14	40.5631	-4.99172e-08	2.69307e-12	79.8987
-4.30967e-08	1.98481e-10	9.52087e-12	38.5303	-4.16404e-08	3.1984e-10	2.23145e-11	5.2191		-4.14621e-08	1.44823e-11	7.25944	-4.13771e-08	2.21268e-11	8.6012	-6.17531e-08	5.6989e-12	65.0443	-4.1648e-08	3.50613e-12	58.0591	-4.07694e-08	8.07848e-12	54.5812	-4.10472e-08	-7.7665e-12	35.6194	-4.10187e-08	2.35416e-12	55.7596		-4.52846e-08	-1.06918e-12	48.3958	-4.64538e-08	-3.71203e-13	40.8013	-4.81867e-08	-1.44435e-12	18.8921	-5.00944e-08	-1.33711e-12	27.9638		-5.50711e-08	-2.58447e-13	53.6171	-4.98958e-08	2.75703e-12	75.7137
-4.30706e-08	1.87577e-10	5.20678e-12	6.18839	-4.16196e-08	3.17375e-10	2.11858e-11	2.94971		-4.14396e-08	1.44858e-11	5.97467	-4.13592e-08	2.18818e-11	7.87908	-6.1737e-08	4.41598e-12	59.2808	-4.16303e-08	2.76571e-12	64.049	-4.07514e-08	7.43605e-12	53.9706	-4.1029e-08	-7.94371e-12	36.9572	-4.10008e-08	2.49306e-12	56.0192		-4.52661e-08	-1.19757e-12	45.979	-4.64368e-08	-3.19913e-13	39.952	-4.81748e-08	-1.58097e-12	29.1172	-5.00725e-08	-1.36251e-12	21.5594		-5.50548e-08	-3.17864e-13	73.382	-4.98754e-08	2.67119e-12	82.4538
-4.30596e-08	1.8814e-10	1.02251e-11	36.3985	-4.16071e-08	3.2131e-10	2.29534e-11	0.865936		-4.14186e-08	1.47055e-11	6.29224	-4.13403e-08	2.17696e-11	7.21511	-6.17206e-08	5.35773e-12	56.2623	-4.16123e-08	2.7407e-12	63.5448	-4.07337e-08	7.63546e-12	57.086	-4.10112e-08	-8.54467e-12	37.0397	-4.09821e-08	2.82919e-12	53.4769		-4.52489e-08	-1.22661e-12	42.4658	-4.64257e-08	-5.3078e-13	38.1796	-4.81592e-08	-1.62281e-12	36.8369	-5.00525e-08	-1.25876e-12	31.5799		-5.50381e-08	-2.4511e-13	80.5472	-4.9857e-08	2.54827e-12	87.5326
-4.30484e-08	1.886e-10	5.2954e-12	10.2458	-4.15931e-08	3.24063e-10	2.3625e-11	2.00236		-4.14005e-08	1.4547e-11	6.54812	-4.13232e-08	2.16695e-11	6.68794	-6.17063e-08	5.41689e-12	48.7748	-4.15952e-08	3.18872e-12	63.8703	-4.0715e-08	8.28652e-12	58.9101	-4.09929e-08	-8.38325e-12	36.9661	-4.09654e-08	2.80885e-12	54.9768		-4.52345e-08	-1.22366e-12	41.9976	-4.6407e-08	-4.53717e-13	35.5941	-4.81409e-08	-1.45564e-12	31.689	-5.00337e-08	-1.12796e-12	30.8429		-5.50228e-08	3.88047e-14	71.0559	-4.98377e-08	2.64816e-12	81.6144
-4.30276e-08	1.81664e-10	1.22819e-11	33.4177	-4.15725e-08	3.21797e-10	2.45624e-11	8.25155		-4.13828e-08	1.42037e-11	6.89852	-4.13065e-08	2.12941e-11	5.91337	-6.16913e-08	4.77164e-12	39.7947	-4.15766e-08	4.3471e-12	63.8407	-4.06972e-08	8.60995e-12	59.2065	-4.09762e-08	-7.89216e-12	36.2313	-4.09496e-08	2.53317e-12	55.6573		-4.52217e-08	-1.09581e-12	48.5493	-4.63866e-08	-3.65086e-13	28.0522	-4.81208e-08	-1.44584e-12	20.968	-5.0015e-08	-1.11415e-12	25.7521		-5.50039e-08	7.51393e-15	46.3867	-4.98206e-08	2.75602e-12	83.2017
-4.30226e-08	1.86852e-10	5.74779e-12	10.1783	-4.15548e-08	3.21678e-10	2.16662e-11	3.44288		-4.13658e-08	1.42628e-11	7.0281	-4.12899e-08	2.11842e-11	4.76079	-6.16763e-08	4.17002e-12	31.1884	-4.15573e-08	4.80277e-12	58.2214	-4.06789e-08	8.36606e-12	59.759	-4.09635e-08	-7.11964e-12	35.9078	-4.09342e-08	2.20132e-12	54.5567		-4.52088e-08	-1.00283e-12	52.0716	-4.63681e-08	-4.76158e-13	25.7998	-4.80992e-08	-1.34522e-12	21.7332	-4.99953e-08	-1.20085e-12	20.3677		-5.49846e-08	1.58505e-14	34.0157	-4.98095e-08	2.75668e-12	77.6127
-4.30248e-08	1.97504e-10	1.30094e-11	35.6743	-4.15304e-08	3.16491e-10	2.14936e-11	2.24435		-4.13511e-08	1.45354e-11	6.72572	-4.12735e-08	2.08761e-11	4.65637	-6.16629e-08	4.64089e-12	25.4064	-4.15377e-08	4.09995e-12	54.9155	-4.06647e-08	8.50783e-12	58.6084	-4.09449e-08	-6.68338e-12	35.2867	-4.09166e-08	1.95617e-12	54.1		-4.51934e-08	-1.05523e-12	54.3295	-4.63508e-08	-5.3716e-13	26.6105	-4.80811e-08	-1.17854e-12	16.3744	-4.99795e-08	-1.36493e-12	24.0978		-5.4967e-08	1.24986e-13	51.6243	-4.97948e-08	2.62917e-12	55.7329
-4.30103e-08	1.95468e-10	6.03229e-12	9.05967	-4.15087e-08	3.13381e-10	2.17641e-11	1.41454		-4.13337e-08	1.51469e-11	6.24058	-4.12548e-08	2.11109e-11	5.28381	-6.16488e-08	3.77693e-12	24.693	-4.15179e-08	3.78659e-12	57.9533	-4.06483e-08	7.99067e-12	58.1484	-4.09257e-08	-6.95157e-12	35.7539	-4.08958e-08	1.79147e-12	58.2967		-4.51773e-08	-9.35926e-13	49.2343	-4.63349e-08	-4.24063e-13	30.4242	-4.80673e-08	-1.23034e-12	15.228	-4.99613e-08	-1.33351e-12	39.9569		-5.49519e-08	2.41429e-13	50.6659	-4.97727e-08	2.67408e-12	52.8747
-4.2986e-08	1.8584e-10	1.22213e-11	30.4099	-4.1494e-08	3.15646e-10	2.31679e-11	0.750065		-4.13148e-08	1.50452e-11	7.3574	-4.1236e-08	2.16902e-11	5.85986	-6.16285e-08	3.85666e-12	26.495	-4.1501e-08	3.74912e-12	57.8965	-4.06293e-08	7.59485e-12	60.1308	-4.09095e-08	-7.35909e-12	35.6999	-4.08782e-08	1.69015e-12	54.8632		-4.51598e-08	-9.94626e-13	42.3615	-4.63197e-08	-3.08476e-13	36.3598	-4.80548e-08	-1.2341e-12	22.1346	-4.99462e-08	-1.22098e-12	41.6853		-5.49328e-08	1.24861e-13	54.925	-4.97541e-08	2.66287e-12	71.2262
-4.29726e-08	1.84632e-10	5.64052e-12	8.99255	-4.14818e-08	3.1976e-10	2.45065e-11	1.66333		-4.12974e-08	1.47572e-11	7.32001	-4.12188e-08	2.17006e-11	5.43185	-6.1605e-08	4.72241e-12	28.5954	-4.14838e-08	3.71124e-12	58.5571	-4.06114e-08	7.7773e-12	58.8859	-4.08914e-08	-7.57103e-12	35.6021	-4.08622e-08	1.85187e-12	58.2993		-4.51448e-08	-1.25087e-12	40.1079	-4.63037e-08	-3.13728e-13	36.6981	-4.80375e-08	-1.21608e-12	32.0621	-4.99302e-08	-1.26896e-12	35.4712		-5.49132e-08	-1.26312e-13	49.9844	-4.97395e-08	2.53194e-12	74.1134
-4.29653e-08	1.88002e-10	9.87532e-12	22.5335	-4.14695e-08	3.23804e-10	2.307e-11	2.89404		-4.12804e-08	1.44605e-11	7.10722	-4.12011e-08	2.11292e-11	5.43186	-6.15835e-08	6.00249e-12	27.8393	-4.1467e-08	3.90437e-12	63.4656	-4.05944e-08	7.44649e-12	59.6711	-4.08734e-08	-8.33617e-12	37.5511	-4.08462e-08	1.97968e-12	60.6578		-4.51294e-08	-1.24986e-12	54.8968	-4.62902e-08	-3.76282e-13	40.3451	-4.80187e-08	-1.24635e-12	29.7876	-4.9914e-08	-1.33595e-12	20.1866		-5.48983e-08	-4.57611e-14	50.2428	-4.97212e-08	2.64964e-12	46.7995
-4.29456e-08	1.81986e-10	5.24876e-12	10.4787	-4.1462e-08	3.31515e-10	2.35224e-11	1.26708		-4.12649e-08	1.43532e-11	6.32343	-4.11824e-08	2.09673e-11	5.11447	-6.15629e-08	5.819e-12	26.037	-4.14502e-08	4.12239e-12	62.1351	-4.05782e-08	7.27288e-12	59.2916	-4.0853e-08	-8.79163e-12	37.9809	-4.08327e-08	2.48187e-12	62.3849		-4.51151e-08	-1.2346e-12	57.9645	-4.62737e-08	-3.97995e-13	40.9403	-4.80027e-08	-1.40722e-12	21.8994	-4.98979e-08	-1.31619e-12	11.4453		-5.48806e-08	3.57386e-14	58.3305	-4.97042e-08	2.8754e-12	31.6784
-4.29369e-08	1.84367e-10	8.03775e-12	18.2724	-4.14405e-08	3.28574e-10	2.35131e-11	4.96042		-4.12481e-08	1.45224e-11	4.66838	-4.11661e-08	2.10464e-11	6.1818	-6.15492e-08	5.6378e-12	30.5396	-4.14333e-08	3.89554e-12	59.4081	-4.056e-08	7.10373e-12	56.2296	-4.08334e-08	-9.25799e-12	35.712	-4.08133e-08	2.99504e-12	59.7139		-4.51005e-08	-1.24714e-12	54.6844	-4.62584e-08	-6.31906e-13	38.4191	-4.79873e-08	-1.58225e-12	13.4576	-4.98824e-08	-1.36864e-12	17.4334		-5.48626e-08	-4.8955e-14	59.7088	-4.96855e-08	2.81228e-12	33.98
-4.29207e-08	1.80939e-10	5.02956e-12	10.7843	-4.14139e-08	3.21658e-10	2.33405e-11	2.10881		-4.12297e-08	1.46544e-11	5.12128	-4.11495e-08	2.15811e-11	7.16916	-6.15382e-08	5.68064e-12	36.9298	-4.14163e-08	3.69351e-12	57.2244	-4.0539e-08	7.16397e-12	57.7459	-4.0819e-08	-9.31527e-12	36.8227	-4.07947e-08	3.19419e-12	57.4014		-4.50841e-08	-1.17754e-12	55.0498	-4.62414e-08	-7.45659e-13	32.6038	-4.79704e-08	-1.58749e-12	7.26059	-4.98613e-08	-1.37539e-12	32.0019		-5.48413e-08	-2.75226e-13	52.1826	-4.96628e-08	2.74858e-12	59.5889
-4.29008e-08	1.74705e-10	6.58263e-12	17.2907	-4.13916e-08	3.1812e-10	2.11065e-11	6.00743		-4.12111e-08	1.48761e-11	5.45208	-4.11327e-08	2.24126e-11	7.25055	-6.15226e-08	6.17244e-12	37.1772	-4.14005e-08	3.68735e-12	54.5884	-4.05207e-08	7.46056e-12	59.2753	-4.08032e-08	-8.83273e-12	37.376	-4.07788e-08	3.2567e-12	57.383		-4.50685e-08	-1.062e-12	53.6779	-4.62285e-08	-6.92429e-13	36.4099	-4.79514e-08	-1.51317e-12	14.3835	-4.98445e-08	-1.22407e-12	43.6085		-5.48239e-08	-3.17941e-13	54.8232	-4.96425e-08	2.78633e-12	75.0555
-4.28905e-08	1.7589e-10	5.69649e-12	12.0616	-4.13687e-08	3.14046e-10	1.79537e-11	11.8293		-4.11925e-08	1.49141e-11	6.24208	-4.11169e-08	2.2384e-11	6.94273	-6.14976e-08	6.25486e-12	36.7843	-4.13828e-08	3.91438e-12	55.1585	-4.05042e-08	7.60188e-12	57.9851	-4.07869e-08	-8.93924e-12	36.2956	-4.07602e-08	3.08214e-12	59.7194		-4.50506e-08	-9.58459e-13	52.3571	-4.62132e-08	-6.58997e-13	40.9237	-4.79298e-08	-1.43815e-12	22.1108	-4.983e-08	-1.11803e-12	32.4419		-5.48098e-08	-3.00299e-13	60.9507	-4.96268e-08	2.7649e-12	70.491
-4.28868e-08	1.82055e-10	6.47536e-12	12.6964	-4.13599e-08	3.20754e-10	1.88865e-11	12.536		-4.1173e-08	1.47722e-11	6.58957	-4.10975e-08	2.20849e-11	6.32599	-6.14795e-08	6.58083e-12	41.1516	-4.13664e-08	3.99375e-12	56.119	-4.04855e-08	7.57171e-12	58.2716	-4.07707e-08	-9.14018e-12	36.2638	-4.07405e-08	2.65072e-12	58.016		-4.50332e-08	-9.66388e-13	50.421	-4.61982e-08	-7.08675e-13	35.2358	-4.79088e-08	-1.31784e-12	12.6266	-4.98167e-08	-1.05938e-12	29.3773		-5.47954e-08	-5.24626e-13	55.0006	-4.96131e-08	2.65944e-12	54.1006
-4.28644e-08	1.73911e-10	5.92036e-12	11.0277	-4.13459e-08	3.23506e-10	2.0295e-11	13.0745		-4.11558e-08	1.40406e-11	6.54353	-4.10785e-08	2.15459e-11	5.61823	-6.14662e-08	6.57857e-12	45.1395	-4.13494e-08	3.86771e-12	58.492	-4.04665e-08	8.0609e-12	60.1046	-4.07543e-08	-8.53348e-12	36.3497	-4.07262e-08	2.36565e-12	53.1372		-4.50143e-08	-1.18954e-12	47.8427	-4.618e-08	-5.02635e-13	33.1241	-4.78937e-08	-1.16686e-12	13.6117	-4.97988e-08	-1.13144e-12	26.8014		-5.47788e-08	-4.97823e-13	35.0861	-4.96002e-08	2.45255e-12	58.368
-4.28516e-08	1.73163e-10	6.15821e-12	15.3815	-4.13225e-08	3.19124e-10	2.02577e-11	10.1057		-4.11415e-08	1.36588e-11	6.26068	-4.10612e-08	2.08812e-11	5.70202	-6.14519e-08	5.08922e-12	38.558	-4.13325e-08	4.11439e-12	58.1536	-4.04517e-08	8.26641e-12	63.1824	-4.07381e-08	-8.27573e-12	36.7993	-4.07137e-08	2.24218e-12	51.3412		-4.49996e-08	-1.31854e-12	45.2159	-4.61637e-08	-2.40966e-13	36.2651	-4.78811e-08	-1.0576e-12	8.94978	-4.97764e-08	-1.19968e-12	30.3471		-5.47564e-08	-4.25025e-13	47.3694	-4.95849e-08	2.35056e-12	76.787
-4.28496e-08	1.80594e-10	6.52666e-12	11.7404	-4.13083e-08	3.21688e-10	2.00805e-11	5.76854		-4.1125e-08	1.37492e-11	5.75299	-4.10432e-08	2.03734e-11	5.45981	-6.14305e-08	4.71988e-12	27.1628	-4.13137e-08	4.1989e-12	58.081	-4.04376e-08	7.92903e-12	60.6262	-4.07202e-08	-8.05606e-12	38.1269	-4.0697e-08	2.05428e-12	55.0535		-4.49837e-08	-1.13738e-12	47.0435	-4.615e-08	-7.19867e-14	29.0018	-4.78683e-08	-1.03117e-12	17.8783	-4.97533e-08	-1.22839e-12	19.2761		-5.47392e-08	-3.03284e-13	70.5131	-4.9564e-08	2.46496e-12	85.8931
-4.28435e-08	1.84908e-10	6.59662e-12	14.9046	-4.13031e-08	3.31168e-10	1.89331e-11	4.18699		-4.11054e-08	1.38255e-11	6.19712	-4.10252e-08	2.03048e-11	6.33522	-6.14086e-08	5.07203e-12	27.4618	-4.12952e-08	4.05843e-12	63.6038	-4.04223e-08	7.60626e-12	57.1331	-4.07023e-08	-8.04704e-12	38.6625	-4.06784e-08	1.85978e-12	55.3628		-4.4964e-08	-1.09924e-12	48.3749	-4.61336e-08	-1.24504e-14	27.674	-4.7849e-08	-1.09208e-12	21.979	-4.97349e-08	-1.25761e-12	18.0469		-5.47217e-08	-1.06594e-14	76.4633	-4.9543e-08	2.64274e-12	82.2637
-4.28288e-08	1.82676e-10	6.00897e-12	14.3256	-4.12772e-08	3.24838e-10	1.90684e-11	2.52879		-4.10856e-08	1.37779e-11	7.02933	-4.10084e-08	2.07619e-11	6.88599	-6.13915e-08	5.67273e-12	33.249	-4.12788e-08	4.09232e-12	64.6115	-4.04029e-08	7.81216e-12	56.436	-4.06847e-08	-8.21254e-12	37.6556	-4.06597e-08	1.83012e-12	57.6897		-4.49482e-08	-1.0791e-12	48.8018	-4.61172e-08	-1.08855e-13	33.7285	-4.78318e-08	-1.06481e-12	15.2501	-4.97138e-08	-1.30578e-12	12.124		-5.47019e-08	1.59611e-13	61.5942	-4.95249e-08	2.64726e-12	70.1311
-4.28132e-08	1.79778e-10	8.16834e-12	20.2709	-4.12591e-08	3.2451e-10	2.11578e-11	4.74632		-4.1066e-08	1.39382e-11	6.85705	-4.09913e-08	2.0986e-11	5.95886	-6.13888e-08	5.66575e-12	29.2861	-4.12607e-08	3.74442e-12	63.5565	-4.03853e-08	7.71324e-12	59.7539	-4.06661e-08	-8.43229e-12	37.6615	-4.06388e-08	2.06384e-12	57.8028		-4.49363e-08	-9.0835e-13	49.8844	-4.61014e-08	-4.54115e-13	41.8933	-4.78104e-08	-1.06713e-12	3.12768	-4.96993e-08	-1.27824e-12	-5.42495		-5.46777e-08	8.54319e-14	55.9333	-4.95107e-08	2.61915e-12	66.6044
-4.27931e-08	1.73428e-10	5.13683e-12	9.26733	-4.12442e-08	3.26557e-10	2.00758e-11	7.24924		-4.10468e-08	1.44421e-11	5.34089	-4.09737e-08	2.14425e-11	4.9267	-6.1384e-08	3.78887e-12	18.692	-4.12419e-08	3.60738e-12	54.9985	-4.03687e-08	7.59225e-12	63.1046	-4.06487e-08	-8.42578e-12	36.7689	-4.06201e-08	2.16971e-12	51.8692		-4.49217e-08	-8.02748e-13	52.502	-4.60864e-08	-6.73661e-13	40.2377	-4.77924e-08	-1.06217e-12	2.62077	-4.96875e-08	-1.20305e-12	0.627191		-5.46586e-08	9.2473e-14	55.0626	-4.94936e-08	2.70172e-12	69.8267
-4.27772e-08	1.70253e-10	9.32498e-12	32.4422	-4.12277e-08	3.27382e-10	2.09759e-11	4.96602		-4.10292e-08	1.46186e-11	4.9637	-4.09541e-08	2.11062e-11	5.75387	-6.13692e-08	1.82766e-12	11.8981	-4.12247e-08	3.56651e-12	58.4128	-4.035e-08	7.51658e-12	62.4112	-4.06324e-08	-8.56542e-12	34.3445	-4.06033e-08	2.09702e-12	48.0909		-4.4902e-08	-8.79062e-13	57.3883	-4.60675e-08	-6.32658e-13	32.6378	-4.7776e-08	-9.47406e-13	9.68876	-4.9671e-08	-1.27201e-12	11.0107		-5.46441e-08	4.73227e-14	56.6431	-4.94777e-08	2.90823e-12	65.4055
-4.27579e-08	1.64513e-10	5.31405e-12	4.44555	-4.12011e-08	3.20535e-10	2.0337e-11	5.5356		-4.10128e-08	1.43164e-11	5.11684	-4.09351e-08	2.07101e-11	5.8371	-6.13456e-08	3.30837e-13	12.5373	-4.12086e-08	3.1246e-12	57.7848	-4.03316e-08	7.70481e-12	60.8118	-4.06151e-08	-8.48126e-12	34.2032	-4.05852e-08	1.89808e-12	44.2641		-4.48833e-08	-1.24621e-12	57.9817	-4.60482e-08	-3.94112e-13	26.9903	-4.7761e-08	-1.01306e-12	13.3299	-4.96507e-08	-1.28792e-12	12.3422		-5.46263e-08	5.38286e-14	64.2411	-4.9459e-08	2.95618e-12	58.4105
-4.27366e-08	1.5722e-10	9.81003e-12	38.9215	-4.11878e-08	3.23814e-10	1.97633e-11	0.56994		-4.09955e-08	1.40883e-11	5.33998	-4.09186e-08	2.08021e-11	5.97225	-6.13174e-08	9.71452e-14	26.5181	-4.11917e-08	3.0334e-12	53.9842	-4.03144e-08	7.6788e-12	59.5221	-4.05976e-08	-8.52846e-12	34.2093	-4.05672e-08	1.84623e-12	43.0237		-4.48685e-08	-1.39284e-12	55.7441	-4.60299e-08	-1.86223e-13	29.8985	-4.7747e-08	-1.07847e-12	26.8619	-4.96335e-08	-1.30985e-12	12.9348		-5.46056e-08	1.57069e-13	66.1149	-4.94404e-08	2.94604e-12	60.9486
-4.27161e-08	1.50537e-10	4.78237e-12	2.06029	-4.11756e-08	3.27948e-10	1.76739e-11	2.76124		-4.09815e-08	1.44549e-11	4.87147	-4.09011e-08	2.11072e-11	6.08242	-6.12981e-08	1.31866e-12	38.25	-4.11747e-08	3.34184e-12	59.2673	-4.02944e-08	7.38631e-12	57.534	-4.05801e-08	-8.12896e-12	34.3767	-4.05507e-08	1.91457e-12	48.1902		-4.4852e-08	-1.28344e-12	50.1728	-4.60135e-08	-3.6033e-13	30.8638	-4.77319e-08	-1.00168e-12	35.4383	-4.96168e-08	-1.27468e-12	16.7085		-5.45882e-08	9.44947e-14	50.7119	-4.94208e-08	2.72016e-12	68.6435
-4.27179e-08	1.60947e-10	9.852e-12	41.5838	-4.11668e-08	3.34655e-10	1.86626e-11	2.20191		-4.09655e-08	1.48688e-11	4.73361	-4.08831e-08	2.08287e-11	6.69781	-6.12789e-08	2.22824e-12	30.9957	-4.11588e-08	3.1855e-12	53.5491	-4.02767e-08	7.50746e-12	55.8072	-4.05621e-08	-7.8968e-12	33.8728	-4.0535e-08	1.96811e-12	49.1445		-4.48364e-08	-1.16729e-12	47.6846	-4.59963e-08	-3.83456e-13	25.6629	-4.77158e-08	-1.05259e-12	29.9207	-4.96004e-08	-1.19712e-12	15.7904		-5.45733e-08	-3.88132e-14	37.1553	-4.93989e-08	2.37058e-12	56.8519
-4.27107e-08	1.64421e-10	4.44191e-12	3.23474	-4.11413e-08	3.28653e-10	2.07707e-11	0.536799		-4.09484e-08	1.50321e-11	5.15573	-4.08661e-08	2.06067e-11	6.94548	-6.12609e-08	2.61571e-12	13.2751	-4.11429e-08	3.27052e-12	58.9174	-4.02591e-08	7.64076e-12	53.7251	-4.05432e-08	-7.97794e-12	35.3445	-4.05196e-08	2.19242e-12	50.6082		-4.48199e-08	-1.23114e-12	52.7561	-4.59781e-08	-4.85908e-13	24.8824	-4.77013e-08	-1.23248e-12	17.2922	-4.95857e-08	-1.21477e-12	6.50442		-5.45535e-08	-2.58719e-13	42.0509	-4.93813e-08	2.25113e-12	53.3715
-4.2708e-08	1.71346e-10	1.03091e-11	49.1921	-4.11226e-08	3.27849e-10	2.07241e-11	3.60596		-4.09296e-08	1.51838e-11	5.82086	-4.0847e-08	2.08578e-11	7.00275	-6.125e-08	2.49363e-12	10.3457	-4.11249e-08	3.42594e-12	62.2593	-4.02396e-08	7.49651e-12	56.984	-4.05258e-08	-8.03275e-12	36.477	-4.05016e-08	2.15168e-12	51.2046		-4.48087e-08	-1.13685e-12	52.1454	-4.59593e-08	-4.80559e-13	28.2816	-4.76858e-08	-1.28134e-12	8.43672	-4.9569e-08	-1.21818e-12	10.4363		-5.4536e-08	-9.35333e-14	49.135	-4.9368e-08	2.43213e-12	56.4491
-4.2696e-08	1.71208e-10	4.93628e-12	13.4872	-4.11147e-08	3.35222e-10	1.96654e-11	4.28402		-4.09083e-08	1.50576e-11	5.672	-4.08274e-08	2.11462e-11	7.80019	-6.12462e-08	3.38495e-12	4.32401	-4.11059e-08	3.84777e-12	58.1593	-4.02217e-08	7.80445e-12	60.4529	-4.05084e-08	-8.29978e-12	36.6597	-4.04832e-08	2.04983e-12	55.4242		-4.47964e-08	-9.53736e-13	56.5328	-4.59444e-08	-1.17937e-13	32.1414	-4.76698e-08	-1.35926e-12	18.7637	-4.95509e-08	-1.2121e-12	32.7737		-5.45193e-08	-1.02126e-13	66.1699	-4.93559e-08	2.68468e-12	61.9357
-4.26827e-08	1.70046e-10	1.06775e-11	59.3604	-4.11054e-08	3.41591e-10	1.85181e-11	1.29306		-4.08912e-08	1.49152e-11	4.7068	-4.081e-08	2.15012e-11	6.8198	-6.12302e-08	3.86917e-12	5.09659	-4.10868e-08	3.71358e-12	59.7965	-4.02047e-08	8.13732e-12	58.4756	-4.04883e-08	-8.64323e-12	36.2877	-4.04663e-08	1.75668e-12	55.8333		-4.47784e-08	-9.80375e-13	59.5946	-4.59311e-08	2.41378e-14	31.3211	-4.76524e-08	-1.35362e-12	27.199	-4.95341e-08	-1.26016e-12	31.0215		-5.45011e-08	-3.34498e-13	80.0274	-4.93444e-08	2.67502e-12	59.3879
-4.26726e-08	1.71277e-10	6.41006e-12	19.6495	-4.10636e-08	3.23069e-10	1.95161e-11	2.23839		-4.08742e-08	1.51349e-11	5.48604	-4.07918e-08	2.15925e-11	5.40829	-6.12035e-08	3.97594e-12	12.2567	-4.10687e-08	3.56044e-12	59.5108	-4.01868e-08	8.68687e-12	57.0448	-4.04703e-08	-8.70933e-12	35.9798	-4.04459e-08	1.35659e-12	51.971		-4.47613e-08	-1.06447e-12	56.811	-4.59169e-08	-1.43293e-13	27.7712	-4.76331e-08	-1.16857e-12	28.8824	-4.95157e-08	-1.33692e-12	16.4357		-5.44851e-08	-4.81789e-13	66.6782	-4.93243e-08	2.57975e-12	62.2087
-4.26601e-08	1.70713e-10	1.02438e-11	63.7373	-4.10476e-08	3.24291e-10	1.97167e-11	7.46906		-4.08549e-08	1.51045e-11	6.1353	-4.07748e-08	2.17645e-11	5.76834	-6.11772e-08	4.32474e-12	21.1704	-4.10539e-08	3.37348e-12	52.6729	-4.01688e-08	8.49738e-12	55.7517	-4.04543e-08	-8.52994e-12	37.5087	-4.04291e-08	1.46347e-12	58.128		-4.47443e-08	-1.08509e-12	49.6271	-4.59048e-08	-2.4793e-13	28.0553	-4.76114e-08	-1.23149e-12	23.7415	-4.94983e-08	-1.33864e-12	23.0347		-5.44685e-08	-6.13389e-13	51.1458	-4.9303e-08	2.50142e-12	62.1888
-4.26372e-08	1.62201e-10	6.28414e-12	24.5236	-4.10402e-08	3.32092e-10	1.91337e-11	2.84588		-4.08351e-08	1.51816e-11	7.24947	-4.07584e-08	2.14599e-11	6.44333	-6.11582e-08	5.98798e-12	37.2706	-4.10383e-08	3.06577e-12	48.6998	-4.01542e-08	8.28891e-12	56.348	-4.0436e-08	-8.6318e-12	37.7874	-4.04101e-08	1.60521e-12	62.7551		-4.47327e-08	-1.08455e-12	46.0083	-4.58935e-08	-3.39359e-13	24.2521	-4.75936e-08	-1.3206e-12	21.2091	-4.94813e-08	-1.30771e-12	21.2347		-5.44502e-08	-6.77836e-13	48.8586	-4.92881e-08	2.48715e-12	57.7968
-4.2633e-08	1.68045e-10	9.66078e-12	69.0964	-4.1022e-08	3.31664e-10	1.85927e-11	1.88637		-4.08199e-08	1.49622e-11	7.40076	-4.0743e-08	2.07548e-11	6.08151	-6.11438e-08	6.43283e-12	44.255	-4.10185e-08	3.43041e-12	51.5467	-4.01403e-08	8.36653e-12	58.1322	-4.04189e-08	-8.42332e-12	37.4813	-4.03925e-08	1.69832e-12	63.6127		-4.4718e-08	-1.24735e-12	42.2318	-4.58784e-08	-2.78687e-13	21.3566	-4.75788e-08	-1.28841e-12	33.2558	-4.9462e-08	-1.36128e-12	19.1835		-5.4432e-08	-2.91488e-13	63.5546	-4.92759e-08	2.57462e-12	73.2856
-4.26232e-08	1.69563e-10	6.61994e-12	17.9323	-4.10013e-08	3.29299e-10	1.85274e-11	4.53269		-4.08047e-08	1.46405e-11	5.96241	-4.0727e-08	2.06877e-11	6.12265	-6.11327e-08	5.57197e-12	42.7725	-4.09978e-08	3.91051e-12	54.3835	-4.01226e-08	8.14039e-12	59.8555	-4.04004e-08	-7.69799e-12	36.6521	-4.03759e-08	1.73619e-12	59.5216		-4.47e-08	-1.1605e-12	42.172	-4.58592e-08	-1.20407e-13	27.9642	-4.75588e-08	-1.20752e-12	51.1445	-4.9437e-08	-1.36776e-12	4.02709		-5.44138e-08	9.45388e-14	73.4641	-4.92574e-08	2.62244e-12	78.2908
-4.26085e-08	1.67308e-10	9.29234e-12	62.3032	-4.09852e-08	3.30482e-10	1.99732e-11	2.12407		-4.07864e-08	1.48952e-11	4.79194	-4.07102e-08	2.06449e-11	6.6685	-6.11233e-08	4.33724e-12	42.388	-4.09797e-08	3.70858e-12	46.2816	-4.01058e-08	7.78279e-12	60.6921	-4.03833e-08	-7.63542e-12	36.3171	-4.03588e-08	1.89657e-12	53.3683		-4.46818e-08	-1.02782e-12	59.6378	-4.58394e-08	-1.6723e-13	30.4847	-4.75406e-08	-1.26759e-12	46.962	-4.94169e-08	-1.41037e-12	-10.2774		-5.43925e-08	1.26481e-13	70.8938	-4.92379e-08	2.59015e-12	67.7875
-4.25933e-08	1.64663e-10	5.97632e-12	10.5716	-4.09688e-08	3.31416e-10	2.10785e-11	1.42217		-4.07675e-08	1.53538e-11	4.05172	-4.06922e-08	2.03442e-11	6.94112	-6.11063e-08	3.23193e-12	40.7438	-4.09603e-08	3.94596e-12	43.5087	-4.00901e-08	7.01813e-12	58.1667	-4.03669e-08	-7.68291e-12	37.4039	-4.03416e-08	1.96586e-12	51.7044		-4.46639e-08	-9.34971e-13	61.567	-4.58231e-08	-2.77905e-13	28.964	-4.75246e-08	-1.39621e-12	14.6773	-4.94038e-08	-1.35457e-12	9.73128		-5.43793e-08	3.12847e-14	63.6084	-4.92174e-08	2.53347e-12	52.5219
-4.25949e-08	1.74877e-10	9.74473e-12	55.1798	-4.09593e-08	3.37597e-10	2.0239e-11	0.189781		-4.07517e-08	1.5337e-11	4.45	-4.06732e-08	2.06211e-11	5.49834	-6.10867e-08	2.98897e-12	37.0233	-4.09405e-08	4.57607e-12	44.6262	-4.00738e-08	6.96107e-12	56.3343	-4.03507e-08	-7.20217e-12	37.8451	-4.0326e-08	1.88235e-12	49.0768		-4.46487e-08	-9.49235e-13	53.9348	-4.58065e-08	-1.87476e-13	32.1804	-4.75101e-08	-1.29304e-12	-1.4595	-4.93902e-08	-1.30669e-12	20.1559		-5.43686e-08	1.18981e-14	72.3125	-4.91985e-08	2.69964e-12	62.7318
-4.25826e-08	1.74463e-10	5.62187e-12	6.78432	-4.09462e-08	3.41025e-10	2.20906e-11	0.836134		-4.0734e-08	1.52365e-11	5.99145	-4.06554e-08	2.13899e-11	5.71024	-6.10668e-08	3.4078e-12	30.2991	-4.0924e-08	4.34941e-12	48.2095	-4.00549e-08	7.46525e-12	59.1365	-4.03345e-08	-7.1554e-12	38.4016	-4.03098e-08	1.89374e-12	49.9796		-4.46318e-08	-8.49258e-13	51.773	-4.57907e-08	-1.01706e-13	38.0078	-4.74977e-08	-1.31596e-12	-9.16131	-4.93733e-08	-1.2667e-12	25.9348		-5.43494e-08	1.09842e-13	78.4701	-4.91788e-08	2.76408e-12	75.5939
-4.25712e-08	1.74785e-10	1.11905e-11	56.0151	-4.09271e-08	3.39892e-10	2.23844e-11	4.73869		-4.07169e-08	1.47508e-11	6.46272	-4.06372e-08	2.14939e-11	5.35196	-6.10507e-08	3.4078e-12	17.9344	-4.09088e-08	3.58201e-12	49.7122	-4.00366e-08	7.59889e-12	58.9706	-4.03181e-08	-7.14618e-12	37.7719	-4.02937e-08	1.95003e-12	48.9793		-4.46126e-08	-8.97928e-13	47.4487	-4.57737e-08	-3.69299e-14	42.3819	-4.74849e-08	-1.34418e-12	-8.57253	-4.93549e-08	-1.27282e-12	28.3592		-5.4327e-08	2.0273e-13	74.575	-4.91619e-08	2.53117e-12	79.8944
-4.25619e-08	1.76695e-10	5.65452e-12	10.5183	-4.09042e-08	3.35808e-10	2.2585e-11	6.16062		-4.07012e-08	1.45794e-11	5.45113	-4.06199e-08	2.18408e-11	5.68058	-6.10242e-08	4.52751e-12	21.876	-4.08948e-08	3.89435e-12	57.4899	-4.00202e-08	7.7457e-12	59.371	-4.0301e-08	-7.2051e-12	36.9317	-4.02752e-08	1.7149e-12	50.1542		-4.45992e-08	-9.68315e-13	49.4028	-4.57594e-08	-1.47127e-13	44.776	-4.74678e-08	-1.33335e-12	-7.3884	-4.93396e-08	-1.29619e-12	21.2827		-5.43063e-08	3.43989e-13	73.0383	-4.91473e-08	2.34628e-12	81.6988
-4.25665e-08	1.89153e-10	1.29442e-11	63.0697	-4.08936e-08	3.41214e-10	2.25197e-11	6.1084		-4.06825e-08	1.45684e-11	4.84485	-4.06012e-08	2.2014e-11	7.25307	-6.09983e-08	5.55361e-12	33.7635	-4.08767e-08	4.22022e-12	61.5037	-4.0001e-08	8.22863e-12	62.6777	-4.02837e-08	-7.9661e-12	37.7193	-4.02552e-08	1.74025e-12	46.9649		-4.45856e-08	-1.01012e-12	53.0807	-4.5742e-08	-2.90615e-13	42.5539	-4.74478e-08	-1.29456e-12	-3.49619	-4.93212e-08	-1.27929e-12	15.2091		-5.42884e-08	3.79188e-13	58.0922	-4.91311e-08	2.39956e-12	84.2484
-4.25527e-08	1.87611e-10	6.36809e-12	21.1141	-4.08753e-08	3.40637e-10	2.26316e-11	8.90732		-4.06622e-08	1.4662e-11	5.52809	-4.05834e-08	2.17884e-11	7.04105	-6.09771e-08	6.05849e-12	48.8485	-4.0858e-08	3.86365e-12	57.1279	-3.99817e-08	8.21972e-12	62.276	-4.02657e-08	-8.56541e-12	37.8087	-4.02358e-08	1.83809e-12	41.621		-4.45702e-08	-1.11815e-12	52.5166	-4.57256e-08	-1.99515e-13	36.6365	-4.74277e-08	-1.34447e-12	0.920249	-4.93044e-08	-1.25331e-12	14.2142		-5.427e-08	2.44436e-13	51.3685	-4.91132e-08	2.50427e-12	61.7615
-4.25392e-08	1.863e-10	1.47304e-11	75.2541	-4.08486e-08	3.33691e-10	2.15356e-11	10.8277		-4.0643e-08	1.48946e-11	6.4524	-4.05654e-08	2.13117e-11	6.28848	-6.09659e-08	5.40974e-12	56.4133	-4.08392e-08	3.94558e-12	57.4931	-3.9964e-08	8.09212e-12	57.9985	-4.0249e-08	-8.50102e-12	36.0814	-4.02174e-08	1.73104e-12	38.9119		-4.45527e-08	-1.09373e-12	55.2333	-4.57101e-08	-1.14737e-13	32.3844	-4.74095e-08	-1.39653e-12	6.31225	-4.92907e-08	-1.21489e-12	14.8459		-5.42537e-08	1.39393e-13	51.2219	-4.90966e-08	2.71595e-12	49.5342
-4.25185e-08	1.79455e-10	7.69729e-12	34.2275	-4.08327e-08	3.35003e-10	1.967e-11	5.64265		-4.06261e-08	1.52087e-11	7.36722	-4.05471e-08	2.04324e-11	4.85745	-6.09578e-08	5.04814e-12	59.2356	-4.08216e-08	3.94243e-12	52.1206	-3.99486e-08	7.90491e-12	55.1988	-4.02316e-08	-8.35923e-12	33.8407	-4.02017e-08	1.66066e-12	38.2951		-4.45343e-08	-1.15037e-12	59.0349	-4.5692e-08	-3.13115e-13	30.3392	-4.7395e-08	-1.32868e-12	10.6086	-4.92757e-08	-1.20462e-12	11.2648		-5.42362e-08	-6.86694e-14	39.8378	-4.90819e-08	2.90139e-12	57.181
-4.24965e-08	1.71645e-10	1.31587e-11	80.4818	-4.0821e-08	3.39524e-10	1.95721e-11	3.44586		-4.06155e-08	1.48149e-11	5.63685	-4.0531e-08	2.03159e-11	4.3638	-6.09447e-08	5.54816e-12	58.2851	-4.08024e-08	3.99972e-12	53.3672	-3.99331e-08	7.44657e-12	55.4807	-4.02163e-08	-7.98464e-12	33.2282	-4.01843e-08	1.67583e-12	40.6614		-4.45198e-08	-1.25367e-12	56.2788	-4.56756e-08	-4.64764e-13	25.8961	-4.73761e-08	-1.26364e-12	14.4258	-4.92593e-08	-1.22353e-12	10.6356		-5.42159e-08	-5.60275e-13	44.5924	-4.90644e-08	2.90934e-12	62.8647
-4.24871e-08	1.73485e-10	6.90443e-12	26.677	-4.08013e-08	3.37964e-10	2.14423e-11	2.56896		-4.05997e-08	1.46868e-11	6.09561	-4.0516e-08	2.10373e-11	4.66058	-6.09259e-08	6.94341e-12	53.3287	-4.07861e-08	3.84843e-12	53.7736	-3.99166e-08	7.71225e-12	56.5569	-4.02006e-08	-7.39512e-12	35.0482	-4.01674e-08	1.6673e-12	46.9771		-4.45068e-08	-1.13308e-12	51.3073	-4.56624e-08	-5.31555e-13	28.9236	-4.73573e-08	-1.26611e-12	10.6047	-4.92385e-08	-1.28057e-12	16.2304		-5.42017e-08	-7.40584e-13	52.2212	-4.90461e-08	2.70682e-12	61.1214
-4.24764e-08	1.74314e-10	1.17782e-11	72.7088	-4.07757e-08	3.31863e-10	2.3098e-11	3.86786		-4.05781e-08	1.45362e-11	6.57826	-4.04977e-08	2.1392e-11	5.13448	-6.09044e-08	8.83038e-12	42.4876	-4.07672e-08	3.7835e-12	61.3422	-3.99012e-08	7.92096e-12	57.5937	-4.01805e-08	-6.98274e-12	36.0474	-4.01513e-08	1.7743e-12	50.1634		-4.44936e-08	-1.02798e-12	53.6677	-4.5646e-08	-4.78397e-13	35.0811	-4.7344e-08	-1.24219e-12	2.33363	-4.922e-08	-1.30948e-12	26.2934		-5.41861e-08	-5.66987e-13	59.358	-4.9031e-08	2.33984e-12	65.9267
-4.24567e-08	1.68252e-10	6.77384e-12	17.1423	-4.07369e-08	3.15646e-10	2.25523e-11	6.45876		-4.05556e-08	1.43847e-11	7.23909	-4.0481e-08	2.15184e-11	5.06393	-6.08829e-08	7.79524e-12	34.867	-4.07472e-08	3.62726e-12	60.2553	-3.98818e-08	7.77508e-12	58.0676	-4.01594e-08	-7.07388e-12	36.1323	-4.01333e-08	2.0169e-12	55.3272		-4.44781e-08	-9.63771e-13	58.5981	-4.5628e-08	-4.21989e-13	39.2376	-4.73337e-08	-1.3148e-12	12.14	-4.92044e-08	-1.31149e-12	33.757		-5.41686e-08	-2.7388e-13	70.8691	-4.90155e-08	2.10115e-12	78.2592
-4.24502e-08	1.72266e-10	1.05423e-11	63.1824	-4.07151e-08	3.12437e-10	2.04955e-11	7.93612		-4.05357e-08	1.45711e-11	7.64054	-4.04636e-08	2.16685e-11	5.1714	-6.08632e-08	6.37192e-12	28.1724	-4.07307e-08	3.35178e-12	61.8413	-3.98619e-08	7.92897e-12	60.8514	-4.01401e-08	-7.9188e-12	36.7945	-4.01161e-08	2.32252e-12	60.4741		-4.44641e-08	-7.72832e-13	57.7193	-4.561e-08	-3.66317e-13	39.1977	-4.73186e-08	-1.2771e-12	9.65955	-4.91893e-08	-1.3537e-12	35.0791		-5.41512e-08	-8.67819e-15	69.7011	-4.89979e-08	2.23395e-12	74.1988
-4.24389e-08	1.72657e-10	6.21418e-12	0.212789	-4.07052e-08	3.18299e-10	1.96607e-11	8.79776		-4.05178e-08	1.45266e-11	6.96776	-4.04441e-08	2.14164e-11	5.84582	-6.08451e-08	5.52422e-12	22.4937	-4.07126e-08	3.4478e-12	52.5093	-3.9844e-08	8.05613e-12	62.5649	-4.01221e-08	-8.48078e-12	36.7579	-4.00999e-08	2.55034e-12	62.9551		-4.44498e-08	-5.26068e-13	54.8372	-4.55934e-08	-4.63221e-13	47.7985	-4.72971e-08	-1.25192e-12	3.7376	-4.91724e-08	-1.36986e-12	32.9315		-5.41344e-08	-5.36462e-15	75.3758	-4.89774e-08	2.43696e-12	74.5894
-4.24317e-08	1.76108e-10	9.86133e-12	37.7169	-4.06976e-08	3.2598e-10	1.8658e-11	7.27272		-4.04987e-08	1.43546e-11	5.92506	-4.04256e-08	2.09054e-11	6.15572	-6.08249e-08	6.60548e-12	20.9058	-4.06949e-08	3.65536e-12	57.5174	-3.98263e-08	7.7873e-12	62.3814	-4.01031e-08	-8.19938e-12	37.6519	-4.00877e-08	2.47809e-12	62.7104		-4.44331e-08	-6.58589e-13	54.6825	-4.55791e-08	-5.59689e-13	50.709	-4.72804e-08	-1.2775e-12	13.5051	-4.91585e-08	-1.33547e-12	27.9609		-5.41189e-08	-2.27074e-13	81.6549	-4.89574e-08	2.44947e-12	54.8281
-4.24126e-08	1.70518e-10	5.71515e-12	10.4345	-4.06809e-08	3.26676e-10	1.94415e-11	2.15042		-4.0481e-08	1.41641e-11	7.29014	-4.04078e-08	2.08477e-11	6.09375	-6.08011e-08	6.75749e-12	26.3211	-4.06785e-08	4.19055e-12	63.5275	-3.98105e-08	7.23496e-12	58.8051	-4.00856e-08	-7.62352e-12	39.1757	-4.00696e-08	2.24409e-12	59.2328		-4.44171e-08	-9.58395e-13	50.084	-4.55651e-08	-7.19589e-13	47.5716	-4.72635e-08	-1.28454e-12	30.5454	-4.914e-08	-1.22633e-12	46.9753		-5.41023e-08	-3.93596e-13	74.6199	-4.89384e-08	2.43229e-12	44.3063
-4.2408e-08	1.76028e-10	1.01598e-11	23.0336	-4.067e-08	3.31784e-10	2.1335e-11	3.28946		-4.04652e-08	1.39047e-11	7.47704	-4.03904e-08	2.16816e-11	5.61252	-6.07815e-08	6.8323e-12	33.7016	-4.06615e-08	4.30286e-12	60.2311	-3.97967e-08	7.08349e-12	56.1908	-4.00679e-08	-7.28611e-12	38.8594	-4.00461e-08	2.3802e-12	52.0883		-4.43969e-08	-1.05433e-12	44.9818	-4.55493e-08	-6.91868e-13	32.6383	-4.72426e-08	-1.24521e-12	36.1757	-4.9121e-08	-1.07144e-12	47.7529		-5.40847e-08	-2.07645e-13	72.0635	-4.89234e-08	2.55332e-12	41.3754
-4.23993e-08	1.78351e-10	6.22817e-12	18.5565	-4.06507e-08	3.30502e-10	2.11112e-11	3.47579		-4.04479e-08	1.42086e-11	4.24756	-4.03715e-08	2.13504e-11	5.51894	-6.07694e-08	6.99121e-12	38.5754	-4.06446e-08	4.03363e-12	58.8022	-3.978e-08	8.00251e-12	57.2212	-4.0048e-08	-7.62712e-12	38.4835	-4.0027e-08	2.53928e-12	50.288		-4.4377e-08	-1.13661e-12	45.7026	-4.55343e-08	-4.66405e-13	32.5543	-4.72265e-08	-1.25969e-12	30.9932	-4.9104e-08	-1.04095e-12	32.7742		-5.40645e-08	-1.52269e-13	73.4335	-4.89048e-08	2.76217e-12	54.7724
-4.23869e-08	1.77857e-10	1.12185e-11	11.9674	-4.06317e-08	3.29458e-10	2.092e-11	0.234962		-4.04303e-08	1.43892e-11	3.43867	-4.03524e-08	2.07435e-11	5.69068	-6.07692e-08	6.80635e-12	25.8285	-4.06275e-08	3.97598e-12	65.0623	-3.97618e-08	8.24779e-12	57.1	-4.00293e-08	-8.27527e-12	36.8683	-4.00082e-08	2.48123e-12	52.6294		-4.43572e-08	-1.18845e-12	44.4958	-4.55135e-08	-3.44611e-13	32.852	-4.72141e-08	-1.30968e-12	36.9746	-4.90853e-08	-1.00341e-12	17.2862		-5.40471e-08	-3.80243e-13	64.1608	-4.88895e-08	2.90149e-12	66.904
-4.23681e-08	1.72519e-10	5.73846e-12	20.1571	-4.06209e-08	3.34616e-10	2.04256e-11	1.14107		-4.04121e-08	1.43255e-11	4.68711	-4.03362e-08	2.12152e-11	6.69403	-6.0753e-08	4.81989e-12	24.9695	-4.06114e-08	3.81237e-12	64.2942	-3.97427e-08	8.48296e-12	57.9804	-4.00148e-08	-8.05252e-12	34.6627	-3.99886e-08	2.24758e-12	57.1907		-4.43429e-08	-1.15899e-12	42.2735	-4.54968e-08	-3.06879e-13	31.6515	-4.72015e-08	-1.30282e-12	45.1882	-4.90713e-08	-9.66605e-13	13.9266		-5.40311e-08	-5.75118e-13	54.3781	-4.88748e-08	2.93237e-12	68.7532
-4.2359e-08	1.74532e-10	1.02484e-11	7.00581	-4.06076e-08	3.37954e-10	2.06634e-11	3.80564		-4.0398e-08	1.4445e-11	6.06076	-4.03201e-08	2.15019e-11	6.43395	-6.07344e-08	2.96158e-12	34.2059	-4.05953e-08	3.80355e-12	61.8244	-3.97266e-08	8.1059e-12	62.1741	-3.99979e-08	-7.39786e-12	34.8989	-3.99727e-08	1.99504e-12	62.4242		-4.43308e-08	-1.11067e-12	43.1146	-4.54829e-08	-2.73442e-13	33.7981	-4.71863e-08	-1.14637e-12	41.9906	-4.90564e-08	-1.03307e-12	20.5432		-5.40135e-08	-4.7142e-13	43.8149	-4.88521e-08	2.87909e-12	69.7189
-4.23497e-08	1.76453e-10	6.43338e-12	21.0389	-4.05904e-08	3.38272e-10	1.92876e-11	9.23908		-4.03799e-08	1.4832e-11	6.71416	-4.03017e-08	2.15241e-11	6.37659	-6.07185e-08	2.08762e-12	49.5707	-4.0578e-08	3.70075e-12	63.172	-3.97119e-08	7.75538e-12	63.0199	-3.99806e-08	-7.24716e-12	35.1219	-3.99577e-08	2.13062e-12	60.7021		-4.43181e-08	-9.14524e-13	44.3867	-4.54658e-08	-2.88529e-13	34.0452	-4.71699e-08	-1.10649e-12	39.8154	-4.90418e-08	-1.13791e-12	15.3138		-5.39973e-08	-2.7975e-13	44.6744	-4.88304e-08	2.60408e-12	70.9704
-4.23385e-08	1.76844e-10	1.00992e-11	3.42083	-4.05697e-08	3.35907e-10	1.89751e-11	10.524		-4.03581e-08	1.5484e-11	8.2241	-4.02837e-08	2.17639e-11	6.07499	-6.07095e-08	3.50372e-12	51.2743	-4.05598e-08	3.79268e-12	62.3776	-3.9696e-08	7.49454e-12	61.6127	-3.99633e-08	-7.73234e-12	35.1966	-3.99419e-08	2.37415e-12	55.1974		-4.43008e-08	-7.46424e-13	45.2037	-4.54497e-08	-4.3283e-13	35.4801	-4.71503e-08	-9.55721e-13	34.9586	-4.90226e-08	-1.1088e-12	21.0307		-5.39784e-08	-2.32542e-13	53.5473	-4.88116e-08	2.38076e-12	77.0686
-4.23256e-08	1.76028e-10	5.97632e-12	21.9883	-4.05484e-08	3.33085e-10	1.99499e-11	3.01933		-4.03387e-08	1.55489e-11	8.20888	-4.02636e-08	2.19183e-11	4.57806	-6.06926e-08	5.83418e-12	48.1817	-4.05404e-08	4.15482e-12	63.1834	-3.96784e-08	7.06934e-12	60.6119	-3.99464e-08	-7.91612e-12	35.2115	-3.99257e-08	2.37963e-12	48.5326		-4.42836e-08	-6.51203e-13	49.0042	-4.54346e-08	-6.85982e-13	33.8969	-4.71304e-08	-8.64863e-13	9.98199	-4.90014e-08	-1.19528e-12	11.6359		-5.39639e-08	-2.28297e-13	46.9872	-4.87981e-08	2.53955e-12	73.387
-4.23163e-08	1.77891e-10	9.57217e-12	0.231385	-4.05249e-08	3.28554e-10	2.12138e-11	1.90151		-4.03216e-08	1.49414e-11	7.45927	-4.02451e-08	2.15225e-11	4.47406	-6.06691e-08	7.4173e-12	42.3474	-4.05239e-08	4.15765e-12	59.561	-3.96589e-08	7.27386e-12	61.2756	-3.99301e-08	-7.63535e-12	36.5597	-3.99098e-08	2.34043e-12	44.3653		-4.42686e-08	-6.89251e-13	53.1247	-4.54177e-08	-8.4468e-13	32.0766	-4.71149e-08	-9.99651e-13	11.5784	-4.89824e-08	-1.35761e-12	10.4783		-5.39457e-08	-2.81368e-13	32.0592	-4.87879e-08	2.84508e-12	61.5613
-4.23038e-08	1.77362e-10	5.7991e-12	23.9233	-4.05038e-08	3.25921e-10	2.33358e-11	5.50687		-4.03029e-08	1.47614e-11	6.66657	-4.0227e-08	2.15871e-11	5.60579	-6.06418e-08	7.57642e-12	35.8166	-4.05085e-08	4.02236e-12	59.8694	-3.96393e-08	7.29968e-12	61.9144	-3.9911e-08	-7.37782e-12	37.1166	-3.98921e-08	2.16725e-12	45.2909		-4.42547e-08	-6.36325e-13	55.2996	-4.53966e-08	-8.29726e-13	37.2909	-4.7098e-08	-1.19559e-12	5.63596	-4.89664e-08	-1.2892e-12	24.6854		-5.3925e-08	-3.68889e-13	37.0415	-4.87743e-08	2.8792e-12	58.9203
-4.22834e-08	1.70759e-10	9.297e-12	1.66535	-4.04816e-08	3.22383e-10	2.30327e-11	4.23205		-4.02834e-08	1.49382e-11	7.98809	-4.02103e-08	2.16921e-11	6.56177	-6.06249e-08	5.86035e-12	37.2304	-4.04911e-08	4.00634e-12	58.7077	-3.96199e-08	6.89914e-12	59.0539	-3.98937e-08	-6.72011e-12	36.1155	-3.98746e-08	2.11247e-12	48.0641		-4.42399e-08	-7.38094e-13	50.9928	-4.53799e-08	-6.64236e-13	39.4618	-4.70787e-08	-1.27245e-12	-11.1305	-4.8949e-08	-1.25607e-12	30.6134		-5.39047e-08	-4.25128e-13	51.7959	-4.87559e-08	2.73594e-12	54.0431
-4.22721e-08	1.7115e-10	5.66851e-12	21.8345	-4.04602e-08	3.19482e-10	2.21279e-11	0.0659227		-4.02635e-08	1.5044e-11	7.01835	-4.01946e-08	2.18487e-11	5.95692	-6.06002e-08	5.99037e-12	39.1911	-4.04731e-08	3.99569e-12	52.7372	-3.96008e-08	6.43453e-12	58.6178	-3.98771e-08	-6.55967e-12	35.9069	-3.98559e-08	2.33365e-12	46.8669		-4.42244e-08	-1.03099e-12	45.6081	-4.53631e-08	-3.89178e-13	36.9195	-4.70625e-08	-1.21598e-12	-2.7184	-4.89302e-08	-1.32139e-12	35.2062		-5.38887e-08	-2.02526e-13	53.5621	-4.87371e-08	2.70937e-12	46.436
-4.22652e-08	1.74808e-10	8.84927e-12	3.986	-4.04379e-08	3.15865e-10	2.17501e-11	3.64077		-4.02457e-08	1.48668e-11	6.40025	-4.01773e-08	2.1983e-11	4.96577	-6.0578e-08	6.57462e-12	42.0328	-4.04564e-08	4.00723e-12	52.5161	-3.95833e-08	6.95955e-12	58.7427	-3.98579e-08	-6.74207e-12	36.037	-3.98395e-08	2.5871e-12	45.5521		-4.42081e-08	-1.29387e-12	46.9474	-4.53495e-08	-2.71323e-13	36.49	-4.7046e-08	-1.17564e-12	0.68785	-4.89102e-08	-1.35101e-12	27.766		-5.38709e-08	-9.42438e-14	51.5639	-4.87251e-08	2.74407e-12	50.0115
-4.22551e-08	1.76143e-10	5.65452e-12	21.4541	-4.04263e-08	3.20466e-10	2.23751e-11	0.742793		-4.02316e-08	1.44682e-11	5.67556	-4.01608e-08	2.14545e-11	5.16738	-6.0562e-08	6.94824e-12	44.5675	-4.04408e-08	4.16928e-12	52.9197	-3.95681e-08	7.56474e-12	57.7013	-3.98408e-08	-7.17269e-12	35.5078	-3.9824e-08	2.69891e-12	45.7114		-4.41896e-08	-1.15609e-12	51.64	-4.53331e-08	-2.92636e-13	36.592	-4.70257e-08	-1.28167e-12	19.5388	-4.88918e-08	-1.2563e-12	15.3221		-5.38536e-08	1.38328e-13	56.1181	-4.87039e-08	2.55463e-12	44.6473
-4.22303e-08	1.66204e-10	8.89591e-12	2.26629	-4.04098e-08	3.2131e-10	2.17781e-11	2.79045		-4.0217e-08	1.4735e-11	5.76517	-4.01442e-08	2.13336e-11	6.0653	-6.05463e-08	6.18089e-12	37.1493	-4.04236e-08	4.0261e-12	53.3841	-3.95509e-08	8.07672e-12	56.2706	-3.98249e-08	-7.57898e-12	36.9812	-3.98041e-08	2.66945e-12	45.985		-4.41761e-08	-9.24668e-13	53.5523	-4.53183e-08	-3.73306e-13	37.3369	-4.70055e-08	-1.31188e-12	33.7063	-4.88769e-08	-1.23327e-12	13.5172		-5.3836e-08	2.54081e-13	65.5809	-4.86815e-08	2.40017e-12	49.6466
-4.22102e-08	1.59774e-10	5.4633e-12	18.6789	-4.03908e-08	3.20247e-10	2.03976e-11	0.732064		-4.01978e-08	1.45686e-11	6.35253	-4.01267e-08	2.12755e-11	7.1506	-6.05336e-08	3.33606e-12	34.0157	-4.04043e-08	3.90814e-12	57.1069	-3.95327e-08	8.52673e-12	53.9133	-3.98081e-08	-7.76564e-12	39.5802	-3.97848e-08	2.62005e-12	49.7642		-4.41636e-08	-8.66471e-13	57.6595	-4.5303e-08	-3.733e-13	40.0972	-4.69897e-08	-1.23531e-12	36.4113	-4.88621e-08	-1.20335e-12	23.9771		-5.38188e-08	1.69438e-13	63.9422	-4.86608e-08	2.40873e-12	65.8562
-4.22055e-08	1.65215e-10	8.09838e-12	8.89969	-4.03699e-08	3.17733e-10	2.12045e-11	6.43444		-4.01819e-08	1.46747e-11	6.99878	-4.01091e-08	2.13775e-11	7.62966	-6.05181e-08	1.88809e-12	33.5305	-4.03826e-08	3.99731e-12	54.9995	-3.95136e-08	8.29076e-12	53.6537	-3.97892e-08	-8.10642e-12	39.0388	-3.97676e-08	2.67832e-12	51.8222		-4.4148e-08	-1.06717e-12	54.9844	-4.52888e-08	-5.215e-13	39.4092	-4.69776e-08	-1.24567e-12	19.8702	-4.88466e-08	-1.19361e-12	19.9788		-5.3801e-08	-3.84449e-14	64.8099	-4.86406e-08	2.36822e-12	81.6225
-4.21999e-08	1.69897e-10	5.59388e-12	12.7608	-4.03593e-08	3.23119e-10	2.15123e-11	10.0317		-4.0165e-08	1.48691e-11	7.16643	-4.00926e-08	2.14234e-11	7.55616	-6.04977e-08	2.97592e-12	35.0224	-4.03628e-08	4.04205e-12	53.2043	-3.94943e-08	8.01234e-12	54.9871	-3.97738e-08	-8.13791e-12	37.0916	-3.97531e-08	2.64035e-12	47.7556		-4.41328e-08	-1.10902e-12	45.7609	-4.52739e-08	-7.29917e-13	35.0234	-4.69632e-08	-1.3031e-12	2.77251	-4.88286e-08	-1.25423e-12	5.21734		-5.37816e-08	-2.03172e-13	69.4674	-4.86198e-08	2.33313e-12	79.7266
-4.21911e-08	1.72232e-10	7.7999e-12	19.696	-4.03425e-08	3.23745e-10	2.20813e-11	7.97951		-4.0147e-08	1.45716e-11	5.96064	-4.0075e-08	2.10799e-11	7.82538	-6.04747e-08	3.28286e-12	38.1916	-4.03472e-08	3.83951e-12	51.717	-3.94774e-08	8.28223e-12	54.0579	-3.97585e-08	-8.046e-12	36.9743	-3.97348e-08	2.61045e-12	44.1233		-4.41175e-08	-9.82373e-13	44.1793	-4.52575e-08	-7.2717e-13	31.4693	-4.69413e-08	-1.18611e-12	8.42061	-4.88079e-08	-1.38397e-12	-2.41477		-5.37654e-08	-3.6135e-13	68.6794	-4.86019e-08	2.36076e-12	80.1499
-4.21702e-08	1.65192e-10	5.30939e-12	3.0961	-4.03267e-08	3.25116e-10	2.45158e-11	5.59986		-4.01317e-08	1.42913e-11	5.43558	-4.00559e-08	2.11552e-11	7.26231	-6.04563e-08	3.33794e-12	34.2347	-4.03312e-08	3.75288e-12	56.1813	-3.94621e-08	8.3814e-12	52.9116	-3.97423e-08	-8.8014e-12	37.3639	-3.97161e-08	2.99331e-12	44.8833		-4.40952e-08	-9.25885e-13	51.1222	-4.52424e-08	-5.93476e-13	34.7019	-4.69194e-08	-1.17554e-12	18.7611	-4.87869e-08	-1.51183e-12	7.89586		-5.37462e-08	-3.36493e-13	68.0209	-4.85886e-08	2.27337e-12	61.5984
-4.21554e-08	1.62937e-10	7.4641e-12	33.6503	-4.03109e-08	3.26457e-10	2.4693e-11	3.50225		-4.01158e-08	1.43203e-11	6.23764	-4.0038e-08	2.17005e-11	6.03105	-6.04408e-08	3.48465e-12	26.7272	-4.03133e-08	3.7152e-12	56.7362	-3.94455e-08	8.18344e-12	56.1013	-3.97248e-08	-8.96264e-12	38.8971	-3.96969e-08	3.31596e-12	49.9562		-4.40764e-08	-8.94614e-13	49.7181	-4.52258e-08	-5.29184e-13	38.0642	-4.68997e-08	-1.31984e-12	29.4686	-4.87697e-08	-1.59216e-12	4.25477		-5.37256e-08	-1.91193e-13	68.6656	-4.85774e-08	2.3322e-12	51.437
-4.21446e-08	1.63627e-10	5.94368e-12	7.43926	-4.02941e-08	3.27133e-10	2.27995e-11	6.64508		-4.00999e-08	1.45214e-11	6.8453	-4.00222e-08	2.14263e-11	4.79553	-6.04271e-08	3.89178e-12	18.305	-4.02952e-08	3.70009e-12	61.3573	-3.94274e-08	8.06896e-12	59.1485	-3.97055e-08	-8.40741e-12	39.7069	-3.96808e-08	3.49547e-12	55.0959		-4.40618e-08	-8.65329e-13	47.3738	-4.52045e-08	-3.07834e-13	37.0004	-4.68849e-08	-1.3089e-12	26.9471	-4.87581e-08	-1.62775e-12	3.22927		-5.37084e-08	-1.83266e-13	60.0473	-4.85632e-08	2.51267e-12	58.9589
-4.21327e-08	1.63524e-10	8.34557e-12	50.2863	-4.02788e-08	3.28862e-10	2.13304e-11	11.4816		-4.00838e-08	1.45653e-11	6.12974	-4.00047e-08	2.07549e-11	5.04397	-6.04084e-08	4.58588e-12	19.0555	-4.02769e-08	3.97416e-12	59.7894	-3.94098e-08	7.67286e-12	58.9981	-3.96876e-08	-7.99621e-12	39.3155	-3.96637e-08	3.3672e-12	57.4628		-4.40464e-08	-9.58663e-13	48.5905	-4.51833e-08	-1.48872e-13	29.3788	-4.68695e-08	-1.25928e-12	28.2608	-4.87425e-08	-1.54683e-12	0.343245		-5.36924e-08	-9.69174e-14	59.2664	-4.854e-08	2.69262e-12	71.9215
-4.21251e-08	1.6671e-10	6.36342e-12	23.5472	-4.02578e-08	3.26289e-10	1.77905e-11	8.3704		-4.00645e-08	1.5105e-11	6.17876	-3.99871e-08	2.06936e-11	5.77352	-6.03862e-08	5.07629e-12	17.476	-4.02596e-08	4.2125e-12	58.7744	-3.9391e-08	7.32685e-12	58.2168	-3.96691e-08	-8.02202e-12	38.6368	-3.96462e-08	2.99824e-12	56.8196		-4.40295e-08	-8.57151e-13	55.0964	-4.51679e-08	-1.90986e-13	27.106	-4.68507e-08	-1.23778e-12	35.8868	-4.87225e-08	-1.41448e-12	1.91792		-5.3675e-08	1.27118e-13	54.784	-4.8517e-08	2.82768e-12	82.7886
-4.21184e-08	1.70587e-10	9.86133e-12	68.512	-4.0239e-08	3.25374e-10	1.69277e-11	2.04027		-4.00467e-08	1.4851e-11	7.48735	-3.997e-08	2.09106e-11	5.06366	-6.03697e-08	5.26293e-12	15.4671	-4.02426e-08	4.0105e-12	62.5618	-3.93732e-08	8.14199e-12	58.7179	-3.96494e-08	-8.11222e-12	36.9459	-3.96281e-08	2.70008e-12	54.2308		-4.40149e-08	-6.1998e-13	53.6053	-4.51534e-08	-2.55237e-13	28.4474	-4.6834e-08	-1.20886e-12	33.1548	-4.87064e-08	-1.366e-12	12.6906		-5.36568e-08	8.92593e-14	53.3781	-4.85021e-08	2.74793e-12	84.0764
-4.21079e-08	1.7161e-10	7.20759e-12	27.8808	-4.0218e-08	3.22731e-10	2.0365e-11	3.49987		-4.00306e-08	1.42205e-11	7.60188	-3.99536e-08	2.11589e-11	4.38796	-6.03618e-08	5.12281e-12	14.5274	-4.0225e-08	3.76563e-12	61.9935	-3.93556e-08	9.19976e-12	57.834	-3.96343e-08	-8.00324e-12	37.0265	-3.96122e-08	2.565e-12	51.4462		-4.39989e-08	-4.36921e-13	57.8915	-4.51388e-08	-4.29231e-13	19.8734	-4.68184e-08	-1.21837e-12	25.573	-4.86911e-08	-1.39889e-12	15.5315		-5.36397e-08	-1.43413e-13	50.0182	-4.84944e-08	2.6509e-12	80.8518
-4.20939e-08	1.69885e-10	1.02298e-11	74.8255	-4.01934e-08	3.17405e-10	2.23191e-11	1.56355		-4.00143e-08	1.41782e-11	7.01174	-3.99361e-08	2.15876e-11	5.0235	-6.03398e-08	5.10537e-12	20.6186	-4.02057e-08	4.05402e-12	58.9055	-3.93377e-08	9.2114e-12	55.7164	-3.96157e-08	-7.71309e-12	37.4307	-3.95939e-08	2.38701e-12	48.1529		-4.39802e-08	-5.65635e-13	56.3279	-4.51248e-08	-6.74201e-13	17.6939	-4.68022e-08	-1.26029e-12	18.5703	-4.86741e-08	-1.38906e-12	4.62693		-5.36248e-08	5.60549e-14	59.2806	-4.84788e-08	2.64572e-12	60.9414
-4.20733e-08	1.63133e-10	7.22158e-12	23.113	-4.0177e-08	3.18359e-10	2.34944e-11	3.97611		-3.99944e-08	1.44783e-11	7.81784	-3.9917e-08	2.15742e-11	6.5805	-6.03159e-08	4.87707e-12	17.0542	-4.0187e-08	4.76955e-12	59.9396	-3.93203e-08	8.87773e-12	54.248	-3.95979e-08	-8.33152e-12	37.0508	-3.95783e-08	2.10792e-12	43.2444		-4.39665e-08	-8.58436e-13	47.6677	-4.51073e-08	-7.31264e-13	22.8606	-4.67881e-08	-1.31618e-12	5.82582	-4.86581e-08	-1.24015e-12	6.01209		-5.36082e-08	3.76144e-13	57.0974	-4.84643e-08	2.6178e-12	40.2152
-4.20642e-08	1.65169e-10	1.09573e-11	70.0961	-4.01561e-08	3.15845e-10	2.26503e-11	8.30889		-3.9975e-08	1.41443e-11	7.19795	-3.98983e-08	2.17799e-11	7.33885	-6.02967e-08	4.83877e-12	11.2121	-4.01699e-08	4.92545e-12	59.6792	-3.93011e-08	8.37888e-12	55.9463	-3.95807e-08	-8.90884e-12	35.9608	-3.95626e-08	1.88131e-12	45.0412		-4.39535e-08	-1.03141e-12	45.2688	-4.50906e-08	-5.90913e-13	28.3924	-4.67723e-08	-1.38896e-12	-5.76005	-4.86411e-08	-1.12819e-12	15.2796		-5.35908e-08	2.90981e-13	53.1139	-4.84506e-08	2.65903e-12	45.5358
-4.20593e-08	1.7046e-10	7.05368e-12	13.6604	-4.01376e-08	3.15149e-10	2.15123e-11	4.53424		-3.99566e-08	1.44816e-11	6.61792	-3.98799e-08	2.15998e-11	5.74056	-6.02849e-08	5.09964e-12	8.63741	-4.01529e-08	4.42485e-12	58.5738	-3.92849e-08	7.77618e-12	60.6336	-3.95627e-08	-8.84311e-12	34.113	-3.95432e-08	1.62869e-12	47.4884		-4.39381e-08	-1.25048e-12	49.2821	-4.5074e-08	-4.34619e-13	28.1093	-4.67572e-08	-1.30286e-12	-9.56168	-4.86214e-08	-1.17266e-12	14.656		-5.35725e-08	1.29897e-13	60.3205	-4.84319e-08	2.65761e-12	61.2932
-4.20423e-08	1.66434e-10	1.07894e-11	59.6088	-4.01127e-08	3.09605e-10	2.08034e-11	2.10404		-3.99384e-08	1.4792e-11	6.37607	-3.98614e-08	2.15423e-11	5.02786	-6.0256e-08	3.8963e-12	28.7299	-4.01343e-08	3.93901e-12	58.7337	-3.92693e-08	7.86275e-12	62.1071	-3.95463e-08	-9.05584e-12	35.1735	-3.95255e-08	1.32749e-12	47.566		-4.39208e-08	-1.28866e-12	47.5345	-4.50614e-08	-3.69328e-13	27.4508	-4.67432e-08	-1.28732e-12	13.1931	-4.86013e-08	-1.19524e-12	18.1254		-5.35527e-08	1.5295e-13	67.5749	-4.84142e-08	2.51652e-12	61.6582
-4.20222e-08	1.60084e-10	5.91569e-12	7.86865	-4.01006e-08	3.13778e-10	2.05282e-11	5.61857		-3.99235e-08	1.46488e-11	6.02861	-3.98424e-08	2.15058e-11	5.09232	-6.02374e-08	1.79677e-12	33.5492	-4.01175e-08	4.03715e-12	60.4969	-3.92498e-08	7.9585e-12	61.1874	-3.95286e-08	-8.87673e-12	36.7646	-3.95091e-08	1.29725e-12	47.5474		-4.39044e-08	-1.16123e-12	43.5653	-4.5045e-08	-3.42422e-13	22.8777	-4.67222e-08	-1.31401e-12	18.1937	-4.85874e-08	-1.17503e-12	21.1595		-5.35355e-08	1.13609e-13	65.8562	-4.83955e-08	2.32391e-12	60.3839
-4.20101e-08	1.59797e-10	1.05143e-11	52.6396	-4.00892e-08	3.18548e-10	1.99825e-11	7.50113		-3.99083e-08	1.47131e-11	7.03656	-3.98271e-08	2.093e-11	5.77424	-6.0222e-08	1.01127e-12	33.8283	-4.01016e-08	4.52916e-12	58.9524	-3.92303e-08	7.85429e-12	60.622	-3.95112e-08	-8.79152e-12	36.999	-3.94907e-08	1.67543e-12	51.591		-4.38845e-08	-1.08191e-12	44.2259	-4.50251e-08	-3.46541e-13	18.4501	-4.67014e-08	-1.41978e-12	9.72259	-4.85731e-08	-1.11986e-12	30.1698		-5.35201e-08	1.05214e-13	63.2916	-4.83766e-08	2.11493e-12	79.3955
-4.19891e-08	1.52769e-10	5.69649e-12	6.07491	-4.00695e-08	3.16938e-10	2.10459e-11	7.10833		-3.98887e-08	1.48446e-11	7.25158	-3.98112e-08	2.0243e-11	5.38858	-6.0206e-08	2.93483e-12	35.985	-4.00844e-08	4.57346e-12	58.8382	-3.92129e-08	7.74023e-12	58.2453	-3.94928e-08	-9.36017e-12	37.6138	-3.94741e-08	2.21292e-12	55.8413		-4.38663e-08	-1.15089e-12	47.4366	-4.5007e-08	-4.73408e-13	21.4285	-4.66834e-08	-1.47444e-12	0.91434	-4.85562e-08	-1.11253e-12	27.6264		-5.35054e-08	1.92656e-13	54.1072	-4.83532e-08	2.06062e-12	88.8291
-4.1979e-08	1.54045e-10	8.81662e-12	45.0717	-4.00529e-08	3.17703e-10	2.09713e-11	7.51638		-3.98693e-08	1.45658e-11	6.43779	-3.97931e-08	2.02411e-11	4.57094	-6.01967e-08	6.87969e-12	37.1117	-4.00668e-08	4.4491e-12	59.4298	-3.91949e-08	7.24171e-12	56.0225	-3.94753e-08	-9.25398e-12	38.4664	-3.94554e-08	2.69257e-12	59.1151		-4.38507e-08	-1.30621e-12	49.1326	-4.49906e-08	-5.6931e-13	28.0214	-4.66669e-08	-1.38267e-12	11.7823	-4.85374e-08	-1.09656e-12	11.1628		-5.34859e-08	4.68425e-13	53.3808	-4.83344e-08	2.13196e-12	85.0783
-4.19658e-08	1.5301e-10	5.57057e-12	0.830531	-4.00363e-08	3.18468e-10	2.04209e-11	10.4173		-3.98523e-08	1.43559e-11	5.55776	-3.97743e-08	2.09467e-11	5.52923	-6.01777e-08	7.80205e-12	40.5345	-4.00472e-08	4.741e-12	64.5535	-3.91769e-08	7.40807e-12	55.5598	-3.94574e-08	-8.43977e-12	39.3989	-3.94366e-08	2.78454e-12	63.2326		-4.38356e-08	-1.28207e-12	54.4831	-4.49737e-08	-5.04792e-13	34.4707	-4.6652e-08	-1.40212e-12	38.651	-4.85195e-08	-1.12439e-12	7.50505		-5.34673e-08	5.62113e-13	54.3869	-4.83194e-08	2.33371e-12	71.1954
-4.19539e-08	1.52884e-10	7.90717e-12	35.4257	-4.00168e-08	3.16988e-10	2.06401e-11	10.3915		-3.98327e-08	1.40596e-11	5.49954	-3.97553e-08	2.12129e-11	6.43037	-6.0159e-08	6.57918e-12	41.4537	-4.00294e-08	4.5551e-12	62.3977	-3.91585e-08	7.74868e-12	55.5881	-3.944e-08	-7.89195e-12	39.1611	-3.94181e-08	2.64816e-12	65.3217		-4.38203e-08	-1.08081e-12	58.066	-4.49571e-08	-4.60741e-13	34.221	-4.66363e-08	-1.428e-12	24.7682	-4.85005e-08	-1.22819e-12	14.9874		-5.34502e-08	2.79259e-13	53.1731	-4.83016e-08	2.45983e-12	57.0792
-4.19587e-08	1.65525e-10	5.35603e-12	4.78041	-3.99921e-08	3.11642e-10	2.25103e-11	10.1347		-3.98192e-08	1.4062e-11	5.01184	-3.97383e-08	2.15794e-11	5.92768	-6.01472e-08	3.92446e-12	36.6783	-4.00126e-08	4.07115e-12	58.7357	-3.9141e-08	7.57449e-12	57.0497	-3.94205e-08	-7.14322e-12	37.3379	-3.93994e-08	2.64113e-12	61.4795		-4.38032e-08	-9.12752e-13	58.8432	-4.49393e-08	-4.6468e-13	27.4601	-4.66247e-08	-1.32753e-12	8.75564	-4.84799e-08	-1.29902e-12	20.6817		-5.34302e-08	6.8524e-14	53.2721	-4.82885e-08	2.4249e-12	48.2096
-4.19503e-08	1.68091e-10	8.63473e-12	31.9635	-3.99701e-08	3.08263e-10	2.28088e-11	4.77004		-3.98021e-08	1.48399e-11	6.10022	-3.97214e-08	2.1449e-11	5.7184	-6.013e-08	4.01515e-12	30.7984	-3.99967e-08	3.71246e-12	58.7116	-3.91261e-08	7.49053e-12	58.5525	-3.94024e-08	-6.74482e-12	34.7891	-3.93816e-08	2.61077e-12	61.0334		-4.37816e-08	-8.13305e-13	59.4809	-4.49212e-08	-3.34209e-13	36.7294	-4.66092e-08	-1.27461e-12	23.5696	-4.84646e-08	-1.28684e-12	20.1409		-5.3414e-08	-5.16681e-14	46.8521	-4.82727e-08	2.48382e-12	65.7955
-4.19413e-08	1.70219e-10	5.46796e-12	1.36256	-3.99584e-08	3.12755e-10	2.13117e-11	4.7977		-3.9782e-08	1.50964e-11	6.88503	-3.9707e-08	2.02156e-11	6.08526	-6.0112e-08	4.74087e-12	43.6087	-3.99798e-08	3.37714e-12	56.9628	-3.91092e-08	7.55979e-12	58.7289	-3.93859e-08	-6.99855e-12	34.7653	-3.93658e-08	2.43518e-12	56.732		-4.37649e-08	-7.00812e-13	59.7792	-4.49043e-08	-1.9922e-13	42.7024	-4.65877e-08	-1.25293e-12	49.7975	-4.84493e-08	-1.27047e-12	15.7148		-5.33932e-08	-2.924e-13	59.1637	-4.82524e-08	2.72116e-12	67.153
-4.19216e-08	1.64203e-10	8.66738e-12	40.1704	-3.99352e-08	3.08521e-10	2.14237e-11	5.28824		-3.97607e-08	1.47803e-11	6.02042	-3.96915e-08	1.96505e-11	6.45803	-6.00957e-08	5.30749e-12	59.7244	-3.99607e-08	3.09036e-12	59.4567	-3.90913e-08	7.54289e-12	57.7682	-3.93688e-08	-6.46415e-12	34.915	-3.93497e-08	2.20934e-12	55.3071		-4.37527e-08	-7.88983e-13	58.4577	-4.48923e-08	-7.68813e-14	46.4046	-4.65694e-08	-1.33238e-12	61.9177	-4.843e-08	-1.26921e-12	6.94503		-5.33722e-08	-2.199e-13	54.1651	-4.82326e-08	2.8367e-12	62.3916
-4.1905e-08	1.60453e-10	5.36535e-12	5.90289	-3.99193e-08	3.09803e-10	2.09666e-11	1.82855		-3.97451e-08	1.48075e-11	6.4075	-3.9672e-08	2.04589e-11	5.995	-6.00827e-08	5.1363e-12	67.5926	-3.99413e-08	2.96137e-12	62.9419	-3.90744e-08	7.37762e-12	56.1349	-3.93514e-08	-6.65825e-12	34.8271	-3.93309e-08	2.18575e-12	59.5098		-4.37398e-08	-8.1654e-13	54.6705	-4.48838e-08	-1.30375e-13	46.9067	-4.65559e-08	-1.35585e-12	49.9765	-4.84127e-08	-1.31699e-12	11.5662		-5.33525e-08	-4.67e-14	42.1321	-4.82107e-08	2.9001e-12	57.8726
-4.18898e-08	1.57899e-10	9.44624e-12	49.4213	-3.99012e-08	3.09396e-10	1.98006e-11	2.5233		-3.97305e-08	1.51058e-11	6.29381	-3.96541e-08	2.09612e-11	5.51239	-6.00669e-08	5.07351e-12	65.7508	-3.99212e-08	3.33435e-12	61.6234	-3.90572e-08	7.48685e-12	56.1148	-3.93358e-08	-7.6115e-12	35.5481	-3.9314e-08	2.44749e-12	60.8576		-4.37236e-08	-8.07515e-13	54.8166	-4.48683e-08	-1.9971e-13	41.9164	-4.65413e-08	-1.26062e-12	42.4959	-4.83947e-08	-1.3699e-12	15.8933		-5.33365e-08	5.92096e-14	44.3994	-4.81976e-08	2.93114e-12	52.8283
-4.18811e-08	1.60211e-10	5.82241e-12	12.2484	-3.98786e-08	3.0557e-10	1.87373e-11	2.94316		-3.97148e-08	1.48159e-11	7.92179	-3.96341e-08	2.03403e-11	5.72834	-6.00483e-08	4.05074e-12	54.828	-3.99032e-08	3.99512e-12	60.4145	-3.90401e-08	7.98524e-12	57.1829	-3.93171e-08	-8.13964e-12	36.2283	-3.92964e-08	2.84895e-12	58.2661		-4.37073e-08	-9.68607e-13	56.7487	-4.4849e-08	-2.69088e-13	37.1249	-4.65251e-08	-1.30013e-12	34.3044	-4.83771e-08	-1.42425e-12	24.199		-5.33204e-08	4.24126e-15	43.0847	-4.81858e-08	3.03159e-12	46.3181
-4.18774e-08	1.66354e-10	9.79137e-12	58.5895	-3.98704e-08	3.12814e-10	1.86533e-11	8.41022		-3.9699e-08	1.46266e-11	8.81805	-3.96145e-08	2.0513e-11	5.88757	-6.00272e-08	3.34018e-12	42.1171	-3.98838e-08	4.29106e-12	61.9732	-3.90233e-08	7.75772e-12	59.7141	-3.92982e-08	-8.16694e-12	36.6718	-3.92798e-08	2.87767e-12	53.5811		-4.36913e-08	-1.10662e-12	58.2296	-4.48308e-08	-3.18104e-13	36.9192	-4.65089e-08	-1.15533e-12	30.5376	-4.83609e-08	-1.35926e-12	25.2393		-5.33034e-08	-2.80772e-13	48.9075	-4.81726e-08	2.94053e-12	57.221
-4.18619e-08	1.63535e-10	5.8504e-12	8.7316	-3.98589e-08	3.17425e-10	1.86533e-11	3.94499		-3.96833e-08	1.4579e-11	7.78645	-3.95984e-08	2.09218e-11	7.18259	-6.00039e-08	3.9579e-12	33.716	-3.98662e-08	4.38236e-12	64.8426	-3.90075e-08	7.73546e-12	59.5671	-3.92815e-08	-7.96042e-12	37.664	-3.92646e-08	2.47895e-12	50.5887		-4.36775e-08	-1.14986e-12	56.5036	-4.48122e-08	-3.47741e-13	42.3718	-4.64862e-08	-9.53621e-13	42.1078	-4.83438e-08	-1.20401e-12	22.3758		-5.32857e-08	-6.13115e-13	41.2927	-4.8151e-08	2.74901e-12	78.0247
-4.1859e-08	1.70311e-10	1.04536e-11	55.3446	-3.98311e-08	3.09674e-10	1.95814e-11	6.89852		-3.96646e-08	1.43461e-11	7.7124	-3.95805e-08	2.07981e-11	7.64039	-5.99863e-08	3.40331e-12	36.0269	-3.98497e-08	4.41667e-12	65.3382	-3.89893e-08	7.64124e-12	58.114	-3.92635e-08	-7.74039e-12	38.2115	-3.92476e-08	2.20329e-12	51.1301		-4.36653e-08	-1.03649e-12	53.479	-4.4797e-08	-3.5038e-13	47.0276	-4.64667e-08	-9.31394e-13	52.7933	-4.83256e-08	-1.12889e-12	33.8357		-5.32678e-08	-7.9713e-13	38.8645	-4.81289e-08	2.73448e-12	88.4679
-4.1849e-08	1.71645e-10	5.953e-12	0.232816	-3.98124e-08	3.0882e-10	2.05795e-11	14.9366		-3.96464e-08	1.4084e-11	8.72859	-3.95613e-08	2.07451e-11	6.61793	-5.99747e-08	2.94125e-12	34.1354	-3.98316e-08	4.15656e-12	60.5302	-3.89697e-08	7.36854e-12	61.2804	-3.92474e-08	-7.77659e-12	38.9317	-3.92306e-08	2.11577e-12	49.8679		-4.36484e-08	-9.80661e-13	52.4131	-4.47811e-08	-3.41057e-13	43.5437	-4.6451e-08	-9.86872e-13	41.4956	-4.83079e-08	-1.12405e-12	38.2269		-5.32519e-08	-8.14186e-13	51.6254	-4.81122e-08	2.66755e-12	74.937
-4.18379e-08	1.72174e-10	1.07102e-11	43.2757	-3.9795e-08	3.08979e-10	2.10132e-11	13.5552		-3.96301e-08	1.43731e-11	8.02602	-3.95424e-08	2.11195e-11	5.70227	-5.9964e-08	2.54064e-12	32.7118	-3.9816e-08	4.08162e-12	61.5358	-3.89527e-08	7.73073e-12	62.8937	-3.92302e-08	-8.19006e-12	37.112	-3.92111e-08	2.09944e-12	48.5716		-4.36299e-08	-1.0771e-12	48.4904	-4.4767e-08	-3.29541e-13	36.5226	-4.64396e-08	-1.18769e-12	24.5229	-4.82863e-08	-1.05931e-12	26.9318		-5.32362e-08	-7.375e-13	54.0548	-4.81013e-08	2.42737e-12	55.291
-4.18262e-08	1.7222e-10	5.31405e-12	0.678062	-3.97873e-08	3.16531e-10	1.87e-11	9.58288		-3.96125e-08	1.49395e-11	6.53758	-3.95239e-08	2.11946e-11	6.08815	-5.99493e-08	2.18399e-12	36.0775	-3.97988e-08	3.97218e-12	60.0813	-3.89349e-08	8.14739e-12	61.6132	-3.92135e-08	-8.26709e-12	36.3575	-3.91907e-08	2.21716e-12	49.1591		-4.36138e-08	-1.02599e-12	44.6965	-4.47531e-08	-2.80415e-13	30.9469	-4.64185e-08	-1.3366e-12	27.0406	-4.82685e-08	-1.12371e-12	26.2677		-5.32194e-08	-5.8238e-13	60.8584	-4.80835e-08	2.2711e-12	43.5131
-4.18152e-08	1.7283e-10	1.02671e-11	44.6169	-3.97694e-08	3.16342e-10	1.84248e-11	2.68638		-3.95955e-08	1.47907e-11	5.86178	-3.95079e-08	2.10506e-11	7.20125	-5.99304e-08	3.46406e-12	57.5451	-3.97794e-08	3.72651e-12	62.3911	-3.89147e-08	7.84234e-12	61.883	-3.9198e-08	-8.54098e-12	36.6295	-3.9172e-08	2.38287e-12	51.4045		-4.35983e-08	-9.3034e-13	47.6936	-4.47368e-08	-3.17208e-13	30.6479	-4.63999e-08	-1.3461e-12	35.1245	-4.82568e-08	-1.26185e-12	27.1039		-5.32028e-08	-3.5718e-13	59.4202	-4.80647e-08	2.29061e-12	47.3321
-4.18054e-08	1.7436e-10	5.11817e-12	5.16438	-3.9746e-08	3.1192e-10	2.04536e-11	2.105		-3.95785e-08	1.46179e-11	6.47176	-3.9492e-08	2.12023e-11	7.45266	-5.99101e-08	4.18438e-12	63.9961	-3.97621e-08	3.73669e-12	61.4434	-3.88954e-08	7.50155e-12	61.4337	-3.91792e-08	-8.88616e-12	37.4335	-3.91533e-08	2.46865e-12	52.0758		-4.35835e-08	-9.75263e-13	51.2497	-4.47203e-08	-4.05443e-13	35.4054	-4.63877e-08	-1.34684e-12	29.6619	-4.8246e-08	-1.35784e-12	26.0665		-5.31846e-08	-1.95841e-13	46.9663	-4.80473e-08	2.29286e-12	48.4654
-4.17969e-08	1.76867e-10	9.67477e-12	49.1745	-3.97212e-08	3.06405e-10	1.97633e-11	1.73748		-3.95632e-08	1.48096e-11	5.33316	-3.94756e-08	2.11644e-11	6.63559	-5.9892e-08	4.61463e-12	62.8649	-3.97482e-08	3.75997e-12	62.0945	-3.88776e-08	7.36469e-12	59.935	-3.91614e-08	-7.97195e-12	37.9265	-3.9137e-08	2.43674e-12	49.3298		-4.3567e-08	-1.03278e-12	45.9862	-4.47022e-08	-2.87746e-13	36.0027	-4.63747e-08	-1.26208e-12	18.877	-4.823e-08	-1.45385e-12	18.3523		-5.31658e-08	-1.49211e-13	65.7145	-4.8029e-08	2.28622e-12	44.3401
-4.17736e-08	1.68045e-10	5.42599e-12	6.97708	-3.97068e-08	3.08909e-10	2.0351e-11	5.09703		-3.95457e-08	1.4603e-11	5.81691	-3.9457e-08	2.11668e-11	6.51755	-5.98797e-08	5.01923e-12	61.4475	-3.97321e-08	3.93191e-12	61.5562	-3.88614e-08	7.63118e-12	62.3058	-3.91442e-08	-7.80189e-12	37.7504	-3.91213e-08	2.46272e-12	46.3237		-4.355e-08	-1.04177e-12	40.5209	-4.46842e-08	-3.38082e-13	33.5049	-4.63572e-08	-1.06328e-12	15.7631	-4.82121e-08	-1.45993e-12	8.20136		-5.31474e-08	-2.32589e-13	64.3851	-4.80075e-08	2.40127e-12	50.9148
-4.17598e-08	1.66457e-10	1.1046e-11	54.7129	-3.96984e-08	3.15944e-10	2.1433e-11	8.76534		-3.95281e-08	1.39167e-11	6.38089	-3.94393e-08	2.11068e-11	6.29306	-5.98509e-08	4.34863e-12	53.5549	-3.97127e-08	4.06927e-12	64.088	-3.88469e-08	7.32638e-12	62.782	-3.91261e-08	-7.79004e-12	37.607	-3.91054e-08	2.68977e-12	42.567		-4.35349e-08	-9.42268e-13	40.5271	-4.46668e-08	-4.47896e-13	35.0926	-4.63349e-08	-1.05108e-12	20.8215	-4.81977e-08	-1.31741e-12	14.065		-5.31279e-08	-3.0286e-13	40.806	-4.79919e-08	2.62493e-12	69.1405
-4.17444e-08	1.63708e-10	6.13023e-12	12.6988	-3.96707e-08	3.08164e-10	2.0337e-11	5.35214		-3.95105e-08	1.41477e-11	6.3186	-3.94218e-08	2.12797e-11	6.8225	-5.98261e-08	4.71275e-12	49.0731	-3.9694e-08	4.01321e-12	64.8085	-3.88294e-08	7.25919e-12	62.9652	-3.91082e-08	-8.02693e-12	38.095	-3.90883e-08	2.83463e-12	42.7202		-4.35206e-08	-8.08024e-13	44.318	-4.46494e-08	-3.95751e-13	35.0031	-4.63195e-08	-1.08177e-12	36.4344	-4.81782e-08	-1.25304e-12	9.71645		-5.3109e-08	-3.67543e-13	37.1715	-4.79709e-08	2.75453e-12	80.7726
-4.17404e-08	1.69666e-10	1.25664e-11	63.8549	-3.96397e-08	2.97959e-10	2.06028e-11	5.66947		-3.94915e-08	1.4383e-11	6.60226	-3.94049e-08	2.11939e-11	6.57771	-5.98085e-08	5.82282e-12	45.8355	-3.96773e-08	3.71817e-12	57.5068	-3.88103e-08	7.38561e-12	61.1225	-3.90918e-08	-8.68511e-12	38.0687	-3.90707e-08	2.84949e-12	45.0728		-4.35038e-08	-7.02886e-13	51.9873	-4.46322e-08	-3.96154e-13	36.2747	-4.63008e-08	-1.22735e-12	35.4224	-4.81564e-08	-1.25508e-12	0.972845		-5.30943e-08	-4.6492e-13	48.4532	-4.79511e-08	2.74589e-12	65.3441
-4.17388e-08	1.77454e-10	6.53599e-12	18.9824	-3.96182e-08	2.94978e-10	1.87046e-11	4.80402		-3.94729e-08	1.44226e-11	6.52694	-3.93887e-08	2.11488e-11	6.53671	-5.98016e-08	7.36449e-12	41.4223	-3.966e-08	3.7163e-12	55.1107	-3.87906e-08	7.4427e-12	57.6496	-3.90742e-08	-8.56945e-12	37.1021	-3.90545e-08	2.91383e-12	44.1517		-4.34823e-08	-6.44563e-13	52.9886	-4.4619e-08	-5.59028e-13	37.5235	-4.62813e-08	-1.44014e-12	14.5114	-4.8141e-08	-1.17849e-12	3.31885		-5.30771e-08	-4.9175e-13	65.6702	-4.79372e-08	2.48507e-12	50.3245
-4.17235e-08	1.74739e-10	1.2599e-11	70.6124	-3.96069e-08	2.99817e-10	1.83921e-11	3.79908		-3.94554e-08	1.49147e-11	6.98419	-3.9373e-08	2.10289e-11	6.01096	-5.97894e-08	6.5439e-12	34.5342	-3.9643e-08	3.75706e-12	58.2918	-3.87708e-08	7.0104e-12	56.7534	-3.90543e-08	-8.68522e-12	37.0226	-3.90388e-08	2.84679e-12	42.501		-4.3468e-08	-7.17497e-13	49.8738	-4.46029e-08	-7.03905e-13	37.8632	-4.62666e-08	-1.40976e-12	23.7994	-4.81259e-08	-1.24439e-12	15.8232		-5.30569e-08	-4.66281e-13	69.9331	-4.79282e-08	2.22234e-12	46.1074
-4.17018e-08	1.67124e-10	6.05561e-12	14.1194	-3.95947e-08	3.0396e-10	1.77672e-11	3.57175		-3.94375e-08	1.51188e-11	7.62132	-3.93586e-08	2.10667e-11	6.52481	-5.97773e-08	5.66436e-12	30.5637	-3.96245e-08	3.58598e-12	62.9117	-3.87555e-08	7.26627e-12	58.1744	-3.90348e-08	-9.33687e-12	37.8266	-3.90217e-08	2.62401e-12	41.8896		-4.34554e-08	-8.58104e-13	43.1477	-4.4588e-08	-7.12915e-13	36.9809	-4.62482e-08	-1.24119e-12	46.2658	-4.81068e-08	-1.3778e-12	18.63		-5.30384e-08	-2.49257e-13	65.4234	-4.79104e-08	2.04118e-12	58.8235
-4.17045e-08	1.78202e-10	1.22586e-11	63.2485	-3.9572e-08	3.00025e-10	1.75806e-11	5.19395		-3.94182e-08	1.51734e-11	8.00174	-3.93402e-08	2.10744e-11	6.58553	-5.9764e-08	4.8686e-12	29.4375	-3.96064e-08	3.25457e-12	62.5829	-3.87383e-08	8.33495e-12	61.207	-3.90178e-08	-8.93785e-12	37.5676	-3.9005e-08	2.14517e-12	40.6		-4.34421e-08	-9.07998e-13	45.7169	-4.45737e-08	-6.86944e-13	29.1224	-4.62291e-08	-1.0032e-12	48.1434	-4.80899e-08	-1.39201e-12	16.0188		-5.3022e-08	3.4361e-13	69.731	-4.78863e-08	2.0763e-12	80.7189
-4.17035e-08	1.86461e-10	6.02296e-12	7.76196	-3.95704e-08	3.12317e-10	1.85321e-11	3.33691		-3.93987e-08	1.53357e-11	8.46647	-3.93207e-08	2.10303e-11	6.73247	-5.97485e-08	4.28263e-12	31.0453	-3.95881e-08	3.03726e-12	56.6467	-3.87215e-08	8.61094e-12	63.4773	-3.90001e-08	-8.46674e-12	36.5558	-3.89863e-08	1.53481e-12	40.2395		-4.34288e-08	-7.69994e-13	50.987	-4.45602e-08	-6.2456e-13	25.6255	-4.62072e-08	-8.57885e-13	39.8069	-4.80761e-08	-1.37665e-12	13.7041		-5.3006e-08	4.12048e-13	68.0485	-4.78703e-08	2.22445e-12	69.5986
-4.16927e-08	1.87209e-10	1.2128e-11	55.673	-3.95547e-08	3.13718e-10	2.19926e-11	1.57475		-3.93825e-08	1.48911e-11	7.55306	-3.93028e-08	2.09984e-11	6.63579	-5.97398e-08	4.40489e-12	30.9232	-3.95705e-08	3.34514e-12	59.1879	-3.8706e-08	7.89321e-12	61.2042	-3.89834e-08	-8.08562e-12	35.7146	-3.89675e-08	1.34904e-12	42.509		-4.34157e-08	-6.18628e-13	49.9475	-4.4544e-08	-6.73686e-13	31.4236	-4.61874e-08	-9.04192e-13	52.0308	-4.80555e-08	-1.33498e-12	14.6539		-5.29887e-08	-1.20018e-13	62.6492	-4.78569e-08	2.39085e-12	54.4805
-4.16671e-08	1.76614e-10	6.13489e-12	2.99513	-3.95367e-08	3.1346e-10	2.20113e-11	2.37656		-3.93672e-08	1.45465e-11	6.84409	-3.92855e-08	2.14776e-11	7.70992	-5.97244e-08	4.185e-12	28.8614	-3.95516e-08	3.90992e-12	64.4756	-3.86902e-08	7.6452e-12	58.7641	-3.89661e-08	-8.0066e-12	35.3044	-3.89498e-08	1.50945e-12	44.157		-4.33975e-08	-5.50174e-13	46.9011	-4.45313e-08	-5.60148e-13	36.3717	-4.61728e-08	-1.19317e-12	39.8359	-4.80373e-08	-1.26727e-12	7.99484		-5.29673e-08	-4.99008e-13	68.0718	-4.78405e-08	2.57674e-12	71.5636
-4.164e-08	1.64893e-10	1.17875e-11	47.2183	-3.95229e-08	3.16352e-10	2.14423e-11	3.05283		-3.93488e-08	1.46115e-11	7.76085	-3.9267e-08	2.24764e-11	9.03004	-5.97049e-08	4.4662e-12	26.8133	-3.95315e-08	4.10035e-12	64.3321	-3.86722e-08	7.71839e-12	61.4795	-3.89482e-08	-8.3417e-12	35.1991	-3.8932e-08	1.78077e-12	44.6418		-4.33792e-08	-5.05456e-13	49.6384	-4.45156e-08	-5.97976e-13	31.141	-4.61637e-08	-1.38061e-12	15.9868	-4.80214e-08	-1.28161e-12	8.21184		-5.29466e-08	-3.30326e-13	73.9702	-4.78263e-08	2.53848e-12	84.3785
-4.16281e-08	1.64789e-10	5.82241e-12	1.53184	-3.95029e-08	3.14523e-10	1.9101e-11	3.00312		-3.93287e-08	1.48499e-11	8.12046	-3.92508e-08	2.23561e-11	8.7473	-5.96851e-08	6.42643e-12	27.3711	-3.95147e-08	3.99792e-12	61.785	-3.86551e-08	7.6294e-12	61.6955	-3.89309e-08	-8.89002e-12	35.955	-3.89154e-08	2.0161e-12	49.2537		-4.33636e-08	-5.02549e-13	56.2775	-4.44942e-08	-6.41514e-13	24.8304	-4.61503e-08	-1.27067e-12	6.04982	-4.80052e-08	-1.35602e-12	30.5852		-5.29274e-08	-7.48306e-14	68.6522	-4.78056e-08	2.45714e-12	69.3519
-4.16236e-08	1.70391e-10	1.16709e-11	47.4151	-3.94848e-08	3.14176e-10	1.89565e-11	10.9497		-3.93126e-08	1.47398e-11	7.62306	-3.92306e-08	2.17014e-11	7.02252	-5.96637e-08	6.90982e-12	29.817	-3.94977e-08	3.96359e-12	59.4734	-3.86387e-08	7.35155e-12	60.4736	-3.8913e-08	-8.92148e-12	37.1622	-3.89001e-08	2.00538e-12	45.4752		-4.33442e-08	-6.04705e-13	57.4289	-4.44761e-08	-6.8689e-13	25.3839	-4.61335e-08	-1.30933e-12	1.05905	-4.79897e-08	-1.32818e-12	36.3044		-5.29083e-08	-1.19681e-13	50.7954	-4.77889e-08	2.55413e-12	61.812
-4.16106e-08	1.69425e-10	5.36069e-12	0.915051	-3.9463e-08	3.10946e-10	2.0892e-11	10.8513		-3.92955e-08	1.46049e-11	7.54497	-3.92128e-08	2.1455e-11	5.33791	-5.96425e-08	7.13847e-12	29.8309	-3.94789e-08	4.32035e-12	57.1091	-3.86218e-08	6.85302e-12	59.8843	-3.88943e-08	-7.9347e-12	37.4309	-3.8883e-08	2.03763e-12	42.8394		-4.33249e-08	-6.2205e-13	58.0951	-4.4461e-08	-7.65339e-13	32.9322	-4.61129e-08	-1.18678e-12	6.17347	-4.79716e-08	-1.16831e-12	23.8614		-5.28912e-08	-2.24506e-13	42.0695	-4.77706e-08	2.54851e-12	73.3024
-4.15938e-08	1.65617e-10	1.20394e-11	47.5245	-3.94406e-08	3.0725e-10	2.08034e-11	9.37283		-3.92775e-08	1.44574e-11	5.90466	-3.91959e-08	2.14842e-11	5.50694	-5.96239e-08	6.79647e-12	30.8963	-3.94602e-08	4.30458e-12	57.1263	-3.86044e-08	6.97376e-12	60.2456	-3.88773e-08	-7.47632e-12	35.8786	-3.88656e-08	2.37827e-12	45.8971		-4.33065e-08	-6.40557e-13	61.7337	-4.44481e-08	-8.65198e-13	35.2223	-4.6095e-08	-9.6477e-13	19.448	-4.79547e-08	-1.05728e-12	17.5466		-5.28765e-08	-4.82999e-14	44.6858	-4.77532e-08	2.50048e-12	69.0212
-4.15864e-08	1.68919e-10	5.80376e-12	4.39978	-3.94322e-08	3.14325e-10	2.12931e-11	6.78372		-3.92601e-08	1.4219e-11	4.6479	-3.91796e-08	2.14207e-11	6.65065	-5.96113e-08	5.32107e-12	38.3854	-3.94428e-08	4.01495e-12	58.9814	-3.85842e-08	7.02436e-12	58.1477	-3.88635e-08	-7.65435e-12	36.3113	-3.88484e-08	2.58855e-12	43.5847		-4.32935e-08	-7.98311e-13	62.5582	-4.44325e-08	-8.47007e-13	36.0033	-4.60786e-08	-9.01863e-13	17.2644	-4.79385e-08	-1.07744e-12	11.3536		-5.28592e-08	5.13777e-14	40.6332	-4.77334e-08	2.35659e-12	65.1204
-4.15653e-08	1.61798e-10	1.28182e-11	54.8561	-3.94139e-08	3.13818e-10	1.98333e-11	1.28067		-3.92421e-08	1.42918e-11	5.08051	-3.91638e-08	2.13749e-11	7.41208	-5.95956e-08	4.4479e-12	59.6084	-3.94257e-08	3.79869e-12	58.4873	-3.85657e-08	7.09498e-12	57.572	-3.88475e-08	-7.55314e-12	36.7453	-3.88313e-08	2.66993e-12	40.6857		-4.32817e-08	-7.99156e-13	63.7341	-4.44101e-08	-8.29521e-13	35.5999	-4.60656e-08	-9.56965e-13	10.937	-4.792e-08	-1.06163e-12	11.7766		-5.28409e-08	2.03429e-13	40.4043	-4.77142e-08	2.32312e-12	62.1315
-4.15504e-08	1.59394e-10	6.22351e-12	5.09512	-3.93919e-08	3.10439e-10	1.97027e-11	6.82008		-3.92232e-08	1.45952e-11	6.70435	-3.91451e-08	2.11531e-11	6.32671	-5.95825e-08	4.33254e-12	62.701	-3.94083e-08	3.72767e-12	58.8931	-3.85491e-08	6.95477e-12	61.5042	-3.88302e-08	-7.35251e-12	36.1462	-3.88112e-08	2.80254e-12	39.7658		-4.32677e-08	-8.42414e-13	65.1942	-4.43945e-08	-7.62744e-13	34.2595	-4.60459e-08	-1.14729e-12	12.3112	-4.7899e-08	-1.04112e-12	10.0451		-5.28225e-08	3.73221e-14	43.5223	-4.7697e-08	2.37454e-12	48.1682
-4.1548e-08	1.66538e-10	1.21933e-11	52.3239	-3.93689e-08	3.06315e-10	2.10505e-11	6.53803		-3.92064e-08	1.47676e-11	8.09003	-3.91244e-08	2.09801e-11	4.8688	-5.95691e-08	4.71613e-12	51.6336	-3.93912e-08	3.80198e-12	62.8141	-3.85313e-08	6.95957e-12	65.1637	-3.88142e-08	-7.01696e-12	36.876	-3.87925e-08	2.90754e-12	40.4056		-4.32488e-08	-9.96912e-13	62.6107	-4.43833e-08	-5.58434e-13	36.2711	-4.60249e-08	-1.22573e-12	20.1963	-4.78802e-08	-1.1286e-12	8.86661		-5.28058e-08	-1.91662e-13	46.3841	-4.76835e-08	2.48776e-12	40.4514
-4.15374e-08	1.67446e-10	6.00897e-12	1.24943	-3.93457e-08	3.02053e-10	2.16149e-11	4.39489		-3.91888e-08	1.45898e-11	7.94052	-3.91054e-08	2.13107e-11	4.66442	-5.95496e-08	5.20096e-12	34.8239	-3.93733e-08	3.80935e-12	63.2176	-3.85149e-08	7.35754e-12	65.9389	-3.87974e-08	-7.02405e-12	38.2402	-3.87748e-08	2.60388e-12	42.64		-4.32325e-08	-1.02021e-12	56.9495	-4.43689e-08	-4.35319e-13	29.5399	-4.60105e-08	-1.22245e-12	27.1779	-4.78662e-08	-1.15028e-12	10.2866		-5.27889e-08	-3.36443e-13	53.3231	-4.76661e-08	2.58753e-12	39.3368
-4.15176e-08	1.61315e-10	1.14797e-11	43.5222	-3.93312e-08	3.04447e-10	1.94555e-11	3.41415		-3.91727e-08	1.48153e-11	7.09678	-3.90909e-08	2.12962e-11	4.861	-5.95313e-08	5.69886e-12	42.9631	-3.93548e-08	3.93213e-12	65.4673	-3.84963e-08	7.51382e-12	62.447	-3.87826e-08	-7.2639e-12	38.2447	-3.87568e-08	2.2691e-12	48.8018		-4.32179e-08	-1.00409e-12	54.0132	-4.43496e-08	-4.51042e-13	25.4875	-4.59947e-08	-1.31186e-12	23.3574	-4.78514e-08	-1.14019e-12	0.413831		-5.27745e-08	-3.80793e-13	68.694	-4.76472e-08	2.66908e-12	38.9221
-4.14994e-08	1.56404e-10	6.09292e-12	7.29334	-3.93137e-08	3.04487e-10	1.8546e-11	7.23314		-3.9158e-08	1.50716e-11	6.1589	-3.90752e-08	2.08302e-11	4.57961	-5.95136e-08	5.76016e-12	43.7325	-3.93374e-08	4.19368e-12	68.766	-3.84754e-08	7.80963e-12	59.626	-3.87626e-08	-7.46663e-12	38.0134	-3.87403e-08	2.26279e-12	55.3701		-4.32022e-08	-9.2479e-13	53.5925	-4.43328e-08	-5.67009e-13	29.803	-4.5978e-08	-1.40676e-12	20.1746	-4.78318e-08	-1.17651e-12	-5.64178		-5.27571e-08	-3.25358e-13	74.7075	-4.76328e-08	2.76125e-12	51.0775
-4.14797e-08	1.50364e-10	1.11719e-11	26.8913	-3.92904e-08	3.00115e-10	1.84061e-11	7.10917		-3.91413e-08	1.47628e-11	6.48369	-3.90568e-08	2.01869e-11	5.37801	-5.94959e-08	5.36026e-12	33.9617	-3.93223e-08	4.30928e-12	63.7767	-3.84588e-08	7.25552e-12	60.7005	-3.87415e-08	-7.8702e-12	37.3355	-3.87216e-08	2.49085e-12	57.2785		-4.31869e-08	-8.11664e-13	51.7421	-4.43173e-08	-6.11632e-13	33.9396	-4.59602e-08	-1.339e-12	30.055	-4.78124e-08	-1.21002e-12	14.1807		-5.27415e-08	-3.54269e-13	70.8316	-4.76199e-08	2.80702e-12	56.6518
-4.14666e-08	1.49387e-10	5.60788e-12	11.1192	-3.92762e-08	3.02768e-10	1.79211e-11	6.16324		-3.91214e-08	1.41408e-11	6.48194	-3.90407e-08	2.03711e-11	6.70854	-5.94771e-08	4.48479e-12	11.5323	-3.93055e-08	4.27776e-12	61.3576	-3.8441e-08	6.94358e-12	62.9505	-3.87231e-08	-7.72438e-12	37.7103	-3.87014e-08	2.40158e-12	59.843		-4.31705e-08	-7.95671e-13	50.1951	-4.42998e-08	-6.77209e-13	32.5158	-4.59428e-08	-1.33965e-12	27.4524	-4.77991e-08	-1.09483e-12	26.3497		-5.27266e-08	-3.84705e-13	71.0011	-4.76048e-08	2.7451e-12	45.3915
-4.14664e-08	1.58198e-10	9.04049e-12	16.3211	-3.92603e-08	3.0402e-10	1.69137e-11	7.37917		-3.91036e-08	1.39261e-11	6.60215	-3.90225e-08	2.11365e-11	7.61021	-5.94612e-08	4.03881e-12	22.1594	-3.92863e-08	4.26239e-12	63.7827	-3.84231e-08	7.16697e-12	64.3502	-3.87061e-08	-7.22186e-12	39.039	-3.86822e-08	2.13031e-12	62.1964		-4.31584e-08	-9.33648e-13	50.4085	-4.42826e-08	-5.88731e-13	33.846	-4.5926e-08	-1.38649e-12	17.6703	-4.77874e-08	-1.14478e-12	14.0373		-5.27043e-08	-4.49965e-13	60.5645	-4.75869e-08	2.54995e-12	40.5151
-4.14725e-08	1.71829e-10	6.07426e-12	13.5955	-3.9242e-08	3.03523e-10	1.57757e-11	8.34632		-3.90868e-08	1.39564e-11	7.13263	-3.90042e-08	2.13684e-11	7.09963	-5.94449e-08	4.4773e-12	38.845	-3.92697e-08	4.08672e-12	64.4716	-3.84044e-08	8.03837e-12	61.9675	-3.86899e-08	-6.65506e-12	38.6575	-3.86657e-08	1.87003e-12	64.5061		-4.31446e-08	-1.31989e-12	52.4059	-4.42653e-08	-5.39928e-13	39.8655	-4.5913e-08	-1.45684e-12	2.30947	-4.77697e-08	-1.24966e-12	11.9996		-5.26827e-08	-3.56985e-13	47.3401	-4.75674e-08	2.31086e-12	48.9004
-4.14609e-08	1.72002e-10	6.97906e-12	3.85606	-3.92222e-08	3.01854e-10	1.64473e-11	13.4507		-3.90679e-08	1.42399e-11	7.96185	-3.89869e-08	2.13197e-11	6.15126	-5.94297e-08	5.46937e-12	51.3941	-3.92535e-08	4.1648e-12	62.6784	-3.83855e-08	7.92311e-12	57.7984	-3.86737e-08	-6.81811e-12	38.6816	-3.8649e-08	1.80622e-12	67.0298		-4.31299e-08	-1.48747e-12	52.9044	-4.42508e-08	-5.55001e-13	43.2943	-4.58947e-08	-1.55779e-12	1.29866	-4.77515e-08	-1.21647e-12	19.3		-5.2668e-08	-2.87747e-13	44.0092	-4.75524e-08	2.28999e-12	59.0415
-4.14496e-08	1.7237e-10	7.29153e-12	21.0993	-3.9208e-08	3.04477e-10	1.84061e-11	16.4858		-3.90487e-08	1.4498e-11	8.58164	-3.89686e-08	2.10092e-11	5.33168	-5.94185e-08	6.34136e-12	44.5456	-3.92341e-08	4.40739e-12	58.7432	-3.83682e-08	7.32421e-12	55.3543	-3.86556e-08	-7.11664e-12	38.5924	-3.86306e-08	1.97292e-12	64.4977		-4.31143e-08	-1.28536e-12	52.2682	-4.42339e-08	-5.91763e-13	45.014	-4.58774e-08	-1.53382e-12	16.9087	-4.77316e-08	-1.26258e-12	23.8987		-5.26516e-08	-9.34972e-14	38.8782	-4.7532e-08	2.40984e-12	52.8591
-4.14354e-08	1.70506e-10	7.02569e-12	13.0128	-3.91965e-08	3.09088e-10	1.97633e-11	4.48835		-3.90306e-08	1.44872e-11	7.63316	-3.89496e-08	2.11455e-11	6.05992	-5.94045e-08	5.71433e-12	24.2803	-3.92152e-08	4.11329e-12	58.765	-3.83494e-08	7.23911e-12	52.7686	-3.86377e-08	-7.61898e-12	38.4868	-3.86127e-08	2.1659e-12	62.0352		-4.30996e-08	-1.08217e-12	47.6201	-4.42188e-08	-5.66083e-13	47.3958	-4.58602e-08	-1.42973e-12	14.6028	-4.7715e-08	-1.31567e-12	26.9034		-5.26347e-08	-3.29251e-14	35.8154	-4.75118e-08	2.46467e-12	57.2849
-4.14074e-08	1.58083e-10	7.16561e-12	30.2141	-3.91795e-08	3.09585e-10	1.96794e-11	10.2611		-3.90123e-08	1.44785e-11	6.37645	-3.89316e-08	2.12183e-11	6.23382	-5.93817e-08	4.2906e-12	22.22	-3.9198e-08	4.07681e-12	57.3931	-3.83287e-08	7.39496e-12	55.255	-3.86203e-08	-8.23062e-12	38.259	-3.85964e-08	2.39442e-12	60.5387		-4.30811e-08	-1.05253e-12	44.2856	-4.42032e-08	-5.12964e-13	50.8496	-4.58407e-08	-1.33946e-12	19.04	-4.76952e-08	-1.28546e-12	19.1662		-5.26178e-08	-1.80795e-15	44.6668	-4.74924e-08	2.54164e-12	46.5625
-4.13986e-08	1.60384e-10	8.22897e-12	18.7681	-3.91616e-08	3.09326e-10	1.93576e-11	4.32229		-3.8995e-08	1.44486e-11	5.64797	-3.89147e-08	2.0989e-11	6.40912	-5.93552e-08	3.0629e-12	33.9552	-3.91814e-08	4.40677e-12	56.9646	-3.83137e-08	7.45891e-12	60.6497	-3.86042e-08	-8.02665e-12	38.7802	-3.85808e-08	2.46526e-12	60.8256		-4.30632e-08	-9.3732e-13	48.3173	-4.4185e-08	-3.82075e-13	52.1365	-4.58263e-08	-1.27639e-12	26.6688	-4.76764e-08	-1.18161e-12	15.5211		-5.25999e-08	1.75654e-13	58.1034	-4.74724e-08	2.61181e-12	41.3829
-4.13879e-08	1.612e-10	6.6246e-12	35.3295	-3.9138e-08	3.04795e-10	1.97074e-11	7.28714		-3.89776e-08	1.42621e-11	5.2788	-3.88975e-08	2.09757e-11	6.76621	-5.93371e-08	3.97674e-12	44.2472	-3.91641e-08	4.52189e-12	59.7578	-3.8301e-08	7.87411e-12	60.3807	-3.85874e-08	-7.61799e-12	37.854	-3.85646e-08	2.45218e-12	62.6195		-4.3046e-08	-8.42955e-13	55.4802	-4.41664e-08	-2.82027e-13	51.6341	-4.5815e-08	-1.24544e-12	30.8864	-4.76639e-08	-1.15353e-12	20.8435		-5.258e-08	1.85079e-13	70.2963	-4.74547e-08	2.61869e-12	48.0907
-4.13811e-08	1.64973e-10	1.13818e-11	5.58531	-3.91219e-08	3.05938e-10	1.86813e-11	11.6588		-3.89609e-08	1.43067e-11	4.93712	-3.88797e-08	2.16029e-11	7.43858	-5.93197e-08	5.26223e-12	54.7265	-3.91473e-08	4.13302e-12	61.1517	-3.82856e-08	7.96276e-12	54.6643	-3.85691e-08	-7.50154e-12	37.7387	-3.85467e-08	2.25896e-12	55.2495		-4.30298e-08	-9.61698e-13	53.7843	-4.41515e-08	-2.09513e-13	45.799	-4.58017e-08	-1.3282e-12	31.0333	-4.76496e-08	-1.2459e-12	20.2827		-5.25629e-08	-8.80807e-14	66.7305	-4.74412e-08	2.49576e-12	63.6309
-4.13726e-08	1.67515e-10	6.22817e-12	26.7041	-3.9105e-08	3.06484e-10	1.87419e-11	12.3529		-3.89468e-08	1.456e-11	4.30045	-3.88603e-08	2.15602e-11	6.83793	-5.93004e-08	5.71334e-12	61.3682	-3.913e-08	3.53264e-12	64.3859	-3.82671e-08	7.58211e-12	53.0354	-3.855e-08	-8.06431e-12	38.0937	-3.85287e-08	2.20088e-12	51.6376		-4.30167e-08	-1.13549e-12	56.2681	-4.41367e-08	-2.11759e-13	42.054	-4.57792e-08	-1.44259e-12	29.2498	-4.76315e-08	-1.38628e-12	16.3387		-5.25458e-08	-4.34015e-13	53.2687	-4.74236e-08	2.31888e-12	78.0004
-4.13585e-08	1.65675e-10	1.17828e-11	7.7821	-3.90915e-08	3.09615e-10	2.06821e-11	9.9709		-3.89321e-08	1.50892e-11	4.85275	-3.88434e-08	2.14247e-11	6.21955	-5.92795e-08	5.30455e-12	61.7068	-3.91114e-08	3.70697e-12	62.6679	-3.82502e-08	7.13567e-12	55.8577	-3.8533e-08	-8.47444e-12	38.874	-3.85092e-08	2.42088e-12	56.7063		-4.30062e-08	-1.26826e-12	57.0964	-4.412e-08	-3.7699e-13	40.4416	-4.57587e-08	-1.35879e-12	25.5525	-4.76151e-08	-1.3528e-12	14.2349		-5.25277e-08	-6.24627e-13	39.7242	-4.74061e-08	2.13336e-12	88.3376
-4.1342e-08	1.62051e-10	5.21145e-12	16.0007	-3.90632e-08	3.01407e-10	2.09013e-11	7.66718		-3.89138e-08	1.51141e-11	5.51252	-3.88268e-08	2.12318e-11	6.27942	-5.92579e-08	4.25817e-12	50.7695	-3.90933e-08	3.96425e-12	63.7496	-3.8235e-08	6.99429e-12	57.9173	-3.85158e-08	-8.22289e-12	38.7796	-3.84913e-08	2.6531e-12	53.1041		-4.29928e-08	-1.35514e-12	53.3183	-4.41046e-08	-5.43982e-13	38.0292	-4.57394e-08	-1.15253e-12	20.3632	-4.75967e-08	-1.19763e-12	12.7152		-5.25075e-08	-4.57748e-13	39.1616	-4.73945e-08	2.16238e-12	81.377
-4.13292e-08	1.61292e-10	1.0379e-11	19.4219	-3.90493e-08	3.04239e-10	2.00618e-11	9.18448		-3.88931e-08	1.46198e-11	6.00057	-3.88069e-08	2.10819e-11	6.65737	-5.9242e-08	4.69199e-12	35.5476	-3.90762e-08	4.07521e-12	61.2028	-3.82179e-08	7.39274e-12	56.8422	-3.84995e-08	-7.8189e-12	38.2865	-3.84717e-08	2.87183e-12	48.4968		-4.2977e-08	-1.36098e-12	48.9938	-4.40884e-08	-6.1605e-13	39.0355	-4.57256e-08	-1.02565e-12	13.6696	-4.75758e-08	-1.17908e-12	16.8913		-5.24902e-08	-3.75716e-13	31.3147	-4.73797e-08	2.36102e-12	66.6231
-4.13178e-08	1.6158e-10	4.8943e-12	6.04355	-3.90371e-08	3.08432e-10	1.79071e-11	7.56013		-3.88754e-08	1.46454e-11	6.37765	-3.87876e-08	2.10983e-11	6.47683	-5.92334e-08	5.44317e-12	21.7234	-3.90593e-08	3.78726e-12	57.4031	-3.82003e-08	7.92076e-12	55.5345	-3.84811e-08	-7.70193e-12	37.1973	-3.84523e-08	3.01037e-12	45.9714		-4.29612e-08	-1.28268e-12	44.3894	-4.4071e-08	-5.69473e-13	43.3082	-4.5712e-08	-9.90763e-13	5.82063	-4.75583e-08	-1.16796e-12	18.9805		-5.24709e-08	-4.36681e-13	44.7584	-4.73598e-08	2.46613e-12	53.2682
-4.13093e-08	1.64087e-10	8.83061e-12	32.2787	-3.90158e-08	3.0558e-10	1.86906e-11	0.543237		-3.88595e-08	1.47314e-11	5.92675	-3.87722e-08	2.17335e-11	6.44572	-5.92275e-08	5.78256e-12	13.101	-3.90423e-08	3.39386e-12	59.0346	-3.81816e-08	7.99098e-12	56.5209	-3.84629e-08	-7.86642e-12	37.389	-3.84361e-08	2.92883e-12	47.2343		-4.29475e-08	-1.29472e-12	43.4437	-4.4048e-08	-4.43197e-13	46.3252	-4.57006e-08	-1.00933e-12	11.6928	-4.75386e-08	-1.1338e-12	21.4581		-5.24561e-08	-2.63412e-13	59.4258	-4.73415e-08	2.5693e-12	46.2233
-4.13025e-08	1.67883e-10	4.9083e-12	3.98266	-3.89936e-08	3.02063e-10	2.18061e-11	1.23525		-3.88403e-08	1.42906e-11	4.76959	-3.8757e-08	2.18811e-11	5.19541	-5.92133e-08	4.24089e-12	17.6632	-3.90248e-08	3.61012e-12	64.2331	-3.81671e-08	7.70495e-12	57.0902	-3.84461e-08	-7.53403e-12	38.981	-3.84198e-08	2.71663e-12	51.6092		-4.29316e-08	-1.30973e-12	47.5866	-4.40273e-08	-3.39128e-13	44.8509	-4.56822e-08	-1.16018e-12	21.2028	-4.75248e-08	-1.22679e-12	10.3006		-5.24411e-08	-2.27441e-13	58.6393	-4.73272e-08	2.64096e-12	39.313
-4.12846e-08	1.63202e-10	9.62347e-12	37.4677	-3.89725e-08	2.99429e-10	2.17175e-11	7.52771		-3.88207e-08	1.43353e-11	5.04681	-3.87409e-08	2.11866e-11	6.24874	-5.9191e-08	3.62937e-12	44.5896	-3.90059e-08	3.6276e-12	65.6321	-3.81488e-08	7.88187e-12	56.658	-3.84274e-08	-6.92187e-12	39.2243	-3.84005e-08	2.44168e-12	55.7423		-4.29129e-08	-1.1858e-12	54.5556	-4.40151e-08	-2.10264e-13	43.6866	-4.56573e-08	-1.21579e-12	11.0241	-4.75092e-08	-1.36402e-12	-1.39081		-5.24237e-08	-1.74836e-13	59.1029	-4.73119e-08	2.72625e-12	39.444
-4.12685e-08	1.599e-10	5.26275e-12	1.63579	-3.89542e-08	2.98863e-10	2.10552e-11	9.20737		-3.88022e-08	1.46094e-11	6.76924	-3.87256e-08	2.07371e-11	6.01577	-5.9167e-08	3.8396e-12	53.4829	-3.89878e-08	3.38565e-12	65.2045	-3.81266e-08	8.1679e-12	57.1319	-3.84106e-08	-6.90365e-12	38.7177	-3.83837e-08	2.11603e-12	58.5763		-4.28938e-08	-8.68529e-13	54.8757	-4.39991e-08	-2.42514e-13	39.8346	-4.56373e-08	-1.24325e-12	9.52588	-4.74896e-08	-1.36704e-12	-3.58139		-5.2406e-08	-2.84862e-15	55.8677	-4.72953e-08	2.59468e-12	40.6521
-4.12515e-08	1.5592e-10	9.3483e-12	38.9671	-3.89411e-08	3.02331e-10	1.75293e-11	9.56345		-3.8783e-08	1.4368e-11	7.03849	-3.87076e-08	2.08978e-11	5.70124	-5.91425e-08	4.23998e-12	46.5191	-3.89726e-08	3.59651e-12	63.4996	-3.81067e-08	7.78182e-12	60.4194	-3.8392e-08	-7.20367e-12	39.3788	-3.83665e-08	1.85595e-12	60.3214		-4.28754e-08	-6.31597e-13	54.4297	-4.3984e-08	-3.64297e-13	39.5358	-4.56208e-08	-1.1052e-12	11.6721	-4.74701e-08	-1.2715e-12	1.6385		-5.23908e-08	-1.6151e-13	54.8395	-4.72751e-08	2.3049e-12	48.0768
-4.12384e-08	1.54885e-10	5.77111e-12	1.12402	-3.89218e-08	3.01019e-10	1.71422e-11	9.43601		-3.87622e-08	1.46355e-11	7.65626	-3.86884e-08	2.07903e-11	5.82634	-5.91174e-08	3.11686e-12	46.8277	-3.89548e-08	3.96423e-12	63.8539	-3.80881e-08	7.28708e-12	64.5322	-3.83739e-08	-7.92576e-12	40.1526	-3.83479e-08	1.71206e-12	59.5875		-4.28562e-08	-5.86487e-13	54.7143	-4.39759e-08	-2.55238e-13	39.1162	-4.56099e-08	-1.09892e-12	25.5894	-4.74555e-08	-1.15471e-12	15.1414		-5.23725e-08	-3.74392e-13	57.7986	-4.72573e-08	2.14307e-12	45.7108
-4.12277e-08	1.55702e-10	8.33624e-12	32.0327	-3.89088e-08	3.04517e-10	1.82009e-11	4.9988		-3.87461e-08	1.52287e-11	7.26466	-3.86691e-08	2.08708e-11	6.60497	-5.90995e-08	2.22402e-12	44.0718	-3.89344e-08	4.18126e-12	63.4489	-3.80697e-08	7.96281e-12	62.5164	-3.83571e-08	-7.88413e-12	40.3669	-3.8332e-08	1.79828e-12	58.5628		-4.28399e-08	-6.37938e-13	46.2724	-4.39602e-08	-1.65954e-13	38.9464	-4.55965e-08	-1.12169e-12	35.3931	-4.74405e-08	-1.0226e-12	22.4638		-5.23539e-08	-1.41571e-13	49.5019	-4.72422e-08	2.25262e-12	48.5508
-4.12202e-08	1.59015e-10	5.33271e-12	0.305891	-3.88874e-08	3.01645e-10	1.99172e-11	8.55935		-3.87325e-08	1.561e-11	6.14287	-3.86503e-08	2.12344e-11	6.26248	-5.90835e-08	2.09648e-12	36.6455	-3.89156e-08	3.97273e-12	63.6423	-3.80515e-08	8.2662e-12	60.5078	-3.83407e-08	-7.55511e-12	40.2722	-3.83134e-08	1.7973e-12	52.6012		-4.28251e-08	-8.30709e-13	47.4392	-4.39453e-08	-1.54467e-13	42.5279	-4.55757e-08	-1.12092e-12	33.1814	-4.74255e-08	-1.02331e-12	28.614		-5.23358e-08	5.46978e-15	41.3689	-4.72305e-08	2.31897e-12	46.8359
-4.11998e-08	1.52377e-10	8.15902e-12	39.211	-3.88805e-08	3.09833e-10	2.0822e-11	10.5244		-3.87157e-08	1.52269e-11	6.44426	-3.86306e-08	2.10716e-11	6.68016	-5.9067e-08	2.61337e-12	28.3784	-3.88971e-08	3.85885e-12	66.3206	-3.80327e-08	8.07516e-12	62.4998	-3.83238e-08	-7.92611e-12	38.6591	-3.82967e-08	1.8227e-12	55.4131		-4.28128e-08	-1.01034e-12	55.2601	-4.39303e-08	-3.38869e-13	41.2618	-4.5557e-08	-1.17041e-12	26.8156	-4.7405e-08	-1.1572e-12	38.2932		-5.23165e-08	1.25999e-13	35.2313	-4.72136e-08	2.32226e-12	30.9011
-4.11862e-08	1.50997e-10	5.80842e-12	0.838518	-3.88572e-08	3.05481e-10	2.33825e-11	8.37028		-3.87001e-08	1.43432e-11	4.67502	-3.86128e-08	2.1029e-11	6.31536	-5.90449e-08	3.13307e-12	31.9914	-3.88808e-08	4.06637e-12	69.0516	-3.80154e-08	7.80739e-12	62.1545	-3.83048e-08	-7.86216e-12	38.2554	-3.82795e-08	1.89307e-12	53.5593		-4.27959e-08	-1.11639e-12	59.4495	-4.39127e-08	-6.12373e-13	37.1515	-4.55422e-08	-1.19517e-12	29.1113	-4.73863e-08	-1.25378e-12	40.6114		-5.22991e-08	6.88587e-14	46.7986	-4.71928e-08	2.40354e-12	33.089
-4.11676e-08	1.45786e-10	8.6254e-12	40.2831	-3.88298e-08	2.97978e-10	2.32892e-11	7.33936		-3.86813e-08	1.41716e-11	3.39974	-3.85951e-08	2.11048e-11	5.19125	-5.90252e-08	3.28499e-12	34.0726	-3.88638e-08	3.778e-12	63.2953	-3.79994e-08	7.3724e-12	59.3461	-3.82873e-08	-7.52588e-12	38.4382	-3.82612e-08	1.92161e-12	53.8118		-4.27802e-08	-1.08293e-12	58.2446	-4.38936e-08	-6.19469e-13	34.9548	-4.55283e-08	-1.09055e-12	42.804	-4.73699e-08	-1.31558e-12	33.0155		-5.22806e-08	-3.1268e-13	46.4432	-4.71793e-08	2.42715e-12	34.5249
-4.11649e-08	1.52746e-10	5.93901e-12	2.3464	-3.88155e-08	3.00542e-10	2.00851e-11	4.54938		-3.86612e-08	1.4353e-11	4.1532	-3.8577e-08	2.10348e-11	4.36445	-5.90095e-08	4.07776e-12	36.0822	-3.88456e-08	3.44796e-12	57.5267	-3.79818e-08	7.49357e-12	56.3348	-3.82694e-08	-7.29001e-12	37.0453	-3.82452e-08	1.86055e-12	51.8773		-4.27654e-08	-9.44144e-13	56.2406	-4.38778e-08	-3.45156e-13	34.6234	-4.55115e-08	-1.07069e-12	53.3271	-4.735e-08	-1.28392e-12	27.4421		-5.22607e-08	-4.9633e-13	43.5538	-4.71619e-08	2.48373e-12	38.6796
-4.11525e-08	1.52251e-10	8.43418e-12	39.1301	-3.88059e-08	3.06633e-10	1.90917e-11	7.94756		-3.86435e-08	1.38573e-11	5.1167	-3.85601e-08	2.14345e-11	4.78988	-5.89968e-08	5.10854e-12	38.154	-3.8829e-08	3.70248e-12	55.3822	-3.79664e-08	7.2527e-12	53.162	-3.82507e-08	-7.03656e-12	36.5819	-3.823e-08	1.50536e-12	52.9648		-4.27483e-08	-9.05978e-13	55.6376	-4.38639e-08	-4.27143e-13	32.1843	-4.54953e-08	-1.2259e-12	43.5704	-4.733e-08	-1.21053e-12	26.5723		-5.22437e-08	-4.50834e-13	53.3145	-4.71432e-08	2.60467e-12	41.734
-4.11306e-08	1.44521e-10	6.522e-12	3.57878	-3.87831e-08	3.02698e-10	1.70769e-11	6.46544		-3.86281e-08	1.34913e-11	6.03207	-3.85424e-08	2.16991e-11	6.25631	-5.89824e-08	4.3098e-12	39.7473	-3.88118e-08	3.73519e-12	56.607	-3.795e-08	7.25365e-12	53.4464	-3.82337e-08	-6.7304e-12	38.5137	-3.82109e-08	1.11033e-12	56.6169		-4.27307e-08	-9.40074e-13	55.8041	-4.38505e-08	-4.65702e-13	29.9524	-4.54775e-08	-1.37604e-12	34.8924	-4.73132e-08	-1.20049e-12	28.864		-5.22267e-08	-4.02662e-13	58.9522	-4.71314e-08	2.56513e-12	47.0389
-4.11182e-08	1.4398e-10	6.48935e-12	34.2834	-3.87614e-08	2.99568e-10	1.74221e-11	5.22959		-3.86119e-08	1.36564e-11	7.2335	-3.85248e-08	2.16502e-11	6.86859	-5.89631e-08	3.85624e-12	48.2061	-3.87922e-08	3.80289e-12	54.5218	-3.79326e-08	7.32028e-12	56.191	-3.82161e-08	-6.58927e-12	38.1767	-3.81908e-08	1.05296e-12	58.6439		-4.27118e-08	-1.09157e-12	55.5744	-4.38317e-08	-3.79968e-13	29.9782	-4.54607e-08	-1.53214e-12	28.0093	-4.73014e-08	-1.23605e-12	22.1842		-5.22067e-08	-1.62383e-13	58.7561	-4.71124e-08	2.5e-12	61.5305
-4.11022e-08	1.40817e-10	6.67124e-12	0.909686	-3.8747e-08	3.02003e-10	1.95255e-11	8.45003		-3.85902e-08	1.34471e-11	6.68899	-3.85088e-08	2.1201e-11	6.80355	-5.89441e-08	3.4443e-12	60.527	-3.87744e-08	4.01216e-12	53.2209	-3.79127e-08	7.33942e-12	58.6262	-3.8197e-08	-6.86757e-12	37.7169	-3.81775e-08	1.31404e-12	57.2887		-4.26939e-08	-1.45461e-12	48.9778	-4.38119e-08	-4.3333e-13	35.572	-4.54435e-08	-1.57745e-12	30.2194	-4.72852e-08	-1.25291e-12	18.8909		-5.21864e-08	7.53009e-14	60.6031	-4.70893e-08	2.48356e-12	66.0582
-4.11099e-08	1.5569e-10	5.37935e-12	23.8794	-3.8741e-08	3.10847e-10	1.95488e-11	4.52781		-3.85719e-08	1.4212e-11	7.07214	-3.84903e-08	2.07637e-11	4.77818	-5.89265e-08	2.83527e-12	71.2084	-3.87581e-08	4.26042e-12	56.323	-3.78947e-08	7.27221e-12	58.8688	-3.81789e-08	-7.14901e-12	38.4598	-3.81618e-08	1.66109e-12	54.8719		-4.2676e-08	-1.52486e-12	41.2602	-4.37939e-08	-6.47589e-13	37.8521	-4.54242e-08	-1.56805e-12	17.12	-4.72657e-08	-1.22019e-12	21.9293		-5.21672e-08	1.14735e-13	61.4098	-4.70732e-08	2.50174e-12	58.1657
-4.11067e-08	1.62201e-10	8.07973e-12	9.07195	-3.87292e-08	3.15318e-10	2.07334e-11	4.28367		-3.85566e-08	1.47442e-11	7.10031	-3.84729e-08	2.04824e-11	4.36283	-5.89112e-08	1.37382e-12	61.7962	-3.87416e-08	4.26285e-12	57.8594	-3.78781e-08	7.5406e-12	57.1546	-3.81615e-08	-7.05353e-12	38.6703	-3.81446e-08	1.83418e-12	57.6953		-4.26625e-08	-1.31692e-12	36.109	-4.37778e-08	-8.72421e-13	34.2218	-4.54076e-08	-1.4108e-12	-4.35761	-4.72461e-08	-1.0847e-12	20.83		-5.21493e-08	-1.34046e-13	64.034	-4.70582e-08	2.51103e-12	54.8597
-4.10981e-08	1.64663e-10	5.71048e-12	10.4491	-3.87137e-08	3.16918e-10	2.08034e-11	3.63576		-3.85352e-08	1.47621e-11	7.108	-3.8456e-08	2.10318e-11	5.69793	-5.88882e-08	1.93218e-12	36.9476	-3.87247e-08	4.37787e-12	54.9455	-3.78609e-08	7.68361e-12	56.779	-3.81436e-08	-6.85572e-12	37.1108	-3.81272e-08	1.9549e-12	61.6472		-4.26473e-08	-1.13049e-12	41.9941	-4.37608e-08	-1.01347e-12	32.6488	-4.5393e-08	-1.15396e-12	-8.81468	-4.72296e-08	-1.04122e-12	19.7961		-5.21298e-08	-3.06639e-13	70.9884	-4.7042e-08	2.56466e-12	59.6566
-4.10853e-08	1.63846e-10	7.45943e-12	15.3953	-3.86874e-08	3.1031e-10	1.79211e-11	2.68471		-3.85173e-08	1.42052e-11	5.72008	-3.84397e-08	2.18062e-11	6.86324	-5.88656e-08	2.48204e-12	17.4448	-3.87069e-08	4.38498e-12	54.1108	-3.78434e-08	7.61101e-12	57.6977	-3.81255e-08	-6.80985e-12	35.5978	-3.81086e-08	2.03765e-12	59.2271		-4.26311e-08	-1.04185e-12	42.5524	-4.37418e-08	-8.89022e-13	35.2948	-4.53761e-08	-1.01491e-12	-8.00645	-4.72153e-08	-1.22518e-12	13.6099		-5.21112e-08	-2.50632e-13	75.4176	-4.70239e-08	2.59899e-12	59.1873
-4.10649e-08	1.57266e-10	5.84573e-12	5.58698	-3.86702e-08	3.10568e-10	1.77998e-11	1.61731		-3.85017e-08	1.43102e-11	5.51749	-3.84221e-08	2.21397e-11	6.93039	-5.88451e-08	2.71134e-12	8.87475	-3.86892e-08	4.15833e-12	53.629	-3.78262e-08	7.38644e-12	57.3034	-3.81086e-08	-7.11066e-12	36.315	-3.809e-08	2.08398e-12	55.8178		-4.26182e-08	-1.04447e-12	44.4456	-4.37236e-08	-7.22304e-13	36.3158	-4.53576e-08	-1.08601e-12	2.57934	-4.72003e-08	-1.30779e-12	6.89092		-5.20937e-08	-1.25894e-13	70.0915	-4.70034e-08	2.52818e-12	52.3443
-4.10533e-08	1.57404e-10	5.8504e-12	16.1748	-3.86541e-08	3.11781e-10	1.89238e-11	1.26493		-3.8486e-08	1.47634e-11	6.60604	-3.84046e-08	2.14588e-11	6.18338	-5.88251e-08	3.42986e-12	13.0577	-3.86713e-08	3.79566e-12	57.5569	-3.78111e-08	6.80324e-12	55.8664	-3.80917e-08	-7.38732e-12	36.4052	-3.80711e-08	2.09769e-12	59.1172		-4.26036e-08	-1.02972e-12	47.2018	-4.37061e-08	-7.16255e-13	36.5712	-4.53367e-08	-1.15908e-12	13.0475	-4.71861e-08	-1.28823e-12	14.6204		-5.20739e-08	-1.96867e-13	67.3714	-4.69827e-08	2.41916e-12	60.6781
-4.10401e-08	1.563e-10	7.30086e-12	16.932	-3.86344e-08	3.10141e-10	1.89751e-11	4.7338		-3.84681e-08	1.48636e-11	6.07686	-3.83874e-08	2.06362e-11	6.23416	-5.88171e-08	4.95212e-12	25.4923	-3.86526e-08	3.56238e-12	62.3234	-3.77929e-08	6.60041e-12	58.2266	-3.80747e-08	-7.30388e-12	36.8964	-3.80546e-08	2.00682e-12	57.8463		-4.25868e-08	-9.63841e-13	46.8487	-4.36888e-08	-7.52702e-13	37.7453	-4.53204e-08	-1.07658e-12	14.5655	-4.71689e-08	-1.2745e-12	32.3054		-5.20583e-08	-3.186e-13	75.1309	-4.69656e-08	2.48835e-12	65.7398
-4.10269e-08	1.55219e-10	5.33271e-12	10.4775	-3.862e-08	3.12576e-10	1.81916e-11	6.44851		-3.84496e-08	1.47651e-11	4.57473	-3.83689e-08	2.11694e-11	6.69438	-5.88071e-08	5.66778e-12	39.2197	-3.8633e-08	3.44259e-12	61.1168	-3.77708e-08	7.41142e-12	59.8146	-3.80567e-08	-7.55635e-12	38.2492	-3.80386e-08	1.81549e-12	57.0607		-4.25672e-08	-8.09227e-13	49.3478	-4.36755e-08	-7.84561e-13	37.22	-4.53038e-08	-1.18222e-12	13.7383	-4.71484e-08	-1.24763e-12	36.736		-5.20443e-08	-1.23809e-13	76.5687	-4.69495e-08	2.54614e-12	77.4236
-4.1029e-08	1.6579e-10	7.33817e-12	23.2142	-3.86056e-08	3.1506e-10	1.86487e-11	1.62315		-3.84356e-08	1.48314e-11	5.63753	-3.83506e-08	2.12806e-11	6.77713	-5.87909e-08	5.24835e-12	49.9363	-3.86136e-08	3.66224e-12	61.8326	-3.77515e-08	7.7412e-12	61.7439	-3.80414e-08	-7.92693e-12	38.9659	-3.80206e-08	1.79307e-12	56.8025		-4.255e-08	-7.67349e-13	50.0607	-4.36624e-08	-8.01673e-13	35.9154	-4.52853e-08	-1.16007e-12	13.0537	-4.71325e-08	-1.30312e-12	32.0644		-5.2025e-08	3.44909e-14	77.7433	-4.69301e-08	2.61789e-12	70.6993
-4.1021e-08	1.687e-10	5.4633e-12	10.754	-3.85837e-08	3.11751e-10	2.03789e-11	3.87788		-3.84189e-08	1.4965e-11	7.56624	-3.83319e-08	2.10101e-11	7.68602	-5.87662e-08	4.26475e-12	46.3378	-3.85972e-08	3.69098e-12	63.3399	-3.77336e-08	7.29292e-12	63.6588	-3.80248e-08	-8.13022e-12	40.7486	-3.79993e-08	1.84252e-12	57.9857		-4.25362e-08	-8.82278e-13	51.1357	-4.36487e-08	-7.29464e-13	41.5958	-4.52666e-08	-1.22678e-12	16.9847	-4.71182e-08	-1.38151e-12	16.4268		-5.20045e-08	1.5305e-13	66.8339	-4.69133e-08	2.64119e-12	52.3697
-4.10073e-08	1.67216e-10	7.88851e-12	19.7103	-3.85606e-08	3.07577e-10	1.88818e-11	9.12488		-3.84033e-08	1.51442e-11	5.92219	-3.83133e-08	2.11003e-11	7.98302	-5.87443e-08	4.10487e-12	31.5032	-3.85821e-08	3.50301e-12	56.4233	-3.77174e-08	7.12214e-12	64.7286	-3.80064e-08	-8.49437e-12	41.4306	-3.79813e-08	1.66988e-12	58.6782		-4.25245e-08	-9.1728e-13	52.131	-4.36307e-08	-6.65046e-13	43.2034	-4.52507e-08	-1.32735e-12	12.2579	-4.71007e-08	-1.36029e-12	11.2014		-5.19877e-08	1.93332e-13	60.1725	-4.68946e-08	2.57758e-12	53.7214
-4.09752e-08	1.51664e-10	5.99498e-12	12.6969	-3.85499e-08	3.12844e-10	1.6895e-11	10.1869		-3.83867e-08	1.51565e-11	4.34292	-3.82967e-08	2.09749e-11	7.3321	-5.87241e-08	2.90017e-12	23.832	-3.8564e-08	3.44981e-12	52.7763	-3.77034e-08	6.93897e-12	62.769	-3.79884e-08	-8.39827e-12	39.2541	-3.7965e-08	1.56899e-12	58.3795		-4.25117e-08	-9.46463e-13	48.417	-4.36133e-08	-6.35281e-13	45.8683	-4.52325e-08	-1.23758e-12	8.11385	-4.70781e-08	-1.36879e-12	-7.73763		-5.1971e-08	-7.90552e-14	57.6042	-4.68746e-08	2.58523e-12	67.4933
-4.09685e-08	1.55529e-10	7.74859e-12	14.8432	-3.85325e-08	3.12983e-10	1.79771e-11	9.35292		-3.8367e-08	1.52484e-11	5.13213	-3.82788e-08	2.10522e-11	6.98566	-5.87051e-08	8.92021e-13	30.6565	-3.85439e-08	3.83292e-12	57.2331	-3.76884e-08	6.85889e-12	60.4925	-3.79723e-08	-8.11861e-12	36.1537	-3.79474e-08	1.60314e-12	57.0049		-4.2496e-08	-1.07961e-12	46.2252	-4.35962e-08	-6.22116e-13	40.1485	-4.52147e-08	-1.16989e-12	8.35697	-4.70599e-08	-1.42681e-12	-6.61539		-5.19548e-08	-7.17348e-14	62.0782	-4.68563e-08	2.45214e-12	72.8364
-4.09627e-08	1.60142e-10	5.75246e-12	14.5483	-3.85141e-08	3.12437e-10	1.94042e-11	10.2106		-3.83467e-08	1.51936e-11	6.40793	-3.82614e-08	2.09271e-11	7.00179	-5.86876e-08	2.44067e-12	60.5411	-3.85248e-08	3.80394e-12	57.4499	-3.76705e-08	7.35612e-12	56.7422	-3.79542e-08	-8.24255e-12	36.694	-3.79282e-08	1.80471e-12	56.9526		-4.24809e-08	-1.04199e-12	53.8137	-4.35789e-08	-4.32289e-13	37.2816	-4.52006e-08	-1.13516e-12	18.4222	-4.70437e-08	-1.49156e-12	7.53524		-5.19379e-08	-1.32342e-13	74.6174	-4.68434e-08	2.17826e-12	78.9345
-4.09501e-08	1.59475e-10	7.64599e-12	14.3927	-3.8497e-08	3.12824e-10	1.96934e-11	8.64983		-3.83302e-08	1.49535e-11	7.25064	-3.8244e-08	2.07518e-11	7.87814	-5.86789e-08	4.64794e-12	56.3931	-3.85061e-08	3.98863e-12	60.1096	-3.76539e-08	7.54149e-12	55.419	-3.79352e-08	-7.9657e-12	37.9371	-3.79098e-08	2.10358e-12	57.1465		-4.24672e-08	-7.72339e-13	56.5941	-4.35584e-08	-2.99996e-13	34.5817	-4.5182e-08	-1.20167e-12	23.9455	-4.70302e-08	-1.44958e-12	10.4107		-5.19184e-08	-3.24759e-13	79.0617	-4.68297e-08	2.07106e-12	69.9705
-4.09394e-08	1.60315e-10	5.01556e-12	12.8648	-3.84785e-08	3.12109e-10	2.04909e-11	6.50728		-3.83148e-08	1.45143e-11	8.09931	-3.82273e-08	2.09914e-11	7.80981	-5.86701e-08	6.75813e-12	47.5446	-3.84873e-08	4.05053e-12	61.9619	-3.76379e-08	7.62557e-12	58.1411	-3.79168e-08	-7.12268e-12	37.6402	-3.78927e-08	2.22416e-12	51.6797		-4.2449e-08	-5.28957e-13	50.1598	-4.3544e-08	-3.70013e-13	31.4819	-4.51674e-08	-1.27849e-12	38.5524	-4.70163e-08	-1.42607e-12	9.37435		-5.18962e-08	-5.36435e-13	78.1811	-4.68144e-08	2.11141e-12	53.9806
-4.09308e-08	1.62719e-10	7.46876e-12	19.8208	-3.84579e-08	3.09823e-10	2.19833e-11	10.1714		-3.8298e-08	1.44186e-11	7.25406	-3.82112e-08	2.13157e-11	6.69149	-5.8658e-08	8.38975e-12	42.4219	-3.84689e-08	3.57226e-12	64.0413	-3.76201e-08	7.59477e-12	57.0773	-3.79007e-08	-6.77455e-12	36.9239	-3.78768e-08	2.16378e-12	54.3088		-4.24323e-08	-5.85057e-13	43.2687	-4.35301e-08	-2.93673e-13	28.9884	-4.515e-08	-1.32871e-12	42.0621	-4.69971e-08	-1.44522e-12	6.67776		-5.18803e-08	-3.35624e-13	71.3168	-4.67955e-08	2.13844e-12	43.6635
-4.09204e-08	1.63765e-10	5.29073e-12	13.8018	-3.84438e-08	3.12476e-10	2.21792e-11	13.2191		-3.8282e-08	1.40992e-11	6.49899	-3.81945e-08	2.09217e-11	5.89981	-5.86404e-08	8.80481e-12	32.5574	-3.84505e-08	3.51225e-12	61.7534	-3.76031e-08	7.26431e-12	54.8571	-3.78842e-08	-7.27972e-12	38.1755	-3.78607e-08	1.96447e-12	56.6722		-4.24159e-08	-7.12167e-13	43.0666	-4.35127e-08	-2.39309e-13	28.4281	-4.51324e-08	-1.31507e-12	39.0725	-4.69807e-08	-1.37966e-12	-4.77854		-5.18653e-08	-8.76769e-14	56.6504	-4.67794e-08	2.24591e-12	48.4705
-4.09023e-08	1.58946e-10	9.69343e-12	23.4578	-3.8417e-08	3.05461e-10	2.06634e-11	9.43303		-3.82659e-08	1.40288e-11	6.78987	-3.81787e-08	2.08868e-11	6.35246	-5.86191e-08	8.02321e-12	30.3578	-3.84335e-08	3.7815e-12	64.7444	-3.75836e-08	6.81642e-12	54.9214	-3.78677e-08	-7.89222e-12	38.669	-3.78438e-08	1.74977e-12	59.4212		-4.2399e-08	-6.68382e-13	41.6331	-4.34966e-08	-3.80037e-13	30.519	-4.51166e-08	-1.24638e-12	32.0553	-4.69603e-08	-1.26412e-12	-0.775198		-5.18451e-08	5.2486e-14	66.501	-4.67615e-08	2.34217e-12	51.728
-4.08847e-08	1.5454e-10	5.28607e-12	14.847	-3.8395e-08	3.02092e-10	1.88865e-11	4.73571		-3.82476e-08	1.47874e-11	7.15517	-3.81628e-08	2.1248e-11	8.18315	-5.85991e-08	7.87549e-12	34.4018	-3.84163e-08	3.6241e-12	64.9581	-3.75643e-08	6.76074e-12	56.0897	-3.78509e-08	-7.78721e-12	37.9813	-3.7824e-08	1.62186e-12	53.743		-4.23829e-08	-5.33185e-13	48.2628	-4.34829e-08	-4.79983e-13	31.3887	-4.51003e-08	-1.15792e-12	22.1331	-4.69438e-08	-1.28376e-12	9.56985		-5.18257e-08	-1.16835e-14	76.4723	-4.67407e-08	2.3496e-12	47.3947
-4.08814e-08	1.60947e-10	9.81935e-12	17.7606	-3.83803e-08	3.04358e-10	1.76506e-11	5.64384		-3.82289e-08	1.52178e-11	7.45479	-3.8145e-08	2.13252e-11	9.35647	-5.85817e-08	8.68026e-12	42.0517	-3.84024e-08	3.56445e-12	64.8182	-3.75472e-08	7.01272e-12	57.8298	-3.78343e-08	-7.26325e-12	38.0413	-3.78082e-08	1.66877e-12	50.2837		-4.23689e-08	-5.53317e-13	53.1247	-4.34674e-08	-3.94818e-13	30.6469	-4.50845e-08	-1.04569e-12	18.1171	-4.69255e-08	-1.28253e-12	6.11478		-5.18091e-08	-2.17198e-13	83.4926	-4.6724e-08	2.28362e-12	51.4747
-4.08667e-08	1.58716e-10	5.47729e-12	17.7487	-3.83668e-08	3.07448e-10	1.95861e-11	6.75821		-3.82086e-08	1.47359e-11	8.25349	-3.81259e-08	2.13625e-11	7.96945	-5.85633e-08	7.88501e-12	38.2224	-3.83854e-08	3.73917e-12	60.3005	-3.75299e-08	7.01746e-12	56.5139	-3.78142e-08	-7.39746e-12	37.2899	-3.77921e-08	2.05819e-12	53.1609		-4.23561e-08	-5.4638e-13	59.0436	-4.34516e-08	-2.0826e-13	32.6565	-4.50662e-08	-9.69335e-13	33.0124	-4.69067e-08	-1.19168e-12	8.82431		-5.17928e-08	-3.19379e-13	74.7318	-4.67095e-08	2.22864e-12	67.7721
-4.08532e-08	1.57404e-10	1.17315e-11	22.4952	-3.83521e-08	3.09724e-10	2.05422e-11	0.376821		-3.81878e-08	1.41969e-11	7.00396	-3.81078e-08	2.13269e-11	7.05482	-5.85418e-08	5.87248e-12	33.3947	-3.83683e-08	3.61578e-12	59.7443	-3.75133e-08	6.62935e-12	53.2173	-3.77949e-08	-7.4474e-12	36.9612	-3.77731e-08	2.39671e-12	53.9108		-4.23395e-08	-6.71307e-13	62.0782	-4.34348e-08	-1.07897e-13	40.9614	-4.50481e-08	-9.71959e-13	42.6705	-4.68912e-08	-1.24711e-12	3.37331		-5.17714e-08	-2.0268e-13	62.5624	-4.6697e-08	2.10728e-12	83.0431
-4.08513e-08	1.64985e-10	5.68716e-12	14.1063	-3.83391e-08	3.13261e-10	1.98006e-11	3.48639		-3.81682e-08	1.43805e-11	6.30974	-3.80906e-08	2.10836e-11	6.32448	-5.85213e-08	4.2864e-12	29.8217	-3.83508e-08	3.74683e-12	60.8014	-3.74986e-08	6.57268e-12	53.5272	-3.77789e-08	-6.86969e-12	37.0062	-3.77518e-08	2.59492e-12	51.3734		-4.23208e-08	-9.90183e-13	58.8374	-4.34195e-08	-1.62951e-13	47.6394	-4.50341e-08	-1.11411e-12	33.2417	-4.68762e-08	-1.35329e-12	-5.15001		-5.17529e-08	-1.96758e-13	61.8099	-4.66863e-08	2.0696e-12	88.093
-4.08426e-08	1.67331e-10	1.2156e-11	27.2244	-3.83109e-08	3.05103e-10	1.86347e-11	7.18248		-3.81506e-08	1.46151e-11	6.58863	-3.80718e-08	2.13425e-11	7.03581	-5.85041e-08	3.77484e-12	29.9423	-3.83299e-08	4.34786e-12	62.3052	-3.74826e-08	6.87153e-12	58.8702	-3.77624e-08	-6.46735e-12	37.2093	-3.77347e-08	2.83606e-12	50.8969		-4.2303e-08	-1.06103e-12	56.498	-4.34007e-08	-2.66971e-13	51.1118	-4.50158e-08	-1.18536e-12	30.2678	-4.68577e-08	-1.4049e-12	3.46827		-5.17388e-08	-2.85682e-13	61.0807	-4.66688e-08	2.16525e-12	87.9281
-4.08292e-08	1.66101e-10	5.48662e-12	11.7272	-3.82896e-08	3.02301e-10	1.8658e-11	6.32358		-3.81339e-08	1.4386e-11	6.19651	-3.80539e-08	2.13886e-11	7.07319	-5.84926e-08	4.03295e-12	45.1617	-3.83112e-08	4.55047e-12	59.8438	-3.74634e-08	7.25163e-12	63.0949	-3.77449e-08	-6.68962e-12	36.6705	-3.77158e-08	2.88731e-12	51.9653		-4.22883e-08	-9.59526e-13	54.3459	-4.3383e-08	-4.30804e-13	49.8945	-4.4995e-08	-1.26079e-12	32.8783	-4.68446e-08	-1.43098e-12	23.0097		-5.17239e-08	-3.73888e-13	59.8162	-4.66518e-08	2.24324e-12	85.729
-4.08055e-08	1.56956e-10	1.23425e-11	31.4617	-3.82683e-08	2.99509e-10	1.85647e-11	0.665307		-3.81193e-08	1.44244e-11	5.80651	-3.80376e-08	2.17958e-11	6.06903	-5.84776e-08	3.51907e-12	58.846	-3.82939e-08	4.47427e-12	56.6435	-3.74437e-08	7.61495e-12	62.7782	-3.77258e-08	-7.31547e-12	36.5869	-3.7698e-08	2.6538e-12	50.5278		-4.22737e-08	-1.00932e-12	59.7464	-4.33658e-08	-3.62331e-13	43.6145	-4.49807e-08	-1.34577e-12	27.9219	-4.68285e-08	-1.38182e-12	22.0268		-5.17052e-08	-4.28455e-13	54.1062	-4.66303e-08	2.26354e-12	80.7032
-4.08016e-08	1.62995e-10	5.56124e-12	8.58855	-3.82697e-08	3.13987e-10	2.06774e-11	5.90754		-3.81024e-08	1.44669e-11	5.42625	-3.80194e-08	2.17662e-11	6.10423	-5.84602e-08	2.2787e-12	61.7037	-3.82767e-08	4.29362e-12	56.9083	-3.74248e-08	7.81432e-12	59.9739	-3.77089e-08	-7.72433e-12	37.3436	-3.76808e-08	2.21599e-12	50.428		-4.22555e-08	-1.05717e-12	64.4125	-4.33474e-08	-3.99747e-13	41.0091	-4.49647e-08	-1.29072e-12	22.7171	-4.6811e-08	-1.3437e-12	3.03698		-5.16846e-08	-5.3852e-13	56.631	-4.66101e-08	2.30402e-12	68.0036
-4.0792e-08	1.6464e-10	1.2557e-11	36.7776	-3.82471e-08	3.10171e-10	2.11485e-11	8.92305		-3.80818e-08	1.48895e-11	6.347	-3.80009e-08	2.08133e-11	6.33382	-5.84403e-08	6.76978e-13	53.9297	-3.82588e-08	4.00037e-12	56.2613	-3.74075e-08	7.85041e-12	59.8655	-3.76915e-08	-7.66726e-12	37.6359	-3.76633e-08	1.85778e-12	54.427		-4.22405e-08	-1.18491e-12	59.2413	-4.33292e-08	-5.32623e-13	40.1751	-4.49486e-08	-1.10163e-12	19.7266	-4.6793e-08	-1.28578e-12	-2.75554		-5.16622e-08	-4.0685e-13	54.2105	-4.65944e-08	2.37654e-12	60.7196
-4.07807e-08	1.64973e-10	6.01363e-12	8.9227	-3.82232e-08	3.05411e-10	2.07894e-11	13.3022		-3.80614e-08	1.5406e-11	6.90497	-3.79835e-08	2.06382e-11	5.89419	-5.84161e-08	1.97449e-12	77.6105	-3.82401e-08	4.06008e-12	57.3015	-3.73951e-08	8.14207e-12	60.3159	-3.76744e-08	-7.60881e-12	37.0309	-3.76459e-08	1.57183e-12	58.6677		-4.22249e-08	-1.2654e-12	52.171	-4.33132e-08	-3.60483e-13	39.4298	-4.49344e-08	-1.03536e-12	18.0832	-4.67722e-08	-1.22545e-12	7.43514		-5.16442e-08	-6.71084e-14	45.101	-4.65777e-08	2.42054e-12	69.734
-4.07768e-08	1.70978e-10	1.30934e-11	35.3978	-3.82098e-08	3.08581e-10	2.01597e-11	4.66645		-3.80448e-08	1.52032e-11	5.58888	-3.79663e-08	2.04203e-11	5.53735	-5.83948e-08	3.08781e-12	85.2177	-3.82219e-08	4.33626e-12	55.257	-3.73799e-08	8.65788e-12	59.7526	-3.76563e-08	-7.53819e-12	36.7318	-3.76286e-08	1.6304e-12	58.9945		-4.22098e-08	-1.15855e-12	43.3985	-4.32985e-08	-2.24928e-13	41.2895	-4.49208e-08	-9.94374e-13	15.394	-4.6752e-08	-1.16632e-12	16.0383		-5.16292e-08	5.59582e-14	43.5893	-4.65606e-08	2.42918e-12	75.8345
-4.07554e-08	1.63685e-10	5.66851e-12	8.32725	-3.81923e-08	3.0869e-10	1.92503e-11	1.84524		-3.80291e-08	1.47216e-11	4.37892	-3.79479e-08	2.00489e-11	6.25952	-5.83774e-08	3.28245e-12	79.0969	-3.82023e-08	4.28539e-12	54.8169	-3.73625e-08	8.44199e-12	57.4843	-3.76383e-08	-7.64012e-12	37.1991	-3.76101e-08	1.86253e-12	53.2615		-4.21955e-08	-9.9389e-13	44.4289	-4.32846e-08	-3.7184e-13	42.5035	-4.49046e-08	-9.32227e-13	14.4875	-4.67348e-08	-1.27325e-12	22.7772		-5.16148e-08	-1.21376e-13	29.356	-4.65459e-08	2.40981e-12	63.9835
-4.07426e-08	1.62834e-10	1.11719e-11	29.0583	-3.81704e-08	3.05411e-10	1.98986e-11	0.337243		-3.80138e-08	1.46116e-11	5.08444	-3.79312e-08	2.01153e-11	7.04527	-5.83644e-08	2.27597e-12	60.8045	-3.8184e-08	4.69842e-12	60.6696	-3.73431e-08	7.85044e-12	55.7276	-3.76214e-08	-7.33456e-12	38.4214	-3.75924e-08	1.91045e-12	50.2254		-4.21787e-08	-9.15374e-13	47.3862	-4.32711e-08	-4.61129e-13	43.1374	-4.48834e-08	-1.00519e-12	16.4996	-4.67202e-08	-1.39515e-12	23.9548		-5.16008e-08	-1.09502e-14	25.0482	-4.65275e-08	2.2769e-12	49.0857
-4.07352e-08	1.66204e-10	5.30006e-12	10.1124	-3.8153e-08	3.0554e-10	2.01737e-11	2.62105		-3.79956e-08	1.43195e-11	6.12163	-3.7917e-08	2.08018e-11	7.24318	-5.83534e-08	1.24703e-12	38.9823	-3.81659e-08	4.83516e-12	61.6437	-3.73267e-08	7.16927e-12	55.4409	-3.76036e-08	-6.94109e-12	38.057	-3.75761e-08	1.96231e-12	49.5199		-4.21615e-08	-8.9824e-13	51.6636	-4.3253e-08	-3.65232e-13	43.0234	-4.48653e-08	-1.01753e-12	14.3422	-4.67029e-08	-1.36436e-12	32.3881		-5.15854e-08	3.71425e-14	29.2745	-4.65085e-08	2.12155e-12	55.5387
-4.07166e-08	1.60982e-10	8.97519e-12	19.1817	-3.81336e-08	3.04229e-10	1.76739e-11	5.47397		-3.79773e-08	1.4475e-11	6.70124	-3.79005e-08	2.113e-11	7.12825	-5.83355e-08	2.6282e-12	34.1948	-3.81497e-08	4.18206e-12	59.2802	-3.7308e-08	6.51392e-12	57.9134	-3.75871e-08	-6.77868e-12	37.7001	-3.75598e-08	2.22739e-12	50.1672		-4.21451e-08	-1.00768e-12	55.0716	-4.32372e-08	-3.22802e-13	39.3508	-4.48491e-08	-1.12551e-12	6.89445	-4.66828e-08	-1.29491e-12	28.7558		-5.15707e-08	-1.66537e-13	40.9843	-4.64886e-08	2.11504e-12	62.1586
-4.06931e-08	1.51998e-10	5.5146e-12	11.5789	-3.8116e-08	3.04199e-10	1.83595e-11	6.91605		-3.79596e-08	1.51164e-11	7.74822	-3.78824e-08	2.07424e-11	6.78836	-5.83126e-08	4.29379e-12	36.257	-3.81334e-08	3.91525e-12	61.4085	-3.72902e-08	7.01312e-12	59.2958	-3.75693e-08	-6.52147e-12	38.4901	-3.75433e-08	2.43288e-12	52.3636		-4.21247e-08	-1.07368e-12	55.0505	-4.32198e-08	-4.16003e-13	37.8468	-4.48322e-08	-1.2892e-12	3.64676	-4.6665e-08	-1.23522e-12	14.5833		-5.15517e-08	-3.41997e-13	53.0892	-4.64705e-08	2.1772e-12	57.3296
-4.06834e-08	1.53585e-10	7.62733e-12	12.5294	-3.80916e-08	2.99032e-10	1.94229e-11	8.9103		-3.79396e-08	1.50939e-11	7.63852	-3.78634e-08	2.09001e-11	5.76308	-5.82863e-08	5.0513e-12	39.8354	-3.81166e-08	4.17193e-12	59.0026	-3.72745e-08	7.24181e-12	60.5443	-3.75497e-08	-6.9381e-12	38.2026	-3.75258e-08	2.69119e-12	50.0675		-4.21053e-08	-9.30357e-13	53.7713	-4.32007e-08	-3.40778e-13	34.8943	-4.48157e-08	-1.09336e-12	15.79	-4.66516e-08	-1.19291e-12	5.36618		-5.15358e-08	-3.19514e-13	59.3828	-4.6453e-08	2.24371e-12	59.2306
-4.06698e-08	1.52205e-10	5.78044e-12	10.5416	-3.80803e-08	3.03821e-10	1.73941e-11	9.63843		-3.79218e-08	1.48596e-11	7.09541	-3.78443e-08	2.13096e-11	5.24017	-5.82639e-08	4.39906e-12	44.9664	-3.80998e-08	4.5655e-12	57.9462	-3.72583e-08	6.66174e-12	62.5716	-3.7532e-08	-7.71073e-12	37.7734	-3.75079e-08	2.63538e-12	47.9411		-4.20902e-08	-8.81131e-13	52.0513	-4.31861e-08	-2.58416e-13	33.4031	-4.48019e-08	-9.49931e-13	24.797	-4.66367e-08	-1.18428e-12	16.7389		-5.15183e-08	-2.33585e-13	60.7984	-4.64362e-08	2.44803e-12	72.8588
-4.06667e-08	1.58831e-10	6.1209e-12	11.08	-3.80667e-08	3.06902e-10	1.64473e-11	4.71962		-3.79044e-08	1.48271e-11	5.98003	-3.7826e-08	2.08801e-11	6.72985	-5.82542e-08	3.16759e-12	33.9836	-3.80812e-08	4.36846e-12	52.8642	-3.72401e-08	6.34332e-12	61.2465	-3.75172e-08	-8.35889e-12	37.5141	-3.74914e-08	2.65274e-12	50.7629		-4.20764e-08	-1.01139e-12	48.9714	-4.3171e-08	-3.27508e-13	31.033	-4.47892e-08	-1.01448e-12	30.0179	-4.66203e-08	-1.16387e-12	21.9623		-5.14978e-08	-2.98697e-14	71.3524	-4.64248e-08	2.57576e-12	79.1019
-4.06545e-08	1.58532e-10	6.65725e-12	10.0658	-3.80369e-08	2.97611e-10	1.8686e-11	1.31166		-3.78832e-08	1.47337e-11	6.59909	-3.78064e-08	2.05916e-11	8.12793	-5.82447e-08	1.30948e-12	29.9645	-3.80633e-08	4.16249e-12	50.7154	-3.72206e-08	6.72179e-12	60.5119	-3.74996e-08	-8.14839e-12	37.2884	-3.74727e-08	2.62008e-12	49.8233		-4.20606e-08	-1.105e-12	44.7123	-4.31552e-08	-4.29174e-13	28.6176	-4.47713e-08	-9.76753e-13	28.9848	-4.66012e-08	-1.06961e-12	24.9773		-5.14801e-08	9.1311e-14	79.3698	-4.64114e-08	2.59102e-12	81.7016
-4.06412e-08	1.57358e-10	5.43065e-12	10.3488	-3.80264e-08	3.02977e-10	2.00665e-11	1.05691		-3.78645e-08	1.47801e-11	8.45002	-3.77846e-08	2.08971e-11	8.33848	-5.82285e-08	-1.01197e-12	45.6581	-3.80461e-08	4.14696e-12	49.6612	-3.72027e-08	7.31274e-12	59.7839	-3.74793e-08	-7.23195e-12	37.4474	-3.7454e-08	2.57522e-12	45.5266		-4.20472e-08	-1.16232e-12	47.2987	-4.31374e-08	-4.50645e-13	30.5293	-4.47511e-08	-8.83952e-13	26.9882	-4.65815e-08	-1.13937e-12	37.5207		-5.14621e-08	2.53284e-14	79.9357	-4.6391e-08	2.65894e-12	72.3581
-4.06283e-08	1.56496e-10	7.7346e-12	11.0122	-3.80166e-08	3.09008e-10	2.03883e-11	2.08223		-3.78476e-08	1.49982e-11	8.49932	-3.77671e-08	2.13734e-11	7.40689	-5.821e-08	-4.95752e-13	60.4192	-3.80315e-08	4.37884e-12	51.6516	-3.71853e-08	7.60815e-12	59.599	-3.74619e-08	-6.84991e-12	38.1708	-3.74359e-08	2.08626e-12	44.6359		-4.20327e-08	-1.18865e-12	52.0678	-4.31215e-08	-3.56896e-13	33.5205	-4.4732e-08	-8.74708e-13	15.9307	-4.65646e-08	-1.18943e-12	37.944		-5.14441e-08	-7.8896e-14	79.853	-4.63704e-08	2.63595e-12	76.6377
-4.06161e-08	1.56185e-10	5.09485e-12	5.05364	-3.80036e-08	3.12466e-10	2.06121e-11	5.15974		-3.78324e-08	1.48746e-11	7.36609	-3.77527e-08	2.09495e-11	6.5318	-5.81899e-08	5.80596e-13	49.9523	-3.80142e-08	4.28773e-12	61.4348	-3.71685e-08	7.78602e-12	61.0711	-3.74458e-08	-7.0091e-12	38.2247	-3.74171e-08	1.49525e-12	42.5274		-4.20159e-08	-1.12085e-12	56.855	-4.31065e-08	-2.78535e-13	34.5541	-4.47135e-08	-1.04658e-12	12.2116	-4.65451e-08	-1.15848e-12	18.095		-5.14242e-08	-2.09708e-14	76.4459	-4.6348e-08	2.62386e-12	70.9282
-4.05899e-08	1.45165e-10	8.44818e-12	14.2537	-3.79816e-08	3.09138e-10	2.04163e-11	4.01807		-3.78167e-08	1.46152e-11	5.73366	-3.77355e-08	2.01876e-11	6.41898	-5.81673e-08	1.68359e-12	34.3731	-3.79951e-08	3.88491e-12	64.8155	-3.71511e-08	7.74756e-12	63.3103	-3.74298e-08	-6.81116e-12	38.0426	-3.74014e-08	1.36496e-12	40.3126		-4.2e-08	-8.58239e-13	60.7138	-4.30921e-08	-1.83369e-13	36.268	-4.46986e-08	-1.21058e-12	31.2714	-4.65287e-08	-1.12585e-12	10.2964		-5.1405e-08	-5.48775e-14	66.8134	-4.63314e-08	2.57301e-12	48.1418
-4.05823e-08	1.4834e-10	4.90363e-12	1.50001	-3.79607e-08	3.06614e-10	1.98146e-11	7.92885		-3.77992e-08	1.43986e-11	4.70466	-3.77157e-08	2.0389e-11	5.15333	-5.8142e-08	2.44238e-12	26.9176	-3.79753e-08	3.47656e-12	57.7838	-3.71336e-08	7.97355e-12	63.8813	-3.7411e-08	-6.93286e-12	38.9507	-3.7384e-08	1.42279e-12	43.6043		-4.19851e-08	-7.28491e-13	59.6031	-4.30775e-08	-7.9432e-14	41.4219	-4.46826e-08	-1.26608e-12	44.1996	-4.65128e-08	-1.05753e-12	18.2268		-5.13909e-08	-6.41041e-14	66.1938	-4.63166e-08	2.6151e-12	48.7993
-4.05903e-08	1.63455e-10	9.19906e-12	16.7401	-3.79404e-08	3.04586e-10	2.07101e-11	15.3289		-3.77804e-08	1.46772e-11	5.67454	-3.76974e-08	2.08275e-11	5.34825	-5.81131e-08	2.44238e-12	31.225	-3.79568e-08	3.37244e-12	51.0226	-3.71194e-08	7.56952e-12	64.1043	-3.73915e-08	-6.84216e-12	39.5925	-3.73651e-08	1.43647e-12	49.2904		-4.19716e-08	-1.03913e-12	53.2357	-4.30625e-08	-2.15451e-13	42.0926	-4.46652e-08	-1.2283e-12	38.5255	-4.64955e-08	-1.03439e-12	14.1537		-5.13737e-08	-6.30059e-14	61.0245	-4.62988e-08	2.68637e-12	48.8779
-4.05779e-08	1.6296e-10	4.85233e-12	11.1011	-3.79203e-08	3.02629e-10	2.04909e-11	9.83787		-3.77642e-08	1.53816e-11	5.3398	-3.76809e-08	2.08734e-11	6.1667	-5.80948e-08	3.2334e-12	28.1176	-3.79385e-08	3.92265e-12	49.6915	-3.71034e-08	7.67147e-12	62.0905	-3.7374e-08	-7.03541e-12	38.319	-3.73492e-08	1.49094e-12	53.6464		-4.19594e-08	-1.33958e-12	56.9138	-4.30474e-08	-4.65866e-13	38.0217	-4.46469e-08	-1.31411e-12	30.2408	-4.64788e-08	-1.09437e-12	5.92356		-5.13545e-08	-3.82942e-13	53.1867	-4.62782e-08	2.60264e-12	37.5419
-4.05671e-08	1.63696e-10	9.16175e-12	22.0666	-3.79023e-08	3.02361e-10	2.26363e-11	2.79057		-3.7746e-08	1.49651e-11	6.12775	-3.76645e-08	2.10306e-11	6.54933	-5.80835e-08	4.13311e-12	24.7342	-3.7923e-08	4.53141e-12	57.6057	-3.70819e-08	7.59878e-12	61.3769	-3.73583e-08	-6.74953e-12	37.7175	-3.73341e-08	1.60665e-12	57.1779		-4.19424e-08	-1.34128e-12	58.0877	-4.30299e-08	-6.11906e-13	38.3804	-4.46309e-08	-1.33844e-12	28.4918	-4.64612e-08	-1.18618e-12	10.6722		-5.1338e-08	-5.62493e-13	56.6763	-4.62622e-08	2.38829e-12	44.6259
-4.05548e-08	1.63294e-10	5.398e-12	11.6081	-3.78898e-08	3.06296e-10	2.53227e-11	1.00136		-3.77283e-08	1.43909e-11	6.63263	-3.76473e-08	2.11117e-11	6.90395	-5.80765e-08	4.6933e-12	26.3009	-3.79073e-08	5.02269e-12	60.3954	-3.70621e-08	7.35759e-12	62.0803	-3.73414e-08	-6.74734e-12	37.4171	-3.73166e-08	1.82008e-12	59.4774		-4.19213e-08	-1.24862e-12	52.2172	-4.30152e-08	-4.63261e-13	40.4855	-4.46155e-08	-1.24483e-12	25.4471	-4.64428e-08	-1.2305e-12	33.3445		-5.13158e-08	-3.22904e-13	67.6748	-4.62447e-08	2.29914e-12	47.8402
-4.05418e-08	1.62362e-10	8.12637e-12	22.1857	-3.78738e-08	3.07508e-10	2.27669e-11	6.03914		-3.77106e-08	1.4384e-11	6.89593	-3.76298e-08	2.10342e-11	6.65149	-5.8056e-08	5.99779e-12	35.2381	-3.78912e-08	4.6709e-12	53.8921	-3.70441e-08	7.77058e-12	64.7922	-3.73255e-08	-7.41578e-12	36.8152	-3.72981e-08	2.04972e-12	57.9203		-4.1902e-08	-1.09228e-12	47.7276	-4.29968e-08	-4.08263e-13	39.9713	-4.46035e-08	-1.22468e-12	35.3576	-4.64264e-08	-1.25621e-12	46.8281		-5.1295e-08	-2.06233e-13	65.8152	-4.62261e-08	2.23648e-12	59.0038
-4.05368e-08	1.67504e-10	5.30472e-12	7.60508	-3.78509e-08	3.03483e-10	2.13164e-11	7.52199		-3.76948e-08	1.47109e-11	7.23455	-3.7612e-08	2.11023e-11	6.30633	-5.80366e-08	6.10812e-12	36.8729	-3.78734e-08	4.16389e-12	55.1818	-3.70256e-08	7.74806e-12	64.027	-3.73057e-08	-7.56217e-12	36.8993	-3.72811e-08	2.13703e-12	54.1194		-4.18876e-08	-9.84208e-13	47.8122	-4.29769e-08	-4.92771e-13	35.733	-4.45843e-08	-1.10666e-12	42.9681	-4.64078e-08	-1.27624e-12	40.5351		-5.12775e-08	-1.08604e-13	48.6159	-4.62093e-08	2.11952e-12	56.9037
-4.05301e-08	1.71369e-10	8.35023e-12	20.6263	-3.78342e-08	3.04159e-10	2.24963e-11	5.66375		-3.76808e-08	1.47457e-11	6.90645	-3.75937e-08	2.1376e-11	6.24931	-5.80193e-08	5.45885e-12	32.4688	-3.78555e-08	4.18334e-12	54.782	-3.70071e-08	7.16764e-12	61.3979	-3.72864e-08	-7.13178e-12	37.8485	-3.72602e-08	2.19366e-12	49.6427		-4.18758e-08	-9.3252e-13	50.5842	-4.29582e-08	-4.39673e-13	32.9566	-4.45651e-08	-1.09164e-12	37.4585	-4.63911e-08	-1.35045e-12	12.684		-5.1262e-08	1.23704e-13	48.5561	-4.61927e-08	1.98075e-12	54.8666
-4.05184e-08	1.71449e-10	5.5659e-12	11.0621	-3.78135e-08	3.01794e-10	2.50242e-11	4.3658		-3.76647e-08	1.42246e-11	6.41302	-3.7576e-08	2.12413e-11	5.28397	-5.8005e-08	4.4045e-12	23.1041	-3.78364e-08	4.0149e-12	55.3471	-3.69874e-08	6.9599e-12	57.6512	-3.7269e-08	-6.89597e-12	37.8704	-3.72389e-08	2.28419e-12	45.3459		-4.18626e-08	-8.14311e-13	48.0209	-4.29402e-08	-1.908e-13	33.2544	-4.45477e-08	-1.03806e-12	32.161	-4.63711e-08	-1.44266e-12	5.39807		-5.12467e-08	1.19651e-13	61.7838	-4.61808e-08	1.97402e-12	51.5365
-4.05066e-08	1.71461e-10	7.76259e-12	20.7813	-3.7802e-08	3.06425e-10	2.45718e-11	3.66449		-3.76441e-08	1.35605e-11	7.93171	-3.75603e-08	2.07779e-11	5.3942	-5.79918e-08	4.34521e-12	19.5312	-3.78197e-08	3.78636e-12	49.9535	-3.69691e-08	7.1602e-12	60.007	-3.72518e-08	-7.87368e-12	37.6801	-3.72224e-08	2.37035e-12	46.1062		-4.18458e-08	-6.02906e-13	47.4659	-4.29262e-08	-1.4327e-13	36.1352	-4.45348e-08	-1.12292e-12	45.4579	-4.63518e-08	-1.35036e-12	16.6502		-5.12308e-08	-2.07267e-14	69.4371	-4.61612e-08	2.04234e-12	61.2188
-4.04958e-08	1.72197e-10	6.20485e-12	2.20633	-3.77681e-08	2.94034e-10	2.28881e-11	0.439525		-3.7625e-08	1.35829e-11	8.75303	-3.75424e-08	2.04861e-11	6.62768	-5.79788e-08	4.3529e-12	24.3557	-3.78034e-08	3.78466e-12	48.6457	-3.69523e-08	7.23829e-12	64.7307	-3.72347e-08	-8.06407e-12	39.1545	-3.72067e-08	2.55119e-12	46.5763		-4.18274e-08	-4.81409e-13	51.3102	-4.29114e-08	-3.68127e-13	35.1335	-4.45212e-08	-1.20576e-12	33.1254	-4.63343e-08	-1.27837e-12	32.9597		-5.1214e-08	-2.18499e-13	71.4476	-4.61384e-08	2.12845e-12	77.6373
-4.04896e-08	1.76465e-10	7.60868e-12	12.7164	-3.77466e-08	2.91023e-10	2.29114e-11	4.73452		-3.76083e-08	1.4168e-11	8.43919	-3.7523e-08	2.05617e-11	7.49301	-5.79653e-08	4.42775e-12	31.717	-3.77866e-08	3.64217e-12	53.5336	-3.69366e-08	6.88978e-12	61.5886	-3.72181e-08	-7.73203e-12	40.7366	-3.71912e-08	2.76951e-12	47.8248		-4.18114e-08	-5.11134e-13	55.4697	-4.28932e-08	-5.37506e-13	37.3032	-4.45051e-08	-1.22128e-12	27.9351	-4.63217e-08	-1.31067e-12	34.6848		-5.11985e-08	-3.44896e-13	69.6681	-4.61231e-08	2.27497e-12	66.2622
-4.04791e-08	1.77408e-10	5.6312e-12	12.1367	-3.77365e-08	2.96756e-10	2.25616e-11	1.76275		-3.75899e-08	1.41311e-11	7.77564	-3.75047e-08	2.05784e-11	6.78435	-5.79508e-08	4.58194e-12	36.5618	-3.77708e-08	3.70322e-12	57.8528	-3.69181e-08	7.24408e-12	61.8272	-3.72001e-08	-7.62412e-12	40.3091	-3.71743e-08	2.72401e-12	48.4783		-4.17914e-08	-4.49181e-13	50.6062	-4.28747e-08	-6.24419e-13	40.1526	-4.44875e-08	-1.38169e-12	33.5425	-4.63036e-08	-1.37758e-12	30.4037		-5.11837e-08	-4.19865e-13	59.8828	-4.61096e-08	2.32089e-12	36.8813
-4.04677e-08	1.77719e-10	6.63859e-12	12.9249	-3.77164e-08	2.94878e-10	2.2487e-11	2.92194		-3.75725e-08	1.4655e-11	6.96231	-3.74859e-08	2.07946e-11	6.13592	-5.79226e-08	5.69111e-12	35.3543	-3.77555e-08	4.38288e-12	60.278	-3.68995e-08	7.47106e-12	60.5312	-3.71841e-08	-8.09776e-12	39.7862	-3.71577e-08	2.55449e-12	51.4889		-4.17781e-08	-5.06439e-13	47.2163	-4.28577e-08	-5.66311e-13	41.4166	-4.4473e-08	-1.46454e-12	31.1933	-4.62834e-08	-1.33877e-12	22.0009		-5.1166e-08	-3.73705e-13	49.5441	-4.60941e-08	2.25762e-12	28.4872
-4.04482e-08	1.71783e-10	6.31679e-12	13.9374	-3.7701e-08	2.96548e-10	2.03603e-11	2.61056		-3.75548e-08	1.55156e-11	7.02582	-3.74685e-08	2.15862e-11	5.44207	-5.7905e-08	5.33944e-12	33.8408	-3.77393e-08	4.29841e-12	60.8776	-3.68824e-08	7.00633e-12	61.3477	-3.7168e-08	-7.81891e-12	37.8185	-3.71417e-08	2.70837e-12	54.2642		-4.17684e-08	-8.32895e-13	46.3821	-4.28431e-08	-5.01299e-13	39.3561	-4.44589e-08	-1.40609e-12	15.9145	-4.62655e-08	-1.28709e-12	11.9791		-5.11477e-08	-3.24069e-13	62.6004	-4.60737e-08	2.42853e-12	38.2875
-4.04361e-08	1.71564e-10	6.1209e-12	14.7828	-3.76831e-08	2.96339e-10	2.0239e-11	2.59221		-3.75376e-08	1.58098e-11	7.56893	-3.74512e-08	2.19124e-11	4.68748	-5.78916e-08	4.42142e-12	31.0821	-3.77208e-08	3.68524e-12	65.7971	-3.68676e-08	7.17826e-12	64.5294	-3.71495e-08	-7.39908e-12	36.5216	-3.7123e-08	2.95059e-12	54.1928		-4.17507e-08	-1.10249e-12	45.5964	-4.28282e-08	-5.27902e-13	35.5906	-4.44446e-08	-1.28012e-12	13.7463	-4.62531e-08	-1.27412e-12	6.57592		-5.11304e-08	-4.25542e-13	76.2494	-4.60553e-08	2.65368e-12	63.134
-4.04298e-08	1.75706e-10	7.2962e-12	16.5879	-3.76721e-08	3.01377e-10	2.29208e-11	4.13978		-3.75202e-08	1.54267e-11	7.57659	-3.74339e-08	2.11449e-11	5.1342	-5.78762e-08	3.77643e-12	26.1658	-3.77023e-08	3.52691e-12	65.7872	-3.68511e-08	7.52882e-12	65.4822	-3.7132e-08	-7.70486e-12	37.3419	-3.71041e-08	2.94485e-12	54.5397		-4.17302e-08	-1.04133e-12	42.801	-4.28126e-08	-3.28863e-13	34.7593	-4.44279e-08	-1.0771e-12	30.7489	-4.62421e-08	-1.31296e-12	16.0718		-5.11123e-08	-5.12413e-13	72.2723	-4.6038e-08	2.63277e-12	65.6537
-4.04272e-08	1.82745e-10	5.62653e-12	18.2688	-3.76579e-08	3.0397e-10	2.40214e-11	3.23021		-3.75012e-08	1.49542e-11	7.22035	-3.74156e-08	2.09917e-11	6.71171	-5.78565e-08	5.04255e-12	13.8199	-3.76834e-08	3.68885e-12	58.4949	-3.68346e-08	7.4591e-12	63.7046	-3.71166e-08	-8.15721e-12	37.5881	-3.70876e-08	2.70496e-12	54.1744		-4.17154e-08	-7.58344e-13	38.612	-4.2797e-08	-1.18497e-13	39.4176	-4.44064e-08	-1.0685e-12	22.8532	-4.62281e-08	-1.30421e-12	21.4547		-5.10968e-08	-4.42286e-13	59.8195	-4.60179e-08	2.466e-12	66.1978
-4.04136e-08	1.81376e-10	9.89864e-12	15.4279	-3.76426e-08	3.05749e-10	2.58963e-11	4.2485		-3.74817e-08	1.48979e-11	6.96044	-3.73978e-08	2.11835e-11	6.40869	-5.78377e-08	4.19735e-12	13.867	-3.76642e-08	3.83484e-12	56.6135	-3.68172e-08	7.87908e-12	61.0452	-3.71001e-08	-8.50803e-12	37.4285	-3.70715e-08	2.39789e-12	53.0439		-4.1702e-08	-6.6441e-13	43.723	-4.27779e-08	-2.89479e-14	44.2667	-4.43851e-08	-1.34079e-12	-1.22503	-4.62115e-08	-1.25014e-12	21.6414		-5.10788e-08	-4.74025e-13	38.0062	-4.60011e-08	2.2346e-12	75.3336
-4.03867e-08	1.6977e-10	5.94368e-12	21.523	-3.76281e-08	3.08074e-10	2.49122e-11	0.746727		-3.74657e-08	1.49876e-11	6.64027	-3.73794e-08	2.14639e-11	6.08775	-5.78202e-08	2.86887e-12	18.6075	-3.76438e-08	4.01857e-12	54.6003	-3.6798e-08	8.48541e-12	60.5767	-3.70806e-08	-8.33818e-12	38.4596	-3.70528e-08	2.16208e-12	52.1289		-4.16858e-08	-7.58121e-13	45.7472	-4.27638e-08	-1.18419e-14	44.2548	-4.43671e-08	-1.44387e-12	16.27	-4.6192e-08	-1.23079e-12	14.0105		-5.10572e-08	-5.55023e-13	29.5391	-4.59887e-08	2.0999e-12	67.4755
-4.03749e-08	1.69735e-10	1.26736e-11	16.3319	-3.76033e-08	3.02639e-10	2.38256e-11	3.78656		-3.74513e-08	1.51576e-11	5.79464	-3.73604e-08	2.14386e-11	7.31967	-5.78045e-08	2.76074e-12	20.0258	-3.76262e-08	4.32676e-12	54.8772	-3.67816e-08	8.18871e-12	60.4302	-3.70602e-08	-7.82195e-12	38.1729	-3.70355e-08	1.86252e-12	51.3841		-4.1667e-08	-8.23363e-13	43.034	-4.27506e-08	-2.30933e-13	38.7769	-4.43523e-08	-1.30308e-12	20.9818	-4.61703e-08	-1.3141e-12	17.5922		-5.10366e-08	-4.89221e-13	48.3245	-4.59712e-08	2.10579e-12	55.3585
-4.0364e-08	1.70414e-10	6.02762e-12	21.5069	-3.75891e-08	3.05203e-10	2.44878e-11	4.06659		-3.74323e-08	1.50168e-11	6.27685	-3.73408e-08	2.12073e-11	6.52336	-5.77825e-08	3.58029e-12	11.5954	-3.76093e-08	4.44149e-12	56.4403	-3.67632e-08	7.69202e-12	61.2065	-3.70407e-08	-7.65627e-12	37.7556	-3.70174e-08	1.49988e-12	47.701		-4.1653e-08	-8.95843e-13	41.2792	-4.27356e-08	-5.36331e-13	34.7717	-4.43366e-08	-1.26441e-12	15.3114	-4.6151e-08	-1.37054e-12	20.7327		-5.10181e-08	-4.39026e-13	68.0866	-4.59523e-08	2.23912e-12	49.9992
-4.03554e-08	1.72841e-10	1.26736e-11	17.4325	-3.75758e-08	3.08512e-10	2.35317e-11	5.73766		-3.74125e-08	1.45496e-11	6.60688	-3.73244e-08	2.08957e-11	5.47715	-5.77544e-08	3.51726e-12	18.8811	-3.75902e-08	4.54817e-12	57.7512	-3.67461e-08	7.69129e-12	62.0162	-3.70231e-08	-7.7638e-12	37.6434	-3.69986e-08	1.48164e-12	41.5555		-4.16403e-08	-8.91894e-13	37.8449	-4.27177e-08	-5.76053e-13	28.5383	-4.43194e-08	-1.21478e-12	31.2907	-4.6131e-08	-1.32861e-12	34.0343		-5.10007e-08	-3.60251e-13	65.7897	-4.59352e-08	2.45217e-12	53.4744
-4.03355e-08	1.66607e-10	6.68523e-12	21.5167	-3.75503e-08	3.0245e-10	2.39328e-11	6.14107		-3.7395e-08	1.45206e-11	6.51796	-3.73077e-08	2.0632e-11	5.22615	-5.773e-08	3.02927e-12	30.449	-3.7572e-08	4.33754e-12	56.815	-3.67292e-08	7.87203e-12	61.8073	-3.70095e-08	-8.04132e-12	37.2437	-3.69799e-08	1.79427e-12	39.5263		-4.16264e-08	-8.43236e-13	39.778	-4.26941e-08	-3.51951e-13	23.8522	-4.42985e-08	-1.21907e-12	40.9706	-4.61118e-08	-1.27157e-12	39.5634		-5.09866e-08	-1.48234e-13	64.1538	-4.59228e-08	2.57177e-12	40.1682
-4.03154e-08	1.60303e-10	1.33872e-11	14.6376	-3.75399e-08	3.07955e-10	2.38162e-11	1.10459		-3.73787e-08	1.46652e-11	8.05912	-3.72929e-08	2.06356e-11	5.17589	-5.77213e-08	2.65606e-12	32.8995	-3.75563e-08	4.04862e-12	59.8554	-3.67141e-08	8.09562e-12	59.4911	-3.69939e-08	-7.6723e-12	36.6797	-3.6963e-08	2.48583e-12	42.0854		-4.16108e-08	-8.97847e-13	42.6953	-4.26733e-08	-1.5615e-13	22.0372	-4.42817e-08	-1.25442e-12	41.9634	-4.60945e-08	-1.31488e-12	43.8068		-5.09725e-08	-3.23965e-15	63.2989	-4.59039e-08	2.47487e-12	37.4161
-4.03025e-08	1.59429e-10	6.69922e-12	21.4199	-3.75297e-08	3.13679e-10	2.15729e-11	5.7677		-3.73625e-08	1.49732e-11	8.0746	-3.72759e-08	2.10914e-11	5.57329	-5.77225e-08	2.00674e-12	31.3956	-3.75395e-08	3.91892e-12	61.768	-3.66987e-08	8.65159e-12	57.4998	-3.69734e-08	-7.1719e-12	37.553	-3.69442e-08	3.26701e-12	43.7513		-4.15957e-08	-1.00268e-12	41.6016	-4.2658e-08	-7.16008e-14	23.8804	-4.4266e-08	-1.35253e-12	44.9352	-4.60791e-08	-1.40662e-12	40.7901		-5.09545e-08	9.54435e-14	53.0529	-4.58796e-08	2.41519e-12	36.4865
-4.03008e-08	1.67124e-10	1.30141e-11	10.5849	-3.75064e-08	3.09297e-10	2.08034e-11	7.81417		-3.73438e-08	1.52588e-11	7.40954	-3.72575e-08	2.12142e-11	4.71129	-5.77151e-08	1.94717e-12	40.0469	-3.75213e-08	4.29006e-12	64.188	-3.66817e-08	7.95448e-12	58.5943	-3.69575e-08	-7.2065e-12	38.2744	-3.69271e-08	3.76567e-12	46.0756		-4.15829e-08	-9.8909e-13	40.345	-4.26421e-08	-2.0773e-13	29.0965	-4.42456e-08	-1.45061e-12	39.5816	-4.60607e-08	-1.46627e-12	44.2971		-5.09338e-08	1.18341e-13	58.2665	-4.58585e-08	2.36049e-12	43.6867
-4.02797e-08	1.59969e-10	6.54065e-12	22.5781	-3.74813e-08	3.03583e-10	2.11112e-11	9.52864		-3.73244e-08	1.45039e-11	8.98159	-3.72378e-08	2.13872e-11	3.99679	-5.77008e-08	2.44043e-12	52.5923	-3.75016e-08	4.9254e-12	64.9962	-3.66613e-08	6.98969e-12	60.4842	-3.69435e-08	-7.31921e-12	38.6004	-3.69108e-08	3.81955e-12	46.2004		-4.15675e-08	-8.68441e-13	40.0574	-4.26273e-08	-4.06739e-13	33.7963	-4.42283e-08	-1.28558e-12	30.7943	-4.60409e-08	-1.34563e-12	48.1988		-5.09162e-08	4.34387e-14	62.5428	-4.58428e-08	2.26297e-12	44.8316
-4.0265e-08	1.57726e-10	1.31447e-11	17.5347	-3.74511e-08	2.93924e-10	2.21279e-11	12.0522		-3.73057e-08	1.41182e-11	9.65007	-3.72198e-08	2.20683e-11	4.39688	-5.76822e-08	3.4345e-12	60.8453	-3.74822e-08	4.70325e-12	61.1025	-3.66412e-08	6.84194e-12	59.9725	-3.69235e-08	-6.94569e-12	38.0897	-3.68952e-08	3.49792e-12	47.3688		-4.15498e-08	-6.93141e-13	41.8451	-4.26093e-08	-5.22951e-13	37.6718	-4.42155e-08	-1.01858e-12	34.859	-4.60269e-08	-1.27998e-12	46.3317		-5.0899e-08	-5.96888e-14	55.0957	-4.58282e-08	2.21345e-12	40.5339
-4.02497e-08	1.55081e-10	5.86439e-12	17.8446	-3.74375e-08	2.96995e-10	2.085e-11	3.59786		-3.72873e-08	1.44115e-11	8.67744	-3.72013e-08	2.22421e-11	4.44849	-5.76562e-08	1.67955e-12	63.6682	-3.74652e-08	3.82674e-12	56.002	-3.66232e-08	7.42146e-12	58.2251	-3.69043e-08	-6.37919e-12	37.5547	-3.68779e-08	2.96657e-12	51.0443		-4.15368e-08	-6.84058e-13	46.7899	-4.25921e-08	-6.80985e-13	35.5104	-4.42013e-08	-1.0194e-12	40.1343	-4.60115e-08	-1.35871e-12	39.3489		-5.08824e-08	-9.41011e-14	59.5643	-4.58144e-08	2.30345e-12	39.7198
-4.02467e-08	1.61775e-10	1.27249e-11	21.0131	-3.74212e-08	2.98048e-10	1.94975e-11	3.61466		-3.72711e-08	1.42947e-11	7.1922	-3.71859e-08	2.16524e-11	4.40114	-5.76266e-08	3.62536e-13	60.7772	-3.74488e-08	3.29875e-12	51.0546	-3.66076e-08	7.93952e-12	57.8193	-3.68889e-08	-6.30677e-12	37.2313	-3.6859e-08	2.50529e-12	52.9443		-4.15203e-08	-9.13389e-13	47.6378	-4.25759e-08	-6.84674e-13	30.4622	-4.41837e-08	-1.19918e-12	17.7239	-4.59915e-08	-1.39374e-12	28.4222		-5.08606e-08	-2.48339e-13	54.3077	-4.57961e-08	2.27888e-12	63.4679
-4.02395e-08	1.65284e-10	6.43805e-12	17.6197	-3.74144e-08	3.06276e-10	1.95068e-11	0.545144		-3.72545e-08	1.41965e-11	6.05614	-3.71706e-08	2.1084e-11	5.22684	-5.76024e-08	-1.26946e-13	46.3167	-3.74315e-08	3.36289e-12	56.4553	-3.65912e-08	7.79132e-12	56.5332	-3.68737e-08	-6.55913e-12	37.9243	-3.68407e-08	2.16267e-12	52.4625		-4.15035e-08	-1.02781e-12	51.0787	-4.25619e-08	-4.45245e-13	33.113	-4.41666e-08	-1.2374e-12	10.0705	-4.59713e-08	-1.30692e-12	12.1925		-5.08405e-08	-2.88095e-13	47.1336	-4.57743e-08	2.23967e-12	76.0909
-4.02438e-08	1.77523e-10	1.08874e-11	7.82382	-3.74005e-08	3.09068e-10	1.8019e-11	2.50888		-3.72355e-08	1.46555e-11	6.23934	-3.71522e-08	2.11664e-11	5.84823	-5.75964e-08	6.2645e-13	11.67	-3.74139e-08	3.42814e-12	64.5027	-3.6572e-08	8.09156e-12	56.7051	-3.68555e-08	-7.04102e-12	37.9148	-3.68229e-08	1.82586e-12	53.409		-4.14871e-08	-1.21156e-12	59.1046	-4.25453e-08	-2.42494e-13	36.6435	-4.4151e-08	-1.24379e-12	25.2107	-4.59522e-08	-1.23016e-12	13.9765		-5.08267e-08	-1.11669e-13	42.4984	-4.57595e-08	2.12526e-12	63.1589
-4.02349e-08	1.79709e-10	6.19086e-12	22.3012	-3.73789e-08	3.06087e-10	1.68344e-11	2.62511		-3.72181e-08	1.49018e-11	7.69462	-3.71337e-08	2.13064e-11	4.91223	-5.75819e-08	2.20877e-12	20.4037	-3.73953e-08	3.23245e-12	64.4818	-3.65553e-08	8.20627e-12	61.5959	-3.68396e-08	-7.5454e-12	37.7368	-3.68065e-08	1.67708e-12	55.6573		-4.14695e-08	-1.40658e-12	58.7624	-4.25253e-08	-1.93782e-13	34.2263	-4.41335e-08	-1.22011e-12	43.8161	-4.59314e-08	-1.16241e-12	25.176		-5.08108e-08	1.16264e-13	53.5639	-4.57479e-08	2.00526e-12	44.6887
-4.02139e-08	1.72692e-10	1.00199e-11	2.4159	-3.73504e-08	2.9776e-10	1.77952e-11	5.13184		-3.72002e-08	1.46182e-11	6.77749	-3.71168e-08	2.08535e-11	4.07677	-5.75646e-08	3.44095e-12	26.0544	-3.73758e-08	3.18801e-12	59.2809	-3.6538e-08	8.06111e-12	60.9251	-3.68212e-08	-7.58847e-12	38.1414	-3.67888e-08	1.6419e-12	52.2672		-4.1452e-08	-1.40738e-12	56.4924	-4.2506e-08	-2.18743e-13	32.7102	-4.41158e-08	-1.27331e-12	40.7853	-4.59133e-08	-1.09097e-12	25.6789		-5.07935e-08	1.92148e-13	52.5529	-4.57337e-08	2.01042e-12	46.8059
-4.01924e-08	1.65272e-10	6.07426e-12	24.2422	-3.73342e-08	2.98823e-10	1.94042e-11	5.27465		-3.71808e-08	1.45895e-11	5.46766	-3.70992e-08	2.03221e-11	5.1298	-5.7547e-08	4.15597e-12	29.8663	-3.7358e-08	3.65352e-12	60.4007	-3.65197e-08	7.9558e-12	59.8925	-3.68027e-08	-7.06661e-12	38.3642	-3.67707e-08	1.75656e-12	49.6945		-4.14379e-08	-1.19455e-12	54.8731	-4.24916e-08	-1.93276e-13	36.346	-4.41002e-08	-1.38986e-12	22.7463	-4.59011e-08	-1.19922e-12	20.7368		-5.07734e-08	4.5171e-14	53.3426	-4.57149e-08	2.08629e-12	52.214
-4.0179e-08	1.64041e-10	8.90057e-12	4.16064	-3.73072e-08	2.91619e-10	2.03043e-11	4.07648		-3.71616e-08	1.47825e-11	5.56808	-3.70833e-08	1.99706e-11	7.63617	-5.75326e-08	4.16295e-12	37.1635	-3.73427e-08	3.76584e-12	62.3195	-3.64996e-08	8.31621e-12	61.9774	-3.67835e-08	-7.15999e-12	39.1311	-3.67531e-08	1.85775e-12	48.8036		-4.1423e-08	-1.03721e-12	51.9636	-4.24778e-08	-2.26549e-13	38.3064	-4.40825e-08	-1.3346e-12	10.289	-4.58878e-08	-1.38255e-12	23.0371		-5.07555e-08	6.00429e-14	39.9623	-4.56979e-08	2.14448e-12	54.389
-4.01736e-08	1.68861e-10	6.13023e-12	22.02	-3.72939e-08	2.94898e-10	1.93762e-11	7.617		-3.71431e-08	1.47756e-11	5.8613	-3.70665e-08	2.00811e-11	8.62999	-5.75155e-08	2.85755e-12	42.1987	-3.73281e-08	3.51146e-12	60.2768	-3.6483e-08	7.9955e-12	63.6162	-3.67672e-08	-7.87669e-12	39.2008	-3.67378e-08	1.84737e-12	51.3266		-4.14112e-08	-9.34992e-13	51.8137	-4.24592e-08	-3.43264e-13	37.129	-4.40617e-08	-1.31179e-12	19.6597	-4.5872e-08	-1.42331e-12	20.3068		-5.07353e-08	5.39298e-14	29.9907	-4.56828e-08	2.15839e-12	61.6978
-4.01583e-08	1.6617e-10	8.48082e-12	4.19724	-3.72757e-08	2.94451e-10	1.69743e-11	7.29489		-3.71255e-08	1.46591e-11	5.41462	-3.70479e-08	2.07773e-11	7.36884	-5.74985e-08	2.1216e-12	41.1853	-3.73127e-08	3.80617e-12	56.8827	-3.64679e-08	7.70587e-12	61.7304	-3.67508e-08	-8.08757e-12	38.7579	-3.67218e-08	1.8151e-12	55.3586		-4.13935e-08	-8.74897e-13	48.786	-4.24434e-08	-4.23137e-13	34.1488	-4.40454e-08	-1.40052e-12	28.1416	-4.58564e-08	-1.43052e-12	5.78038		-5.07171e-08	-2.35983e-13	47.6247	-4.56685e-08	2.16431e-12	57.5771
-4.01376e-08	1.59348e-10	5.96233e-12	16.2985	-3.72643e-08	2.99211e-10	1.94462e-11	0.366211		-3.71089e-08	1.47184e-11	3.88434	-3.7029e-08	2.05738e-11	7.08597	-5.74807e-08	2.2304e-12	38.1078	-3.7295e-08	4.39332e-12	57.8902	-3.64527e-08	8.10186e-12	60.9096	-3.67312e-08	-7.92478e-12	37.4856	-3.67027e-08	1.87469e-12	54.5215		-4.13718e-08	-9.35071e-13	47.5354	-4.24285e-08	-5.7917e-13	33.3996	-4.40277e-08	-1.41018e-12	31.902	-4.58357e-08	-1.38613e-12	9.46987		-5.06989e-08	-2.15081e-13	59.3034	-4.56503e-08	2.40193e-12	47.3904
-4.0121e-08	1.55656e-10	7.97246e-12	12.7617	-3.72419e-08	2.95564e-10	2.11298e-11	0.637174		-3.70923e-08	1.47956e-11	2.94265	-3.70104e-08	2.05122e-11	7.61158	-5.74606e-08	3.48955e-12	39.8789	-3.72768e-08	4.4274e-12	57.6885	-3.64341e-08	8.36983e-12	61.0855	-3.67134e-08	-7.52678e-12	36.2973	-3.66883e-08	2.03362e-12	53.5552		-4.13505e-08	-9.46663e-13	54.1184	-4.24166e-08	-6.2563e-13	36.0034	-4.40085e-08	-1.47787e-12	21.4318	-4.58158e-08	-1.26573e-12	22.4351		-5.06818e-08	-4.59776e-14	58.3306	-4.56341e-08	2.65204e-12	60.4619
-4.01146e-08	1.59808e-10	5.27208e-12	15.0449	-3.72272e-08	2.9774e-10	2.29441e-11	3.44992		-3.70752e-08	1.44959e-11	3.92038	-3.69931e-08	2.09444e-11	6.55855	-5.74372e-08	3.34825e-12	29.2327	-3.72581e-08	4.49406e-12	58.7801	-3.64151e-08	8.25044e-12	60.6603	-3.66957e-08	-7.40904e-12	37.2761	-3.66722e-08	2.25368e-12	57.2792		-4.13333e-08	-8.23801e-13	57.0196	-4.24037e-08	-4.97269e-13	38.6171	-4.3989e-08	-1.51212e-12	4.15555	-4.58e-08	-1.1934e-12	36.4023		-5.06664e-08	-1.13461e-13	69.0887	-4.56166e-08	2.75128e-12	69.3391
-4.0115e-08	1.69045e-10	7.97246e-12	14.3235	-3.72062e-08	2.95186e-10	2.52947e-11	5.7708		-3.70584e-08	1.45176e-11	5.34489	-3.69755e-08	2.07871e-11	6.19234	-5.74157e-08	3.22642e-12	22.6133	-3.72411e-08	4.74972e-12	60.1633	-3.63979e-08	7.69725e-12	60.4629	-3.66797e-08	-7.53655e-12	37.8774	-3.66521e-08	2.42526e-12	59.4521		-4.13193e-08	-6.43189e-13	54.0354	-4.23859e-08	-4.74134e-13	41.1098	-4.39699e-08	-1.35986e-12	0.940259	-4.57813e-08	-1.1286e-12	40.9663		-5.06478e-08	-9.81343e-14	78.6502	-4.55958e-08	2.75784e-12	54.992
-4.00999e-08	1.66561e-10	5.85973e-12	15.2338	-3.71891e-08	2.95584e-10	2.55698e-11	7.24316		-3.70414e-08	1.46946e-11	6.5398	-3.69578e-08	2.05353e-11	4.91085	-5.73976e-08	3.48959e-12	24.2026	-3.72222e-08	4.8068e-12	58.0484	-3.63807e-08	7.82641e-12	63.0187	-3.66632e-08	-6.9626e-12	37.3195	-3.66363e-08	2.34722e-12	58.5028		-4.13048e-08	-4.64382e-13	52.9409	-4.23681e-08	-4.19669e-13	39.97	-4.39543e-08	-1.37389e-12	1.49536	-4.57643e-08	-1.12547e-12	33.1465		-5.06289e-08	1.35371e-13	75.4692	-4.55828e-08	2.5961e-12	44.9886
-4.00817e-08	1.6166e-10	7.66931e-12	10.0244	-3.71687e-08	2.93417e-10	2.56211e-11	6.15978		-3.70241e-08	1.49329e-11	6.04337	-3.69392e-08	2.05327e-11	4.93689	-5.73854e-08	4.62317e-12	39.7608	-3.72058e-08	4.69777e-12	55.5505	-3.6362e-08	7.60278e-12	66.6525	-3.66457e-08	-6.68661e-12	37.7162	-3.66216e-08	2.08395e-12	54.511		-4.12933e-08	-5.2731e-13	47.9475	-4.23496e-08	-3.55769e-13	36.5257	-4.39408e-08	-1.35731e-12	16.5397	-4.5747e-08	-1.15434e-12	34.0119		-5.06127e-08	4.36639e-13	71.1274	-4.55708e-08	2.49326e-12	59.1841
-4.00719e-08	1.63098e-10	5.97632e-12	17.4855	-3.7147e-08	2.90337e-10	2.38769e-11	8.54135		-3.70043e-08	1.50737e-11	5.2354	-3.69211e-08	2.03859e-11	5.94569	-5.73731e-08	5.32027e-12	44.0143	-3.71893e-08	4.40173e-12	57.4911	-3.63437e-08	7.17401e-12	68.1145	-3.66289e-08	-6.96238e-12	39.0426	-3.6605e-08	1.97969e-12	51.5191		-4.12813e-08	-6.81496e-13	40.9274	-4.23348e-08	-3.33164e-13	36.6466	-4.39258e-08	-1.17514e-12	29.8466	-4.57303e-08	-1.11407e-12	36.8688		-5.05957e-08	4.67281e-13	67.0556	-4.55489e-08	2.53313e-12	64.4791
-4.00587e-08	1.62017e-10	8.46683e-12	10.5557	-3.71363e-08	2.95584e-10	2.25896e-11	7.6766		-3.69835e-08	1.47976e-11	5.62375	-3.69028e-08	1.99355e-11	6.92062	-5.73534e-08	5.82291e-12	48.7605	-3.71728e-08	4.4635e-12	62.6374	-3.63221e-08	6.90595e-12	67.6949	-3.66117e-08	-7.36955e-12	39.3119	-3.65865e-08	1.89439e-12	50.4593		-4.12641e-08	-6.73413e-13	40.1795	-4.23201e-08	-5.4133e-14	38.1108	-4.39122e-08	-1.14222e-12	39.4771	-4.57135e-08	-1.14347e-12	28.7473		-5.0577e-08	1.99741e-13	69.9829	-4.55238e-08	2.61806e-12	57.2083
-4.00533e-08	1.66906e-10	6.13489e-12	15.8334	-3.71184e-08	2.95325e-10	2.00711e-11	3.36683		-3.6965e-08	1.44767e-11	5.44372	-3.68857e-08	1.9962e-11	7.88924	-5.73293e-08	6.24872e-12	54.5067	-3.71527e-08	4.5743e-12	62.6293	-3.63038e-08	6.94048e-12	64.9197	-3.65945e-08	-7.15953e-12	38.4055	-3.65695e-08	1.75788e-12	48.4638		-4.12489e-08	-7.94073e-13	45.9772	-4.23018e-08	1.99988e-13	39.4341	-4.38988e-08	-1.21001e-12	31.1784	-4.57019e-08	-1.15408e-12	27.5727		-5.05586e-08	-1.05437e-13	67.548	-4.55066e-08	2.76663e-12	67.91
-4.0034e-08	1.61177e-10	9.06847e-12	16.0775	-3.71045e-08	2.98217e-10	1.83921e-11	4.53007		-3.69506e-08	1.45951e-11	6.33881	-3.68694e-08	2.05596e-11	7.94763	-5.73082e-08	6.78237e-12	60.0869	-3.71328e-08	4.22815e-12	65.9429	-3.62872e-08	7.31147e-12	61.8001	-3.65771e-08	-6.55589e-12	37.7989	-3.65482e-08	1.73605e-12	52.3475		-4.12312e-08	-9.04991e-13	47.3868	-4.2287e-08	2.09845e-14	39.4773	-4.38832e-08	-1.18885e-12	18.0194	-4.56861e-08	-1.13397e-12	24.8621		-5.05395e-08	-1.69265e-13	58.7771	-4.54926e-08	2.78901e-12	68.5827
-4.0037e-08	1.72462e-10	5.41199e-12	13.4977	-3.70852e-08	2.96915e-10	1.74873e-11	0.234246		-3.69343e-08	1.49499e-11	5.8246	-3.68532e-08	2.07407e-11	7.18891	-5.72875e-08	5.81047e-12	50.456	-3.71143e-08	3.56945e-12	62.0969	-3.6269e-08	7.94986e-12	59.2035	-3.65596e-08	-6.03533e-12	38.1559	-3.65253e-08	1.99944e-12	53.7555		-4.1214e-08	-8.90782e-13	45.1811	-4.2273e-08	-2.79445e-13	36.386	-4.38682e-08	-1.12114e-12	6.25951	-4.56642e-08	-1.18449e-12	14.435		-5.05197e-08	-4.99575e-14	63.9021	-4.54796e-08	2.60311e-12	55.1933
-4.00277e-08	1.74337e-10	9.5815e-12	23.9706	-3.70606e-08	2.91539e-10	1.85274e-11	1.75858		-3.69165e-08	1.50425e-11	6.59443	-3.68363e-08	2.08706e-11	6.75566	-5.72707e-08	5.07413e-12	39.6565	-3.70965e-08	3.54971e-12	61.3368	-3.6251e-08	8.32313e-12	57.161	-3.65416e-08	-6.42153e-12	38.7884	-3.65085e-08	2.30697e-12	51.7431		-4.11953e-08	-7.30928e-13	46.743	-4.22572e-08	-4.28419e-13	31.4195	-4.38514e-08	-1.0906e-12	18.8405	-4.56442e-08	-1.28294e-12	24.2346		-5.05028e-08	-2.0532e-13	70.2796	-4.54655e-08	2.40853e-12	60.2549
-4.00142e-08	1.73037e-10	5.32338e-12	8.4759	-3.70533e-08	2.99419e-10	2.15682e-11	4.22549		-3.68994e-08	1.53167e-11	7.18909	-3.68168e-08	2.11607e-11	6.28425	-5.72559e-08	4.95558e-12	33.5778	-3.70758e-08	3.47044e-12	67.332	-3.62334e-08	8.12363e-12	55.5622	-3.65221e-08	-6.8379e-12	38.2479	-3.64912e-08	2.43437e-12	47.0653		-4.11753e-08	-5.69721e-13	49.0869	-4.22381e-08	-4.52315e-13	31.0419	-4.38347e-08	-1.11826e-12	31.3405	-4.56255e-08	-1.28233e-12	27.0355		-5.0486e-08	-3.59171e-13	66.0349	-4.54506e-08	2.28619e-12	64.0233
-4.00009e-08	1.71841e-10	9.94994e-12	32.6457	-3.70375e-08	3.0083e-10	2.31633e-11	5.32949		-3.6882e-08	1.53406e-11	7.0194	-3.67974e-08	2.09011e-11	7.74675	-5.72388e-08	5.90779e-12	42.036	-3.70569e-08	4.25968e-12	64.2407	-3.62174e-08	7.33505e-12	55.1028	-3.65031e-08	-7.16201e-12	37.1358	-3.64747e-08	2.3762e-12	42.51		-4.11603e-08	-5.4106e-13	47.3604	-4.22221e-08	-3.23624e-13	37.5346	-4.38172e-08	-1.06025e-12	37.7437	-4.56092e-08	-1.2848e-12	31.2924		-5.04685e-08	-4.07318e-13	41.4661	-4.54393e-08	2.45883e-12	65.896
-3.99835e-08	1.67573e-10	5.54725e-12	4.99582	-3.70277e-08	3.06743e-10	2.23844e-11	2.48206		-3.68654e-08	1.53945e-11	7.11517	-3.67816e-08	2.0872e-11	7.33419	-5.72294e-08	4.01507e-12	51.6271	-3.70406e-08	4.87042e-12	61.1232	-3.62004e-08	7.20036e-12	57.2302	-3.6485e-08	-7.03032e-12	36.7814	-3.64583e-08	2.43578e-12	41.308		-4.11472e-08	-6.4494e-13	50.8941	-4.2204e-08	-4.77429e-14	39.9568	-4.37993e-08	-1.0664e-12	33.4663	-4.55921e-08	-1.32377e-12	23.4555		-5.04492e-08	-3.83729e-13	35.2778	-4.54213e-08	2.65794e-12	58.969
-3.99706e-08	1.66699e-10	1.02578e-11	37.896	-3.7011e-08	3.07448e-10	2.12091e-11	10.1403		-3.68479e-08	1.52445e-11	7.15207	-3.67651e-08	2.09777e-11	6.42404	-5.72132e-08	2.36138e-12	60.1935	-3.70245e-08	5.4762e-12	60.6719	-3.61841e-08	7.91102e-12	58.2941	-3.6468e-08	-6.92067e-12	36.8096	-3.64409e-08	2.47892e-12	42.3893		-4.1138e-08	-6.96031e-13	56.4892	-4.21824e-08	8.7517e-14	38.7788	-4.37823e-08	-1.0516e-12	25.2233	-4.5572e-08	-1.35401e-12	21.0362		-5.04307e-08	-3.13924e-13	50.6788	-4.53997e-08	2.6947e-12	51.9167
-3.99553e-08	1.64018e-10	4.88031e-12	1.25515	-3.69999e-08	3.12466e-10	2.10086e-11	8.77905		-3.68322e-08	1.50799e-11	7.68088	-3.67483e-08	2.18277e-11	6.98334	-5.71899e-08	1.49566e-12	66.1341	-3.70073e-08	5.17866e-12	56.794	-3.61664e-08	8.0693e-12	57.4049	-3.64519e-08	-7.3455e-12	38.6014	-3.64242e-08	2.41721e-12	43.7362		-4.11222e-08	-7.0652e-13	59.8707	-4.21653e-08	3.49475e-14	39.58	-4.37628e-08	-9.54863e-13	28.4706	-4.5554e-08	-1.3495e-12	27.4521		-5.04096e-08	-1.06785e-13	62.1826	-4.53786e-08	2.62465e-12	53.3343
-3.99488e-08	1.67999e-10	9.69343e-12	45.117	-3.69734e-08	3.0567e-10	2.36903e-11	6.03425		-3.6815e-08	1.48155e-11	6.16638	-3.67311e-08	2.24181e-11	7.73266	-5.71627e-08	1.83051e-12	66.0844	-3.69897e-08	4.39829e-12	58.7061	-3.61484e-08	7.77038e-12	59.3939	-3.64345e-08	-7.7963e-12	40.0085	-3.64068e-08	2.36753e-12	44.8307		-4.11084e-08	-6.77646e-13	58.1133	-4.21474e-08	-5.52118e-14	43.8009	-4.37403e-08	-9.63599e-13	35.5764	-4.55406e-08	-1.26569e-12	15.6831		-5.03913e-08	-6.15968e-14	58.8631	-4.5359e-08	2.66445e-12	61.9005
-3.99439e-08	1.73278e-10	5.10418e-12	4.23861	-3.6941e-08	2.94371e-10	2.31913e-11	9.39715		-3.67962e-08	1.44325e-11	5.73545	-3.67121e-08	2.24801e-11	7.82066	-5.71534e-08	2.35692e-12	63.9672	-3.69706e-08	4.13505e-12	60.1201	-3.61309e-08	7.71126e-12	59.7578	-3.64167e-08	-7.43994e-12	38.6374	-3.63879e-08	2.42877e-12	47.223		-4.10911e-08	-7.58776e-13	51.0918	-4.21329e-08	-1.9995e-13	46.2769	-4.37262e-08	-1.15783e-12	47.6283	-4.55267e-08	-1.2128e-12	15.0759		-5.03756e-08	-2.33793e-13	51.033	-4.5343e-08	2.57484e-12	48.3046
-3.99295e-08	1.71277e-10	1.00945e-11	48.9962	-3.69269e-08	2.97015e-10	2.38442e-11	6.88624		-3.67779e-08	1.39954e-11	5.78057	-3.66928e-08	2.22724e-11	7.89717	-5.71374e-08	3.37884e-12	57.4935	-3.69542e-08	4.25319e-12	56.4568	-3.61122e-08	6.94489e-12	58.2517	-3.63987e-08	-6.46274e-12	37.4258	-3.63722e-08	2.57963e-12	52.8502		-4.10733e-08	-9.88847e-13	40.1429	-4.21157e-08	-3.51876e-13	46.277	-4.37107e-08	-1.28228e-12	28.3907	-4.55109e-08	-1.21938e-12	25.2918		-5.03612e-08	-5.98416e-14	51.4472	-4.53293e-08	2.4789e-12	47.8158
-3.99063e-08	1.62512e-10	5.60788e-12	2.56181	-3.69155e-08	3.01784e-10	2.2002e-11	0.620008		-3.67603e-08	1.45547e-11	5.53601	-3.66748e-08	2.18967e-11	7.66673	-5.71147e-08	4.75771e-12	47.1169	-3.69391e-08	4.23508e-12	56.1546	-3.60932e-08	6.94903e-12	56.8791	-3.63821e-08	-6.20095e-12	36.949	-3.63543e-08	2.52643e-12	56.6346		-4.10575e-08	-1.14742e-12	41.7792	-4.20998e-08	-4.58991e-13	43.7368	-4.36933e-08	-1.23e-12	11.9626	-4.54919e-08	-1.23911e-12	29.3751		-5.03431e-08	1.46191e-13	58.7487	-4.53108e-08	2.53445e-12	77.8999
-3.98986e-08	1.6564e-10	1.02671e-11	47.2633	-3.68889e-08	2.94908e-10	1.73428e-11	5.03087		-3.67433e-08	1.5481e-11	5.43691	-3.66593e-08	2.15759e-11	7.53525	-5.70945e-08	6.02384e-12	34.7308	-3.69232e-08	4.24013e-12	64.3196	-3.60776e-08	7.3668e-12	59.9865	-3.63653e-08	-6.30217e-12	36.5685	-3.6337e-08	2.33086e-12	55.5683		-4.10406e-08	-1.02866e-12	52.2032	-4.20842e-08	-5.67208e-13	37.2583	-4.36724e-08	-1.25216e-12	25.7239	-4.54757e-08	-1.25515e-12	24.9836		-5.03296e-08	1.68131e-14	68.09	-4.52878e-08	2.60752e-12	77.7213
-3.98881e-08	1.6663e-10	5.40733e-12	0.216246	-3.68753e-08	2.97969e-10	1.88212e-11	0.109196		-3.67257e-08	1.5607e-11	6.18763	-3.66418e-08	2.11408e-11	6.32118	-5.70717e-08	4.8469e-12	23.3205	-3.69088e-08	4.16343e-12	66.9486	-3.60602e-08	7.30218e-12	64.0621	-3.63484e-08	-6.77055e-12	37.4246	-3.63194e-08	2.21569e-12	48.9391		-4.10233e-08	-8.30543e-13	54.2519	-4.20713e-08	-5.76494e-13	33.3441	-4.36559e-08	-1.26205e-12	40.1215	-4.54601e-08	-1.27438e-12	15.8205		-5.03129e-08	-4.19677e-13	74.6587	-4.52749e-08	2.63712e-12	70.7063
-3.98798e-08	1.69275e-10	1.04723e-11	42.6341	-3.68624e-08	3.01536e-10	2.33778e-11	4.00519		-3.67073e-08	1.5051e-11	6.7739	-3.66236e-08	2.12142e-11	6.03074	-5.70564e-08	3.72585e-12	22.4813	-3.68923e-08	3.82194e-12	62.0159	-3.60407e-08	7.55865e-12	65.7129	-3.63305e-08	-6.94444e-12	38.8369	-3.63028e-08	1.99589e-12	45.7147		-4.10072e-08	-7.15738e-13	53.3488	-4.20542e-08	-3.87384e-13	31.9947	-4.36407e-08	-1.20541e-12	52.923	-4.54421e-08	-1.31725e-12	16.2459		-5.02919e-08	-5.5236e-13	71.5595	-4.52625e-08	2.577e-12	55.452
-3.98661e-08	1.67826e-10	5.40267e-12	0.00202656	-3.68397e-08	2.977e-10	2.40261e-11	3.56269		-3.66919e-08	1.46679e-11	5.16569	-3.6606e-08	2.13856e-11	6.16838	-5.70469e-08	3.16726e-12	31.9509	-3.6871e-08	4.29494e-12	59.9266	-3.6022e-08	7.63476e-12	65.0632	-3.63137e-08	-6.56069e-12	37.4975	-3.62872e-08	1.72874e-12	46.0375		-4.09893e-08	-6.81089e-13	53.4007	-4.20365e-08	-2.07954e-13	32.8627	-4.36247e-08	-1.17145e-12	59.3073	-4.54261e-08	-1.30284e-12	12.87		-5.02751e-08	-4.20701e-13	57.572	-4.52485e-08	2.50184e-12	44.5098
-3.98535e-08	1.67147e-10	9.83801e-12	42.2819	-3.6814e-08	2.9151e-10	2.0267e-11	1.99783		-3.66729e-08	1.47277e-11	4.78051	-3.65873e-08	2.1722e-11	5.78553	-5.70336e-08	3.45676e-12	46.7189	-3.68516e-08	4.68485e-12	60.8441	-3.60072e-08	7.91584e-12	62.9712	-3.62959e-08	-6.55089e-12	35.6849	-3.6272e-08	1.86179e-12	50.56		-4.09685e-08	-6.48318e-13	54.8328	-4.20225e-08	-1.13897e-13	38.1567	-4.36113e-08	-1.18181e-12	53.276	-4.54123e-08	-1.2302e-12	11.2438		-5.02604e-08	-3.46409e-13	51.06	-4.52303e-08	2.41618e-12	32.2437
-3.9845e-08	1.69701e-10	5.30006e-12	2.62892	-3.67934e-08	2.89214e-10	1.79351e-11	0.772953		-3.66512e-08	1.46715e-11	5.61561	-3.65702e-08	2.18744e-11	5.29049	-5.70145e-08	4.39344e-12	51.2337	-3.68344e-08	4.54369e-12	61.6447	-3.59925e-08	8.20646e-12	59.4706	-3.62786e-08	-6.15047e-12	35.5975	-3.62524e-08	2.28317e-12	53.3314		-4.09543e-08	-7.15656e-13	52.9859	-4.20068e-08	-2.0824e-13	42.4293	-4.35947e-08	-1.07171e-12	45.0461	-4.53952e-08	-1.26556e-12	16.2069		-5.02421e-08	-3.87139e-13	60.4029	-4.52095e-08	2.39457e-12	35.0635
-3.98358e-08	1.7161e-10	9.02183e-12	33.3195	-3.67715e-08	2.85895e-10	2.10785e-11	0.179291		-3.66327e-08	1.47404e-11	7.6957	-3.65519e-08	2.16211e-11	5.01061	-5.69948e-08	4.96328e-12	53.41	-3.68183e-08	3.83894e-12	58.071	-3.59768e-08	8.01774e-12	60.6617	-3.62633e-08	-6.14041e-12	36.7192	-3.62325e-08	2.65238e-12	56.263		-4.09432e-08	-7.16001e-13	45.6954	-4.19897e-08	-5.12095e-13	43.1874	-4.3578e-08	-1.1012e-12	27.8211	-4.53774e-08	-1.31332e-12	13.7051		-5.02229e-08	-3.1518e-13	77.3116	-4.51929e-08	2.44916e-12	47.183
-3.98237e-08	1.71369e-10	5.69183e-12	8.44872	-3.67476e-08	2.81086e-10	2.12697e-11	1.67525		-3.66192e-08	1.44693e-11	9.31049	-3.65357e-08	2.11662e-11	4.8364	-5.6976e-08	5.13413e-12	52.5855	-3.68004e-08	3.26772e-12	55.4334	-3.59592e-08	7.45779e-12	63.1852	-3.62475e-08	-7.01395e-12	37.4578	-3.62165e-08	2.67872e-12	57.6301		-4.0928e-08	-7.47196e-13	43.682	-4.19713e-08	-6.42605e-13	35.5721	-4.35608e-08	-1.27463e-12	19.7908	-4.53623e-08	-1.3342e-12	2.37428		-5.02038e-08	-2.65224e-13	75.9266	-4.51721e-08	2.41994e-12	50.845
-3.98101e-08	1.70012e-10	9.54885e-12	28.4282	-3.67288e-08	2.80221e-10	2.16569e-11	6.43015		-3.66026e-08	1.40524e-11	9.03882	-3.65181e-08	2.14215e-11	5.4106	-5.69603e-08	5.40968e-12	41.6175	-3.6781e-08	3.49632e-12	57.0315	-3.59395e-08	7.01445e-12	62.795	-3.62305e-08	-7.2771e-12	37.087	-3.62001e-08	2.58835e-12	60.4524		-4.09111e-08	-7.5543e-13	47.2108	-4.19559e-08	-4.99256e-13	31.7001	-4.3547e-08	-1.38759e-12	22.7572	-4.5345e-08	-1.40577e-12	7.56601		-5.01858e-08	-1.6462e-13	67.0034	-4.51495e-08	2.43434e-12	75.0007
-3.98041e-08	1.74394e-10	5.75246e-12	8.6242	-3.67139e-08	2.82248e-10	2.17874e-11	3.7899		-3.65861e-08	1.41648e-11	7.59497	-3.64997e-08	2.14032e-11	6.02572	-5.69469e-08	4.96345e-12	41.7745	-3.67638e-08	4.01319e-12	57.3238	-3.59211e-08	6.82746e-12	60.2832	-3.62128e-08	-7.37549e-12	36.0767	-3.61813e-08	2.46715e-12	58.854		-4.08972e-08	-7.51106e-13	47.7644	-4.19376e-08	-4.52877e-13	36.0259	-4.35323e-08	-1.36764e-12	19.9663	-4.53306e-08	-1.42955e-12	13.7047		-5.01672e-08	-3.16387e-13	58.2362	-4.5133e-08	2.52445e-12	80.3255
-3.97898e-08	1.7245e-10	8.48549e-12	22.8914	-3.67008e-08	2.85687e-10	2.14656e-11	3.70777		-3.65689e-08	1.4631e-11	7.055	-3.64825e-08	2.16768e-11	5.85628	-5.69329e-08	5.34064e-12	45.5791	-3.67467e-08	4.56584e-12	54.54	-3.5903e-08	7.14823e-12	59.6298	-3.61955e-08	-7.5582e-12	36.8052	-3.61643e-08	2.24347e-12	62.53		-4.08796e-08	-8.4655e-13	46.3698	-4.19231e-08	-5.13614e-13	43.0607	-4.35141e-08	-1.23789e-12	16.5385	-4.53151e-08	-1.32722e-12	6.61321		-5.01471e-08	-3.26602e-13	53.0755	-4.51154e-08	2.42212e-12	66.4725
-3.97747e-08	1.69954e-10	6.15821e-12	9.5644	-3.66879e-08	2.89304e-10	2.17874e-11	4.88293		-3.655e-08	1.42553e-11	6.1313	-3.6466e-08	2.22367e-11	5.41117	-5.69169e-08	6.40842e-12	51.0896	-3.67288e-08	4.71186e-12	58.6282	-3.58856e-08	7.13359e-12	63.0411	-3.61774e-08	-6.75418e-12	37.3984	-3.61473e-08	1.9781e-12	60.8703		-4.08614e-08	-8.76622e-13	39.5853	-4.1909e-08	-6.0197e-13	46.1478	-4.34958e-08	-1.18685e-12	25.0715	-4.52982e-08	-1.16677e-12	15.5048		-5.01282e-08	-2.34454e-13	48.8285	-4.50967e-08	2.334e-12	45.5331
-3.97713e-08	1.76292e-10	7.84654e-12	18.0717	-3.66681e-08	2.87644e-10	1.84714e-11	7.16174		-3.65321e-08	1.41267e-11	6.35055	-3.64477e-08	2.22952e-11	5.89129	-5.6896e-08	6.52352e-12	57.0315	-3.67121e-08	4.86222e-12	60.6139	-3.58706e-08	7.00444e-12	64.0493	-3.61583e-08	-6.00807e-12	38.7751	-3.61283e-08	1.85921e-12	57.3301		-4.08433e-08	-8.85721e-13	43.9764	-4.1892e-08	-6.61388e-13	44.9283	-4.34762e-08	-1.30523e-12	30.9724	-4.52807e-08	-1.07965e-12	35.3371		-5.01122e-08	-2.44483e-13	48.9133	-4.50773e-08	2.36292e-12	52.0941
-3.97513e-08	1.70069e-10	6.51267e-12	13.3523	-3.66428e-08	2.81781e-10	1.82056e-11	8.45909		-3.65133e-08	1.46199e-11	9.19141	-3.64314e-08	2.16674e-11	5.2923	-5.68833e-08	5.55143e-12	55.449	-3.66956e-08	5.04137e-12	60.3863	-3.58576e-08	7.12514e-12	62.9815	-3.61408e-08	-6.14113e-12	38.1556	-3.61068e-08	1.97874e-12	54.6664		-4.08288e-08	-8.38947e-13	47.184	-4.18748e-08	-7.76761e-13	41.168	-4.34596e-08	-1.23749e-12	29.7549	-4.52609e-08	-1.02817e-12	43.3646		-5.00966e-08	-2.64553e-13	58.1868	-4.50587e-08	2.35641e-12	76.2675
-3.97365e-08	1.67688e-10	7.3475e-12	11.0955	-3.6623e-08	2.80092e-10	1.92223e-11	0.268579		-3.64961e-08	1.46618e-11	7.7168	-3.64159e-08	2.10329e-11	5.90872	-5.68667e-08	4.03389e-12	48.8924	-3.66751e-08	4.97673e-12	61.2962	-3.58415e-08	7.28119e-12	62.2801	-3.61256e-08	-6.82042e-12	37.6115	-3.60891e-08	2.03658e-12	53.5009		-4.08181e-08	-7.92949e-13	47.0673	-4.18569e-08	-6.89433e-13	40.1706	-4.34414e-08	-1.06178e-12	44.2272	-4.52431e-08	-1.09942e-12	36.9044		-5.00811e-08	-3.34849e-13	59.7665	-4.50415e-08	2.32037e-12	79.524
-3.97264e-08	1.68999e-10	6.07426e-12	19.9783	-3.65993e-08	2.75442e-10	1.98006e-11	2.087		-3.64765e-08	1.48608e-11	5.62489	-3.63983e-08	2.06913e-11	6.44434	-5.68435e-08	2.46066e-12	41.6973	-3.66553e-08	4.53059e-12	65.4643	-3.58227e-08	7.06122e-12	62.8215	-3.61109e-08	-7.45333e-12	37.1684	-3.60737e-08	2.0694e-12	54.1255		-4.08051e-08	-7.02536e-13	51.3861	-4.18372e-08	-3.85779e-13	40.7626	-4.34235e-08	-9.774e-13	35.3037	-4.52228e-08	-1.11861e-12	28.973		-5.00639e-08	-3.91654e-13	61.7725	-4.50262e-08	2.34853e-12	65.1875
-3.97142e-08	1.68712e-10	9.04982e-12	8.16953	-3.65829e-08	2.76326e-10	1.89005e-11	0.990272		-3.64585e-08	1.49776e-11	5.45979	-3.63805e-08	2.06931e-11	6.37488	-5.68138e-08	2.28976e-12	48.8919	-3.66366e-08	4.39074e-12	65.6694	-3.58062e-08	6.29775e-12	63.0162	-3.60925e-08	-7.33608e-12	37.3111	-3.60577e-08	2.17646e-12	56.6856		-4.07882e-08	-6.07034e-13	54.9224	-4.18214e-08	-2.25508e-13	39.396	-4.34091e-08	-1.01167e-12	21.5112	-4.5204e-08	-1.10544e-12	15.9629		-5.00462e-08	-4.29048e-13	47.4305	-4.50119e-08	2.33232e-12	60.986
-3.96951e-08	1.6311e-10	5.45397e-12	20.8113	-3.65725e-08	2.81841e-10	2.10412e-11	4.9988		-3.64418e-08	1.54407e-11	5.60908	-3.63639e-08	2.08887e-11	5.11228	-5.67901e-08	3.44563e-12	50.2197	-3.66184e-08	4.24117e-12	62.4742	-3.5789e-08	6.4977e-12	65.8065	-3.60735e-08	-7.24152e-12	38.2396	-3.60409e-08	2.48514e-12	59.2334		-4.07747e-08	-7.45684e-13	61.5903	-4.18074e-08	-2.36292e-13	38.6548	-4.33952e-08	-1.14448e-12	19.0341	-4.51886e-08	-1.15619e-12	5.37283		-5.00274e-08	-4.75181e-13	36.3789	-4.49971e-08	2.2901e-12	64.0874
-3.96781e-08	1.59049e-10	1.05049e-11	16.122	-3.65556e-08	2.82397e-10	2.3e-11	7.08342		-3.64263e-08	1.52209e-11	5.5541	-3.63463e-08	2.11111e-11	5.28927	-5.67732e-08	4.61505e-12	49.6732	-3.65996e-08	4.3518e-12	62.9993	-3.57707e-08	6.69835e-12	63.7644	-3.60546e-08	-7.62357e-12	38.2525	-3.60229e-08	2.77543e-12	60.8095		-4.07636e-08	-8.19161e-13	65.6603	-4.17898e-08	-3.81639e-13	40.6096	-4.33787e-08	-1.21212e-12	18.2796	-4.51707e-08	-1.23435e-12	1.97487		-5.00046e-08	-5.21359e-13	50.9094	-4.49843e-08	2.432e-12	70.6612
-3.96789e-08	1.68723e-10	5.38401e-12	16.0893	-3.65412e-08	2.84842e-10	2.31913e-11	3.30591		-3.64088e-08	1.48158e-11	6.28263	-3.63282e-08	2.07552e-11	6.39497	-5.67605e-08	5.39158e-12	49.0447	-3.65802e-08	4.04235e-12	62.5473	-3.57504e-08	6.87232e-12	62.5373	-3.60362e-08	-7.37189e-12	37.881	-3.60054e-08	2.94293e-12	60.2575		-4.07456e-08	-9.60871e-13	62.4511	-4.17734e-08	-4.33371e-13	43.121	-4.33625e-08	-1.11487e-12	0.5318	-4.5151e-08	-1.20691e-12	23.0177		-4.99873e-08	-6.31174e-13	43.9841	-4.49676e-08	2.68414e-12	60.0423
-3.96733e-08	1.73416e-10	1.08781e-11	20.6572	-3.65266e-08	2.87157e-10	2.16615e-11	0.434041		-3.63886e-08	1.44595e-11	5.54863	-3.63116e-08	2.0266e-11	7.86658	-5.67402e-08	5.49273e-12	51.7145	-3.65625e-08	3.6315e-12	63.4144	-3.57319e-08	7.37949e-12	61.3458	-3.60188e-08	-7.06929e-12	38.6161	-3.59876e-08	2.95644e-12	60.7005		-4.07259e-08	-1.13481e-12	60.7363	-4.17568e-08	-2.24286e-13	41.3091	-4.3347e-08	-1.12088e-12	1.18891	-4.51327e-08	-1.21838e-12	38.3652		-4.99705e-08	-7.68121e-13	34.1181	-4.49492e-08	2.75195e-12	52.1931
-3.96608e-08	1.72818e-10	4.65645e-12	9.41646	-3.6509e-08	2.87137e-10	2.06355e-11	4.83298		-3.63709e-08	1.45102e-11	5.33007	-3.62935e-08	2.07437e-11	7.51212	-5.67179e-08	4.85554e-12	59.3367	-3.65456e-08	3.60416e-12	61.4252	-3.5713e-08	7.30529e-12	60.9647	-3.60014e-08	-7.21791e-12	38.8654	-3.59686e-08	2.61266e-12	58.1651		-4.07057e-08	-1.11164e-12	66.8893	-4.17397e-08	-9.20739e-14	37.5424	-4.33302e-08	-1.16251e-12	33.8742	-4.51158e-08	-1.32865e-12	38.4824		-4.99538e-08	-9.05413e-13	30.7324	-4.49326e-08	2.76445e-12	61.0293
-3.96483e-08	1.72301e-10	1.02298e-11	31.2802	-3.64851e-08	2.82368e-10	1.90031e-11	2.80237		-3.63562e-08	1.45287e-11	7.65859	-3.62758e-08	2.19741e-11	7.60932	-5.66996e-08	4.3598e-12	68.9481	-3.65313e-08	3.92006e-12	58.2995	-3.56951e-08	7.3169e-12	59.4071	-3.59856e-08	-7.58866e-12	39.7066	-3.59523e-08	2.16912e-12	56.2108		-4.06904e-08	-8.81884e-13	65.5895	-4.17209e-08	-1.44829e-13	38.1061	-4.3314e-08	-1.04356e-12	49.254	-4.51021e-08	-1.33709e-12	25.897		-4.9935e-08	-1.0966e-12	28.6311	-4.4914e-08	2.72971e-12	68.6624
-3.96326e-08	1.69321e-10	5.25809e-12	1.21439	-3.64608e-08	2.7727e-10	1.82102e-11	4.30071		-3.63381e-08	1.41147e-11	9.45424	-3.62575e-08	2.24228e-11	6.72997	-5.66865e-08	4.19038e-12	76.4744	-3.65133e-08	4.27123e-12	57.7176	-3.56767e-08	7.25723e-12	59.9541	-3.59698e-08	-7.68216e-12	39.776	-3.59345e-08	2.0012e-12	54.0895		-4.06799e-08	-7.59715e-13	59.7067	-4.17041e-08	-2.12408e-13	42.9561	-4.32926e-08	-9.37812e-13	52.7421	-4.50841e-08	-1.27457e-12	15.029		-4.99138e-08	-9.10972e-13	35.3601	-4.4901e-08	2.74068e-12	65.8341
-3.96137e-08	1.63834e-10	9.24103e-12	38.8037	-3.64446e-08	2.78333e-10	2.02763e-11	3.57306		-3.63173e-08	1.43231e-11	8.52445	-3.62382e-08	2.17667e-11	5.69788	-5.66745e-08	3.98808e-12	65.7834	-3.64945e-08	4.20147e-12	55.6275	-3.56611e-08	6.96851e-12	62.266	-3.59515e-08	-7.68828e-12	39.2046	-3.59158e-08	1.91309e-12	54.6966		-4.06656e-08	-8.0832e-13	52.4231	-4.16936e-08	-3.61413e-13	42.6206	-4.32762e-08	-9.63502e-13	51.5804	-4.50658e-08	-1.16531e-12	16.3642		-4.98986e-08	-5.87795e-13	51.8937	-4.4884e-08	2.74108e-12	72.688
-3.95856e-08	1.51342e-10	5.69183e-12	2.68126	-3.64289e-08	2.79734e-10	2.12324e-11	6.24466		-3.63001e-08	1.50843e-11	6.84789	-3.62189e-08	2.18786e-11	6.02546	-5.66591e-08	1.52303e-12	67.0571	-3.64757e-08	4.07687e-12	54.2029	-3.56438e-08	7.41343e-12	64.1033	-3.59336e-08	-7.23415e-12	38.8308	-3.58987e-08	2.006e-12	52.4591		-4.06513e-08	-7.6132e-13	51.4306	-4.16778e-08	-4.67218e-13	40.3058	-4.32641e-08	-9.8222e-13	39.4204	-4.50475e-08	-1.06195e-12	33.5876		-4.98832e-08	-4.13609e-13	65.5209	-4.48633e-08	2.54152e-12	58.2329
-3.95824e-08	1.57899e-10	9.3483e-12	44.7128	-3.6412e-08	2.80341e-10	2.26409e-11	6.85632		-3.62847e-08	1.51052e-11	7.02608	-3.62003e-08	2.2014e-11	6.9776	-5.66435e-08	-3.85123e-14	68.2613	-3.64578e-08	4.09255e-12	53.8744	-3.56256e-08	7.67114e-12	62.0339	-3.59162e-08	-7.2668e-12	38.0345	-3.58815e-08	2.26896e-12	51.0724		-4.06315e-08	-7.09636e-13	54.6574	-4.16623e-08	-5.2853e-13	43.1122	-4.32474e-08	-1.05702e-12	22.8058	-4.50302e-08	-1.00759e-12	29.3714		-4.98653e-08	-1.33741e-13	60.2599	-4.48469e-08	2.29695e-12	46.8001
-3.95756e-08	1.61752e-10	5.63586e-12	4.82774	-3.63943e-08	2.80251e-10	2.30747e-11	3.80957		-3.62672e-08	1.45288e-11	6.69369	-3.61825e-08	2.17627e-11	7.53299	-5.6629e-08	2.72589e-13	66.7328	-3.64402e-08	4.4912e-12	55.5168	-3.56069e-08	7.50131e-12	62.9971	-3.58986e-08	-7.57367e-12	38.3897	-3.58642e-08	2.42341e-12	53.6224		-4.06121e-08	-8.03761e-13	54.8904	-4.16469e-08	-4.86475e-13	49.4521	-4.32255e-08	-1.17757e-12	17.2564	-4.50143e-08	-9.67948e-13	23.3787		-4.98415e-08	5.55347e-14	53.7095	-4.48291e-08	2.12004e-12	40.4569
-3.95799e-08	1.74026e-10	9.40893e-12	49.6587	-3.63754e-08	2.79238e-10	2.05982e-11	1.8369		-3.62504e-08	1.47539e-11	7.22629	-3.61659e-08	2.15457e-11	6.13711	-5.66158e-08	2.10725e-12	69.2461	-3.64237e-08	4.75299e-12	59.3918	-3.55877e-08	7.18956e-12	63.2757	-3.58807e-08	-7.31942e-12	38.7571	-3.58461e-08	2.34362e-12	55.4578		-4.05929e-08	-9.05754e-13	52.556	-4.16263e-08	-2.49491e-13	51.9767	-4.3208e-08	-1.14863e-12	16.1947	-4.50004e-08	-1.08663e-12	20.5523		-4.98226e-08	9.9517e-14	65.0166	-4.48067e-08	2.05041e-12	35.493
-3.95562e-08	1.6487e-10	5.32338e-12	6.99198	-3.63644e-08	2.84305e-10	2.03696e-11	1.56462		-3.62329e-08	1.51844e-11	8.94581	-3.61494e-08	2.15267e-11	6.36097	-5.65971e-08	3.13277e-12	48.2576	-3.64087e-08	4.57961e-12	67.2536	-3.55722e-08	7.19791e-12	62.6572	-3.58621e-08	-6.5875e-12	37.9163	-3.58318e-08	2.27021e-12	54.1773		-4.05757e-08	-8.44645e-13	48.595	-4.16098e-08	-1.71201e-13	47.6497	-4.31942e-08	-1.05775e-12	11.444	-4.49827e-08	-1.2827e-12	23.8808		-4.9808e-08	2.14388e-13	44.7542	-4.47915e-08	2.00142e-12	36.1876
-3.95493e-08	1.68585e-10	9.59549e-12	49.9693	-3.63386e-08	2.78015e-10	1.9796e-11	4.33552		-3.62173e-08	1.51496e-11	8.21677	-3.61329e-08	2.15298e-11	6.92379	-5.65769e-08	3.60919e-12	30.91	-3.63936e-08	4.47687e-12	68.6672	-3.5556e-08	7.20708e-12	65.3054	-3.58434e-08	-6.39892e-12	36.8795	-3.58144e-08	2.09398e-12	52.9306		-4.05585e-08	-7.71912e-13	45.5507	-4.15971e-08	-2.55166e-13	45.3364	-4.31775e-08	-1.06356e-12	0.0806766	-4.49606e-08	-1.37896e-12	21.4512		-4.97904e-08	-6.75481e-14	21.7647	-4.47792e-08	1.99316e-12	29.0098
-3.95348e-08	1.66561e-10	5.58456e-12	2.93791	-3.63226e-08	2.79257e-10	2.26829e-11	2.95055		-3.62003e-08	1.50981e-11	6.48826	-3.61141e-08	2.16358e-11	5.71854	-5.65568e-08	3.86645e-12	27.475	-3.63784e-08	4.14591e-12	67.5876	-3.55381e-08	7.13477e-12	66.7032	-3.58262e-08	-6.62018e-12	37.504	-3.57923e-08	2.06501e-12	53.67		-4.05408e-08	-8.44146e-13	48.5493	-4.15836e-08	-3.65563e-13	46.5667	-4.31601e-08	-1.14843e-12	3.2875	-4.49412e-08	-1.31402e-12	21.2549		-4.97698e-08	-4.80068e-13	29.661	-4.4766e-08	2.0341e-12	27.4207
-3.95201e-08	1.64329e-10	9.17574e-12	42.7842	-3.63178e-08	2.89015e-10	2.34851e-11	7.44033		-3.61829e-08	1.49755e-11	5.12259	-3.60969e-08	2.17526e-11	5.33762	-5.65389e-08	5.4709e-12	41.4396	-3.63603e-08	3.8059e-12	64.557	-3.55197e-08	6.75382e-12	63.4906	-3.58096e-08	-6.97184e-12	37.5746	-3.57743e-08	2.13472e-12	52.9948		-4.05259e-08	-6.84374e-13	52.0692	-4.15705e-08	-3.41208e-13	47.2043	-4.31422e-08	-1.14593e-12	3.93235	-4.49247e-08	-1.2187e-12	17.0175		-4.9752e-08	-4.58492e-13	53.0243	-4.47502e-08	2.03369e-12	41.8685
-3.95099e-08	1.65491e-10	5.43531e-12	0.827432	-3.62952e-08	2.8523e-10	2.16149e-11	3.30925		-3.61644e-08	1.44172e-11	4.39599	-3.60796e-08	2.20882e-11	5.46565	-5.65239e-08	5.82175e-12	55.8547	-3.63409e-08	3.92008e-12	58.4317	-3.55041e-08	6.52191e-12	62.426	-3.57919e-08	-7.09302e-12	37.2955	-3.57566e-08	2.16015e-12	59.901		-4.05141e-08	-5.23212e-13	44.2569	-4.15523e-08	-4.03218e-13	44.5694	-4.31222e-08	-1.09194e-12	9.0201	-4.49114e-08	-1.25899e-12	21.9907		-4.9736e-08	-2.7075e-13	59.5556	-4.47247e-08	2.12715e-12	63.0516
-3.95032e-08	1.69344e-10	8.85393e-12	36.9819	-3.62752e-08	2.83401e-10	2.27575e-11	4.11606		-3.61454e-08	1.41205e-11	5.29844	-3.60612e-08	2.18637e-11	5.35098	-5.65081e-08	5.10828e-12	65.5628	-3.63217e-08	3.78603e-12	54.4302	-3.54876e-08	6.86719e-12	67.0055	-3.57733e-08	-7.30906e-12	37.5105	-3.57413e-08	2.0257e-12	61.816		-4.04982e-08	-7.29242e-13	51.0392	-4.15343e-08	-5.86792e-13	41.2073	-4.31036e-08	-1.03087e-12	19.1216	-4.48959e-08	-1.30736e-12	36.8146		-4.97206e-08	-3.03702e-13	70.6202	-4.47062e-08	2.3096e-12	48.667
-3.94902e-08	1.68401e-10	5.59855e-12	3.53479	-3.62632e-08	2.87724e-10	2.18108e-11	2.13575		-3.61273e-08	1.48859e-11	7.38899	-3.60426e-08	2.17536e-11	5.70151	-5.64909e-08	3.55541e-12	66.5102	-3.63028e-08	3.98371e-12	53.8613	-3.54692e-08	7.26508e-12	69.1786	-3.57548e-08	-7.83577e-12	36.1502	-3.57239e-08	1.75903e-12	60.3773		-4.04802e-08	-1.01196e-12	55.9093	-4.15173e-08	-6.75415e-13	41.8592	-4.30897e-08	-1.04453e-12	25.6177	-4.48814e-08	-1.32863e-12	40.5353		-4.97038e-08	-2.28836e-13	75.0423	-4.46837e-08	2.46283e-12	42.619
-3.94673e-08	1.59935e-10	8.42019e-12	32.2908	-3.62451e-08	2.87316e-10	2.06821e-11	0.00822544		-3.61089e-08	1.52369e-11	9.01344	-3.60254e-08	2.16671e-11	7.10849	-5.64773e-08	2.42532e-12	44.8692	-3.62842e-08	4.3591e-12	59.1278	-3.54519e-08	7.18778e-12	65.2121	-3.57366e-08	-8.02658e-12	36.9105	-3.57064e-08	1.55609e-12	58.4247		-4.04641e-08	-1.14432e-12	53.3202	-4.14986e-08	-6.15546e-13	42.0869	-4.30747e-08	-1.1527e-12	30.0712	-4.4868e-08	-1.31863e-12	39.8561		-4.9688e-08	-1.47194e-13	66.6935	-4.46587e-08	2.47772e-12	41.3384
-3.94569e-08	1.61005e-10	5.36069e-12	2.81072	-3.62143e-08	2.7725e-10	1.95674e-11	4.41253		-3.60901e-08	1.50561e-11	8.35159	-3.60081e-08	2.12878e-11	7.60704	-5.64552e-08	2.74045e-12	26.1305	-3.62655e-08	4.20177e-12	60.9486	-3.54353e-08	7.04846e-12	61.571	-3.57189e-08	-8.13346e-12	38.6709	-3.56911e-08	1.59515e-12	57.2309		-4.04503e-08	-1.11562e-12	48.611	-4.14808e-08	-2.78233e-13	43.9195	-4.30576e-08	-1.28253e-12	35.7208	-4.48487e-08	-1.25913e-12	37.5016		-4.96703e-08	-1.17772e-13	52.9352	-4.4641e-08	2.32796e-12	49.184
-3.94441e-08	1.602e-10	9.54885e-12	40.006	-3.61886e-08	2.7106e-10	2.15123e-11	4.7642		-3.6074e-08	1.51385e-11	7.58888	-3.59908e-08	2.0801e-11	6.73273	-5.64348e-08	3.73645e-12	15.9977	-3.62497e-08	3.85255e-12	57.6883	-3.5419e-08	6.94917e-12	61.9218	-3.57016e-08	-7.84733e-12	39.5673	-3.56736e-08	1.74745e-12	59.8285		-4.04371e-08	-9.20398e-13	47.7275	-4.14628e-08	8.33078e-15	45.2646	-4.30386e-08	-1.18416e-12	37.5269	-4.48288e-08	-1.26256e-12	31.0017		-4.96511e-08	8.03267e-15	58.0556	-4.46279e-08	2.33735e-12	63.8167
-3.942e-08	1.50767e-10	5.50061e-12	11.161	-3.61816e-08	2.79148e-10	2.16149e-11	2.23851		-3.60572e-08	1.50584e-11	6.05492	-3.59742e-08	2.07082e-11	5.03679	-5.64201e-08	5.05203e-12	14.8489	-3.62342e-08	3.72501e-12	56.8104	-3.54028e-08	6.9816e-12	61.9329	-3.56848e-08	-7.29731e-12	38.856	-3.56555e-08	1.92485e-12	57.8612		-4.04228e-08	-7.85663e-13	49.7188	-4.14503e-08	1.81193e-14	45.1632	-4.30253e-08	-1.03392e-12	34.1766	-4.48122e-08	-1.20594e-12	22.2435		-4.96346e-08	1.69972e-13	76.1768	-4.46133e-08	2.51335e-12	62.688
-3.94063e-08	1.49341e-10	9.9173e-12	58.4605	-3.61738e-08	2.8666e-10	2.15263e-11	0.445008		-3.60396e-08	1.5072e-11	5.73046	-3.59576e-08	2.12884e-11	5.47293	-5.64056e-08	6.27629e-12	3.49372	-3.62165e-08	3.56391e-12	58.4514	-3.53836e-08	7.32231e-12	62.7464	-3.56669e-08	-6.69526e-12	38.8338	-3.56364e-08	1.8534e-12	59.2957		-4.04082e-08	-7.61984e-13	49.4326	-4.14382e-08	-6.11561e-14	45.523	-4.30112e-08	-1.009e-12	33.123	-4.4795e-08	-1.20245e-12	20.8292		-4.96157e-08	3.00987e-13	83.5782	-4.45996e-08	2.58296e-12	45.4057
-3.9394e-08	1.48927e-10	6.17687e-12	20.5486	-3.61605e-08	2.89959e-10	2.18434e-11	3.59404		-3.60181e-08	1.5399e-11	6.77415	-3.59403e-08	2.20849e-11	6.26151	-5.63868e-08	6.03166e-12	5.76091	-3.61997e-08	3.59126e-12	59.4031	-3.53647e-08	7.37649e-12	63.9876	-3.56512e-08	-6.70513e-12	39.5865	-3.56189e-08	1.91774e-12	61.2112		-4.03922e-08	-6.38936e-13	56.4942	-4.14238e-08	-1.98635e-13	42.2689	-4.29942e-08	-1.07611e-12	37.8727	-4.47784e-08	-1.24748e-12	22.0819		-4.95977e-08	3.07406e-13	78.923	-4.45877e-08	2.55874e-12	37.6126
-3.93836e-08	1.49939e-10	9.50221e-12	63.2311	-3.61352e-08	2.84047e-10	2.16429e-11	5.15282		-3.59997e-08	1.5716e-11	8.7035	-3.59221e-08	2.19216e-11	6.38317	-5.63702e-08	4.58143e-12	29.7198	-3.61815e-08	3.73306e-12	56.8299	-3.53454e-08	7.52332e-12	62.3108	-3.56347e-08	-7.02543e-12	39.5209	-3.56e-08	2.10461e-12	63.5302		-4.03789e-08	-6.13136e-13	61.865	-4.14098e-08	-2.96875e-13	36.7395	-4.29777e-08	-1.05939e-12	32.5137	-4.47576e-08	-1.22791e-12	11.7779		-4.95813e-08	2.36462e-13	67.2459	-4.45659e-08	2.56666e-12	27.2041
-3.93666e-08	1.45959e-10	6.90443e-12	20.1751	-3.61178e-08	2.84236e-10	2.22771e-11	4.10461		-3.59845e-08	1.53301e-11	9.06608	-3.59041e-08	2.21424e-11	6.67372	-5.63579e-08	2.22529e-12	72.1955	-3.61627e-08	4.01848e-12	53.4881	-3.53285e-08	7.96891e-12	63.194	-3.5613e-08	-6.81999e-12	39.1072	-3.55798e-08	2.37492e-12	59.1701		-4.03633e-08	-8.30394e-13	62.1196	-4.1395e-08	-3.68491e-13	35.8247	-4.29597e-08	-8.88875e-13	18.2692	-4.47356e-08	-1.15513e-12	13.8553		-4.9564e-08	2.16276e-13	65.4607	-4.45466e-08	2.5907e-12	34.0033
-3.93488e-08	1.41392e-10	9.852e-12	64.0541	-3.61012e-08	2.84961e-10	2.25756e-11	5.56564		-3.59678e-08	1.48399e-11	8.10888	-3.58867e-08	2.25438e-11	6.70007	-5.63388e-08	1.00103e-12	59.2541	-3.61455e-08	4.31958e-12	51.4273	-3.53108e-08	7.72057e-12	66.6031	-3.5592e-08	-6.57024e-12	37.322	-3.55617e-08	2.64763e-12	52.6534		-4.03465e-08	-1.09931e-12	60.2785	-4.13766e-08	-5.07054e-13	37.8117	-4.29416e-08	-9.17327e-13	27.8547	-4.47157e-08	-1.20696e-12	24.2375		-4.95445e-08	1.39323e-13	66.8767	-4.453e-08	2.40437e-12	51.6836
-3.93305e-08	1.36354e-10	6.78317e-12	24.7364	-3.6078e-08	2.80738e-10	2.13257e-11	2.35224		-3.59478e-08	1.42597e-11	6.82528	-3.58711e-08	2.21509e-11	5.58094	-5.63087e-08	2.1533e-12	73.5592	-3.61293e-08	4.10355e-12	53.9623	-3.52917e-08	7.38965e-12	68.9762	-3.55747e-08	-6.19477e-12	37.3768	-3.55459e-08	2.68594e-12	51.7391		-4.03279e-08	-1.15695e-12	58.942	-4.13577e-08	-5.23263e-13	38	-4.2925e-08	-1.03255e-12	44.3795	-4.47e-08	-1.29815e-12	4.18899		-4.95282e-08	-4.92437e-14	83.9714	-4.45165e-08	2.20605e-12	53.8239
-3.93157e-08	1.34053e-10	1.04676e-11	71.2647	-3.60586e-08	2.79327e-10	1.92176e-11	2.98166		-3.59305e-08	1.45789e-11	5.1082	-3.58553e-08	2.21304e-11	3.92915	-5.62794e-08	3.01196e-12	80.4634	-3.61131e-08	3.68346e-12	54.8628	-3.52721e-08	6.99417e-12	68.1103	-3.55588e-08	-6.04253e-12	37.9311	-3.55292e-08	2.61772e-12	52.754		-4.03064e-08	-9.8839e-13	65.1207	-4.13367e-08	-3.85209e-13	40.3673	-4.29081e-08	-1.23353e-12	50.0613	-4.46874e-08	-1.34051e-12	-9.35979		-4.95104e-08	-6.00008e-14	89.2095	-4.44954e-08	2.05118e-12	44.1387
-3.93131e-08	1.4107e-10	7.04901e-12	23.2909	-3.60511e-08	2.87038e-10	1.84388e-11	6.12438		-3.59139e-08	1.47371e-11	6.6988	-3.58368e-08	2.15067e-11	4.91397	-5.62578e-08	2.42516e-12	64.0693	-3.60945e-08	3.87291e-12	59.7505	-3.52543e-08	6.68635e-12	65.3041	-3.55434e-08	-6.32186e-12	38.0441	-3.5511e-08	2.74893e-12	53.6039		-4.02877e-08	-8.85216e-13	62.7073	-4.132e-08	-2.4736e-13	40.7771	-4.28915e-08	-1.23324e-12	42.6598	-4.46722e-08	-1.26495e-12	9.81918		-4.94908e-08	3.38199e-15	82.903	-4.44777e-08	2.05221e-12	36.0863
-3.93118e-08	1.49053e-10	9.74007e-12	68.3558	-3.60327e-08	2.86501e-10	1.86906e-11	1.07074		-3.58954e-08	1.44302e-11	8.30249	-3.58185e-08	2.12019e-11	5.54104	-5.62519e-08	3.25878e-12	52.0447	-3.60763e-08	4.10146e-12	59.9988	-3.52388e-08	6.61096e-12	66.1445	-3.55268e-08	-6.74533e-12	37.2579	-3.54915e-08	2.72641e-12	54.1028		-4.02704e-08	-8.07835e-13	59.1322	-4.13085e-08	-1.43715e-13	39.1203	-4.28775e-08	-1.07654e-12	47.3089	-4.46541e-08	-1.18708e-12	27.8139		-4.94748e-08	5.67132e-14	71.0336	-4.44621e-08	1.96836e-12	40.2812
-3.92885e-08	1.40253e-10	6.46137e-12	14.722	-3.60129e-08	2.84812e-10	2.02437e-11	0.181317		-3.58773e-08	1.47181e-11	8.54096	-3.57992e-08	2.12138e-11	5.37466	-5.62358e-08	2.73453e-12	36.4852	-3.60596e-08	4.21433e-12	60.1217	-3.52196e-08	7.14509e-12	64.9999	-3.55092e-08	-6.78899e-12	36.6778	-3.54751e-08	2.46477e-12	47.5429		-4.02556e-08	-7.7903e-13	57.7728	-4.12961e-08	-4.34328e-14	38.1783	-4.28585e-08	-9.55281e-13	55.9122	-4.46348e-08	-1.18785e-12	28.5289		-4.94585e-08	-1.20309e-13	69.9222	-4.44473e-08	2.08241e-12	35.4337
-3.92723e-08	1.36883e-10	9.48822e-12	58.136	-3.60029e-08	2.90576e-10	2.28974e-11	0.204563		-3.58627e-08	1.49575e-11	7.30524	-3.57832e-08	2.13922e-11	6.0731	-5.6218e-08	1.7642e-12	25.962	-3.60421e-08	3.80379e-12	58.6428	-3.52045e-08	7.91328e-12	61.9002	-3.54922e-08	-6.73992e-12	36.7369	-3.54571e-08	2.53874e-12	43.4636		-4.02414e-08	-7.31922e-13	51.0757	-4.12788e-08	-1.60259e-13	35.9413	-4.28431e-08	-9.77853e-13	57.939	-4.46187e-08	-1.2138e-12	12.4529		-4.94394e-08	-1.51429e-13	69.8836	-4.44305e-08	2.26816e-12	35.1658
-3.92592e-08	1.35871e-10	6.2888e-12	11.0903	-3.59921e-08	2.95822e-10	2.42453e-11	0.393152		-3.58455e-08	1.48891e-11	6.67331	-3.57669e-08	2.14614e-11	6.88274	-5.62036e-08	9.28408e-13	26.2116	-3.6026e-08	3.30983e-12	57.8184	-3.51906e-08	8.04617e-12	58.9237	-3.5475e-08	-6.60705e-12	38.0698	-3.5437e-08	2.46935e-12	48.8656		-4.02296e-08	-5.32883e-13	47.2067	-4.12596e-08	-3.49508e-13	33.2811	-4.28307e-08	-1.02798e-12	57.8203	-4.46003e-08	-1.24345e-12	12.2001		-4.94226e-08	-3.62274e-14	66.3182	-4.44154e-08	2.40541e-12	45.9388
-3.92549e-08	1.41588e-10	1.02764e-11	57.3713	-3.59634e-08	2.87296e-10	2.08267e-11	1.11318		-3.58277e-08	1.45959e-11	6.09287	-3.57517e-08	2.09393e-11	5.21074	-5.61944e-08	1.25279e-12	46.3192	-3.60087e-08	3.64154e-12	62.4661	-3.51716e-08	7.49473e-12	58.8929	-3.54565e-08	-6.17259e-12	38.8354	-3.54178e-08	2.27303e-12	52.8873		-4.02135e-08	-4.30859e-13	46.7593	-4.12396e-08	-3.48609e-13	31.5688	-4.28144e-08	-1.09089e-12	53.7075	-4.45802e-08	-1.24422e-12	16.0897		-4.94023e-08	-4.91355e-14	59.6616	-4.43998e-08	2.47813e-12	43.0176
-3.92506e-08	1.47282e-10	5.81775e-12	6.14655	-3.59446e-08	2.86402e-10	1.82289e-11	2.7113		-3.58104e-08	1.47112e-11	5.41043	-3.57351e-08	2.07454e-11	5.3065	-5.61819e-08	1.64806e-12	41.2773	-3.59897e-08	3.65996e-12	59.4158	-3.51512e-08	7.37172e-12	60.9491	-3.54369e-08	-6.30207e-12	38.9794	-3.54007e-08	2.07505e-12	56.1627		-4.01958e-08	-6.29676e-13	51.4962	-4.12208e-08	-2.35737e-13	32.7332	-4.27968e-08	-1.29722e-12	60.2553	-4.45655e-08	-1.26922e-12	12.8822		-4.93824e-08	-1.25416e-14	61.9254	-4.438e-08	2.57218e-12	51.3583
-3.92506e-08	1.56288e-10	1.07988e-11	51.7486	-3.59242e-08	2.84266e-10	1.80284e-11	2.44999		-3.57935e-08	1.51382e-11	4.51791	-3.57165e-08	2.11612e-11	6.31823	-5.61665e-08	2.3901e-12	32.2384	-3.5969e-08	3.82998e-12	57.0295	-3.51326e-08	7.12588e-12	62.4724	-3.54188e-08	-6.40722e-12	38.8419	-3.53845e-08	1.77129e-12	58.5559		-4.01805e-08	-7.64882e-13	56.3145	-4.12036e-08	-9.97117e-14	32.4482	-4.27768e-08	-1.25514e-12	68.4338	-4.45521e-08	-1.24413e-12	22.5799		-4.93655e-08	2.49427e-13	73.4141	-4.43613e-08	2.57479e-12	49.0663
-3.92354e-08	1.53689e-10	5.77578e-12	1.97577	-3.59035e-08	2.8194e-10	1.71655e-11	1.93667		-3.5773e-08	1.48314e-11	4.54219	-3.56982e-08	2.20732e-11	5.51188	-5.61484e-08	3.59929e-12	31.6333	-3.59503e-08	4.28599e-12	55.094	-3.51158e-08	6.79802e-12	61.846	-3.54015e-08	-6.7686e-12	37.1179	-3.53666e-08	1.73914e-12	60.908		-4.01676e-08	-7.21467e-13	53.764	-4.11899e-08	-1.69759e-14	31.4785	-4.27612e-08	-1.08144e-12	63.1421	-4.45341e-08	-1.1251e-12	36.384		-4.93487e-08	4.75402e-13	78.0002	-4.43471e-08	2.47806e-12	44.3808
-3.92227e-08	1.52941e-10	1.13818e-11	47.8792	-3.58924e-08	2.86889e-10	1.96047e-11	0.214458		-3.57526e-08	1.47062e-11	5.26459	-3.56785e-08	2.25744e-11	4.92247	-5.61248e-08	4.1469e-12	27.0928	-3.59324e-08	4.39257e-12	58.2669	-3.50988e-08	7.11497e-12	64.1407	-3.53842e-08	-6.69552e-12	36.0311	-3.53501e-08	2.03587e-12	60.2175		-4.0153e-08	-7.04224e-13	51.1853	-4.11761e-08	-5.4767e-14	32.0561	-4.27441e-08	-1.09293e-12	31.9868	-4.45134e-08	-1.07278e-12	38.6807		-4.93288e-08	2.67074e-13	79.2064	-4.43374e-08	2.37993e-12	68.3062
-3.92068e-08	1.49778e-10	5.83174e-12	1.35803	-3.58802e-08	2.91033e-10	1.97633e-11	0.220418		-3.57363e-08	1.46532e-11	4.58766	-3.56595e-08	2.29344e-11	5.04804	-5.61034e-08	4.58486e-12	30.8618	-3.5916e-08	3.90746e-12	56.2428	-3.50813e-08	7.57083e-12	65.227	-3.53667e-08	-6.46975e-12	37.7321	-3.53332e-08	2.26335e-12	57.6913		-4.01356e-08	-8.85343e-13	49.2835	-4.11585e-08	-1.76099e-13	32.0618	-4.27249e-08	-1.06077e-12	19.7434	-4.44942e-08	-1.10992e-12	35.666		-4.93102e-08	-2.16844e-13	69.7635	-4.43233e-08	2.48977e-12	74.0717
-3.9191e-08	1.46706e-10	1.09433e-11	39.3857	-3.58618e-08	2.90436e-10	1.99918e-11	2.82049		-3.57197e-08	1.49089e-11	3.77407	-3.56431e-08	2.25192e-11	5.95062	-5.60814e-08	4.50258e-12	42.5012	-3.58991e-08	3.33957e-12	55.5265	-3.50641e-08	7.44213e-12	66.6911	-3.53481e-08	-6.71693e-12	38.8968	-3.53175e-08	2.43898e-12	55.5647		-4.01191e-08	-1.01949e-12	52.8897	-4.11408e-08	-2.43576e-13	33.2056	-4.27083e-08	-1.01255e-12	22.9484	-4.44797e-08	-1.17371e-12	10.7634		-4.92923e-08	-4.63871e-13	49.2995	-4.4302e-08	2.47758e-12	83.2335
-3.91809e-08	1.4796e-10	5.44464e-12	5.25916	-3.58448e-08	2.90874e-10	2.21512e-11	0.352979		-3.57014e-08	1.49825e-11	4.83185	-3.56275e-08	2.16918e-11	5.17845	-5.60575e-08	3.72307e-12	60.7822	-3.58804e-08	3.53664e-12	57.3851	-3.50478e-08	7.40283e-12	66.4279	-3.5332e-08	-7.44008e-12	38.2214	-3.53022e-08	2.59336e-12	52.312		-4.01047e-08	-9.42852e-13	53.3399	-4.11235e-08	-3.07275e-13	33.2222	-4.2695e-08	-9.50983e-13	22.7341	-4.44659e-08	-1.19577e-12	-6.05151		-4.92744e-08	-7.00539e-13	32.4254	-4.42848e-08	2.22883e-12	78.2497
-3.91662e-08	1.45729e-10	1.04583e-11	34.3224	-3.58246e-08	2.88946e-10	2.40261e-11	0.751853		-3.56855e-08	1.49643e-11	6.32225	-3.561e-08	2.13706e-11	4.69297	-5.60404e-08	5.06941e-12	58.3702	-3.58612e-08	3.75964e-12	59.5374	-3.50278e-08	7.41919e-12	65.1383	-3.53148e-08	-8.04877e-12	38.053	-3.52832e-08	2.52867e-12	49.471		-4.00884e-08	-7.35218e-13	46.2827	-4.11062e-08	-2.57338e-13	34.6862	-4.26759e-08	-9.4429e-13	14.6858	-4.4449e-08	-1.09677e-12	0.855156		-4.92588e-08	-8.574e-13	26.507	-4.42653e-08	2.09842e-12	60.6628
-3.91533e-08	1.44889e-10	5.27674e-12	9.19783	-3.58027e-08	2.85597e-10	2.3e-11	1.16491		-3.56684e-08	1.49008e-11	6.01725	-3.55929e-08	2.17953e-11	5.64186	-5.60224e-08	4.56929e-12	54.9538	-3.58411e-08	3.91087e-12	63.1678	-3.50088e-08	7.82229e-12	63.2186	-3.52974e-08	-8.15039e-12	38.7041	-3.52663e-08	2.48442e-12	49.916		-4.00715e-08	-6.19943e-13	48.0257	-4.10956e-08	-1.00946e-13	39.0612	-4.26581e-08	-9.17538e-13	15.5809	-4.44318e-08	-1.00692e-12	3.91099		-4.92416e-08	-7.00304e-13	33.4104	-4.42439e-08	2.09915e-12	61.1021
-3.91474e-08	1.49364e-10	9.52553e-12	26.551	-3.57843e-08	2.85051e-10	2.19973e-11	0.896573		-3.5651e-08	1.50334e-11	6.61411	-3.55756e-08	2.20171e-11	5.9753	-5.60047e-08	3.15139e-12	49.6035	-3.58214e-08	4.24193e-12	64.1089	-3.49913e-08	8.07328e-12	63.4687	-3.52822e-08	-8.13545e-12	39.0512	-3.52497e-08	2.46845e-12	50.9261		-4.00541e-08	-5.84876e-13	51.999	-4.10797e-08	-3.75925e-14	42.9637	-4.26414e-08	-1.04711e-12	20.4244	-4.4418e-08	-1.1174e-12	11.0562		-4.92258e-08	-4.64463e-13	45.1257	-4.42246e-08	2.07182e-12	75.1153
-3.91338e-08	1.48018e-10	5.28141e-12	12.7523	-3.57719e-08	2.88996e-10	2.13584e-11	3.16262		-3.56335e-08	1.52638e-11	7.89883	-3.55577e-08	2.20861e-11	6.73026	-5.59883e-08	1.61014e-12	41.6773	-3.58017e-08	4.30891e-12	59.9911	-3.4974e-08	8.1787e-12	61.9666	-3.52635e-08	-8.41004e-12	39.5041	-3.523e-08	2.22202e-12	50.5379		-4.00365e-08	-6.50256e-13	47.3026	-4.10617e-08	5.71137e-14	44.0506	-4.26242e-08	-1.21225e-12	29.194	-4.43986e-08	-1.25543e-12	28.0374		-4.92108e-08	-3.60998e-13	55.7293	-4.42081e-08	2.19241e-12	84.5695
-3.91245e-08	1.49916e-10	9.01717e-12	13.9107	-3.57578e-08	2.91669e-10	2.10972e-11	0.571132		-3.56162e-08	1.49017e-11	6.13479	-3.55404e-08	2.1617e-11	6.43335	-5.59723e-08	3.97148e-12	35.1236	-3.57838e-08	3.89443e-12	57.4056	-3.49569e-08	8.40467e-12	59.3423	-3.52429e-08	-8.3426e-12	38.9689	-3.52113e-08	1.75494e-12	51.1553		-4.00152e-08	-8.32398e-13	42.4934	-4.10418e-08	4.74579e-14	41.1128	-4.26086e-08	-1.22455e-12	26.0129	-4.43806e-08	-1.17833e-12	47.1855		-4.91944e-08	-2.62285e-13	59.1805	-4.41916e-08	2.27583e-12	71.9043
-3.91137e-08	1.50617e-10	6.1862e-12	19.5931	-3.57421e-08	2.93169e-10	2.1475e-11	1.91784		-3.56e-08	1.45768e-11	5.17139	-3.55228e-08	2.1275e-11	5.8154	-5.5963e-08	4.98917e-12	37.3015	-3.57663e-08	4.10281e-12	54.0752	-3.49379e-08	7.83851e-12	58.6394	-3.52225e-08	-8.28648e-12	37.4497	-3.51962e-08	1.61065e-12	52.6828		-3.9999e-08	-9.01827e-13	44.7736	-4.10237e-08	-5.05694e-14	36.1765	-4.25954e-08	-1.25628e-12	18.9969	-4.43652e-08	-1.10617e-12	49.2983		-4.91766e-08	-2.46668e-13	60.1279	-4.41734e-08	2.29847e-12	83.4663
-3.91045e-08	1.52585e-10	9.48822e-12	2.78187	-3.57218e-08	2.91092e-10	2.16195e-11	2.68805		-3.55818e-08	1.45134e-11	6.47549	-3.55043e-08	2.12104e-11	5.95084	-5.59519e-08	5.03558e-12	38.6353	-3.57494e-08	4.4414e-12	52.4842	-3.49211e-08	6.9945e-12	62.3506	-3.52088e-08	-8.15305e-12	38.1035	-3.51769e-08	1.76917e-12	50.952		-3.99847e-08	-7.96947e-13	48.1489	-4.10081e-08	-1.38977e-13	36.3447	-4.25784e-08	-1.31185e-12	13.1205	-4.43475e-08	-1.17773e-12	41.8477		-4.91596e-08	-2.32111e-13	56.0959	-4.41543e-08	2.26362e-12	75.7382
-3.90865e-08	1.47799e-10	6.13956e-12	21.551	-3.56987e-08	2.86899e-10	2.23238e-11	2.70629		-3.55621e-08	1.43126e-11	6.63306	-3.54868e-08	2.09879e-11	5.72673	-5.59321e-08	4.38226e-12	31.1905	-3.57352e-08	4.39646e-12	50.549	-3.49049e-08	6.38059e-12	65.7881	-3.5192e-08	-8.16587e-12	38.3497	-3.51591e-08	1.86979e-12	52.3648		-3.99701e-08	-7.77253e-13	44.7461	-4.0993e-08	-2.88069e-13	39.5852	-4.25614e-08	-1.28006e-12	9.3868	-4.43331e-08	-1.25055e-12	21.4159		-4.91424e-08	1.67139e-14	56.307	-4.41365e-08	2.21638e-12	65.7733
-3.90742e-08	1.47454e-10	9.84734e-12	7.9819	-3.56778e-08	2.84365e-10	2.12651e-11	0.378489		-3.55441e-08	1.47329e-11	6.60162	-3.54695e-08	2.10643e-11	6.85653	-5.59111e-08	2.48134e-12	15.1681	-3.57187e-08	4.35561e-12	55.375	-3.48861e-08	6.4252e-12	65.3983	-3.51721e-08	-8.06101e-12	36.599	-3.5142e-08	1.8047e-12	51.8344		-3.99546e-08	-9.56884e-13	41.7326	-4.09782e-08	-4.99407e-13	42.6359	-4.25443e-08	-1.19064e-12	13.8139	-4.43158e-08	-1.26172e-12	18.3378		-4.91262e-08	2.25054e-13	66.0707	-4.41186e-08	2.32144e-12	64.8088
-3.90707e-08	1.53723e-10	5.72447e-12	16.459	-3.56639e-08	2.87187e-10	1.92829e-11	0.799418		-3.5526e-08	1.52298e-11	6.66585	-3.54523e-08	2.10204e-11	6.75512	-5.58944e-08	1.88525e-12	12.4434	-3.5698e-08	3.84518e-12	58.33	-3.48671e-08	6.63407e-12	64.5595	-3.5153e-08	-7.39579e-12	36.7836	-3.51235e-08	1.89899e-12	51.3707		-3.99391e-08	-1.00039e-12	39.4477	-4.09668e-08	-5.61353e-13	41.5647	-4.25247e-08	-1.08447e-12	27.92	-4.42924e-08	-1.28453e-12	20.7783		-4.91087e-08	3.99874e-14	62.0364	-4.41081e-08	2.40085e-12	69.641
-3.90689e-08	1.61361e-10	9.06381e-12	13.8884	-3.56467e-08	2.87535e-10	1.97726e-11	4.49681		-3.55097e-08	1.51507e-11	6.14285	-3.54347e-08	2.08012e-11	5.76696	-5.588e-08	2.32984e-12	22.5123	-3.56808e-08	3.29611e-12	58.8078	-3.485e-08	7.52947e-12	60.9453	-3.5137e-08	-6.97052e-12	38.2385	-3.51052e-08	2.05357e-12	53.3627		-3.99247e-08	-9.61316e-13	39.0466	-4.09489e-08	-3.26893e-13	39.5639	-4.25065e-08	-1.06843e-12	40.901	-4.4271e-08	-1.27667e-12	23.8186		-4.90896e-08	-5.3806e-14	61.1031	-4.40926e-08	2.35112e-12	69.4489
-3.90512e-08	1.56864e-10	5.43065e-12	11.0173	-3.5632e-08	2.89711e-10	2.04349e-11	4.12607		-3.54919e-08	1.48194e-11	6.09837	-3.5417e-08	2.1251e-11	5.94772	-5.58661e-08	3.57997e-12	44.9631	-3.56647e-08	3.35832e-12	62.514	-3.48322e-08	7.80003e-12	62.1292	-3.51204e-08	-6.59576e-12	37.1281	-3.50885e-08	2.05852e-12	56.7759		-3.99075e-08	-9.54607e-13	50.0881	-4.09308e-08	-1.9779e-13	41.0027	-4.24914e-08	-1.14096e-12	47.0966	-4.42566e-08	-1.16066e-12	26.6049		-4.90745e-08	-1.7918e-13	56.3916	-4.40777e-08	2.21654e-12	55.7824
-3.90329e-08	1.51871e-10	7.91649e-12	21.2905	-3.56145e-08	2.8985e-10	2.08453e-11	1.26171		-3.54726e-08	1.48209e-11	5.84517	-3.54013e-08	2.17502e-11	5.4553	-5.58515e-08	2.72193e-12	43.0139	-3.56484e-08	4.22219e-12	59.2071	-3.48154e-08	7.28458e-12	60.5865	-3.5104e-08	-6.63356e-12	35.8167	-3.50739e-08	2.10143e-12	56.7584		-3.98959e-08	-8.79777e-13	51.3362	-4.09138e-08	-3.33892e-13	45.1995	-4.24764e-08	-1.16546e-12	42.4852	-4.42425e-08	-1.09121e-12	38.692		-4.90612e-08	-2.82941e-13	52.5845	-4.40592e-08	2.21732e-12	58.3907
-3.90146e-08	1.46902e-10	5.87838e-12	4.54009	-3.55903e-08	2.84782e-10	2.18854e-11	6.45816		-3.54546e-08	1.51504e-11	6.75319	-3.53826e-08	2.18139e-11	5.2241	-5.58354e-08	3.43839e-12	39.4422	-3.56299e-08	4.29022e-12	56.2513	-3.47968e-08	7.49903e-12	56.8526	-3.50871e-08	-6.88389e-12	36.5484	-3.5057e-08	2.25582e-12	56.452		-3.98804e-08	-8.52236e-13	50.2758	-4.08948e-08	-4.13475e-13	50.4658	-4.24609e-08	-1.11674e-12	40.3824	-4.42259e-08	-1.18481e-12	55.2983		-4.90459e-08	-4.7593e-13	55.2115	-4.4041e-08	2.32829e-12	48.7306
-3.90055e-08	1.48927e-10	6.95574e-12	25.8583	-3.55785e-08	2.89234e-10	2.07894e-11	6.79815		-3.54399e-08	1.47207e-11	8.40745	-3.5365e-08	2.11694e-11	5.07283	-5.58146e-08	4.38994e-12	37.1808	-3.56128e-08	4.1385e-12	55.1376	-3.47794e-08	7.75186e-12	56.3501	-3.50695e-08	-6.98683e-12	36.7789	-3.50373e-08	2.20797e-12	57.4965		-3.98645e-08	-1.04475e-12	52.052	-4.08787e-08	-4.99416e-13	51.6928	-4.24458e-08	-1.2093e-12	30.5657	-4.42085e-08	-1.2957e-12	44.7151		-4.90288e-08	-4.76995e-13	43.9445	-4.40196e-08	2.3512e-12	36.7677
-3.90044e-08	1.57059e-10	6.25149e-12	4.99964	-3.55596e-08	2.8823e-10	1.9768e-11	2.99501		-3.54238e-08	1.46684e-11	8.53954	-3.53462e-08	2.09057e-11	4.95456	-5.57863e-08	4.24344e-12	39.1807	-3.55951e-08	3.61336e-12	56.8781	-3.4763e-08	7.36873e-12	58.2311	-3.5051e-08	-6.60513e-12	36.3141	-3.50213e-08	1.87798e-12	58.6086		-3.98474e-08	-1.15744e-12	53.25	-4.08626e-08	-6.03417e-13	43.0856	-4.24296e-08	-1.26246e-12	32.1486	-4.41877e-08	-1.33037e-12	14.5922		-4.90108e-08	-3.5172e-13	38.6352	-4.40003e-08	2.23063e-12	43.9378
-3.89914e-08	1.56093e-10	6.00897e-12	23.471	-3.55456e-08	2.91003e-10	2.18947e-11	2.11728		-3.54035e-08	1.53204e-11	7.867	-3.53296e-08	2.09078e-11	4.13833	-5.57753e-08	3.0841e-12	29.306	-3.55786e-08	3.86993e-12	54.4518	-3.47469e-08	7.38624e-12	59.2007	-3.50332e-08	-5.82962e-12	36.7711	-3.50043e-08	1.76111e-12	56.7819		-3.98294e-08	-1.16017e-12	48.2796	-4.08492e-08	-6.29018e-13	34.6945	-4.2412e-08	-1.11127e-12	35.1391	-4.41673e-08	-1.32493e-12	-9.10752		-4.89886e-08	-2.79697e-13	44.3197	-4.39799e-08	2.12099e-12	51.7813
-3.89669e-08	1.46396e-10	5.42132e-12	8.77035	-3.55322e-08	2.94222e-10	2.10832e-11	7.55095		-3.53826e-08	1.55295e-11	6.34587	-3.53149e-08	2.05748e-11	5.07302	-5.57639e-08	2.27909e-12	27.1655	-3.55606e-08	4.33473e-12	56.9419	-3.47308e-08	7.55641e-12	58.0579	-3.50156e-08	-6.20642e-12	37.3403	-3.4989e-08	2.01765e-12	52.9148		-3.98126e-08	-1.02961e-12	44.664	-4.08312e-08	-5.54754e-13	36.6102	-4.23929e-08	-1.01795e-12	19.8922	-4.41485e-08	-1.276e-12	3.51478		-4.89673e-08	-3.3754e-14	49.1539	-4.39639e-08	2.08582e-12	60.8259
-3.89661e-08	1.54793e-10	7.63666e-12	28.1667	-3.5523e-08	3.00651e-10	2.23518e-11	9.81653		-3.53653e-08	1.51228e-11	5.32881	-3.5297e-08	2.08127e-11	6.05789	-5.57489e-08	1.70081e-12	29.5644	-3.55427e-08	4.23357e-12	63.1411	-3.47149e-08	6.82301e-12	59.0901	-3.49981e-08	-6.76984e-12	39.0458	-3.49714e-08	2.51346e-12	50.1967		-3.97954e-08	-9.91974e-13	51.5663	-4.08157e-08	-4.45019e-13	41.994	-4.23766e-08	-1.0112e-12	10.2092	-4.41262e-08	-1.16919e-12	13.434		-4.8951e-08	2.29105e-13	56.0361	-4.39476e-08	2.23126e-12	55.2382
-3.89451e-08	1.47719e-10	4.89897e-12	2.18701	-3.5506e-08	3.01059e-10	2.29394e-11	2.65896		-3.5348e-08	1.46196e-11	6.14088	-3.52773e-08	2.1634e-11	5.14236	-5.57271e-08	1.20552e-12	32.9683	-3.55246e-08	4.44082e-12	58.1569	-3.46965e-08	6.22624e-12	61.6482	-3.49778e-08	-6.736e-12	39.8373	-3.49519e-08	2.92093e-12	47.0613		-3.97764e-08	-1.09491e-12	60.7017	-4.08005e-08	-4.4489e-13	41.2289	-4.23593e-08	-1.02861e-12	12.131	-4.41091e-08	-1.09821e-12	17.2719		-4.89329e-08	1.48249e-13	57.8422	-4.3933e-08	2.40062e-12	60.1168
-3.89246e-08	1.41082e-10	7.9025e-12	37.1279	-3.54832e-08	2.97144e-10	2.10412e-11	5.32687		-3.53317e-08	1.42124e-11	6.40896	-3.52588e-08	2.17014e-11	4.98464	-5.57137e-08	3.74211e-13	40.1677	-3.55076e-08	5.01002e-12	53.8607	-3.4679e-08	6.80514e-12	64.5084	-3.49597e-08	-6.58703e-12	38.6323	-3.4933e-08	3.0914e-12	43.9657		-3.97611e-08	-9.68916e-13	59.2167	-4.07782e-08	-4.60893e-13	39.6582	-4.23431e-08	-1.14507e-12	14.9684	-4.40939e-08	-1.11659e-12	28.1841		-4.89127e-08	-3.38075e-13	69.6428	-4.39152e-08	2.32732e-12	54.4232
-3.89104e-08	1.39218e-10	6.08359e-12	1.94681	-3.54557e-08	2.89572e-10	2.1419e-11	6.42598		-3.53168e-08	1.46407e-11	6.4936	-3.52398e-08	2.0773e-11	5.61085	-5.56993e-08	1.06905e-12	52.1883	-3.54902e-08	5.08629e-12	56.8773	-3.46597e-08	7.09618e-12	59.5689	-3.49432e-08	-6.31761e-12	38.1207	-3.49158e-08	3.08657e-12	41.5149		-3.97478e-08	-7.5654e-13	54.6765	-4.07602e-08	-4.63674e-13	39.9599	-4.23287e-08	-1.33632e-12	13.2341	-4.40738e-08	-1.10354e-12	35.9558		-4.88992e-08	-5.0261e-13	63.5615	-4.39017e-08	2.13847e-12	54.5432
-3.88997e-08	1.40058e-10	7.89317e-12	38.7356	-3.54341e-08	2.86531e-10	2.20906e-11	2.29526		-3.5299e-08	1.48387e-11	6.8973	-3.52233e-08	2.06616e-11	7.04378	-5.56822e-08	1.95436e-12	57.4478	-3.54731e-08	4.54289e-12	62.0744	-3.46419e-08	7.19523e-12	55.9282	-3.49271e-08	-5.92091e-12	38.85	-3.48988e-08	2.94511e-12	42.9604		-3.97337e-08	-6.21814e-13	58.5363	-4.07445e-08	-4.55211e-13	43.301	-4.23108e-08	-1.40776e-12	17.5735	-4.40539e-08	-1.19708e-12	29.0646		-4.88861e-08	-3.49232e-13	63.3284	-4.38907e-08	1.91655e-12	61.0278
-3.88992e-08	1.48627e-10	6.17221e-12	0.761509	-3.54151e-08	2.85488e-10	2.21092e-11	7.25198		-3.52799e-08	1.50049e-11	6.98804	-3.52084e-08	2.13684e-11	6.97951	-5.56602e-08	1.38582e-12	41.7339	-3.54532e-08	4.24783e-12	62.8262	-3.46232e-08	7.08873e-12	60.5075	-3.49101e-08	-5.82348e-12	38.6879	-3.48809e-08	2.89353e-12	48.3513		-3.97197e-08	-7.24779e-13	60.843	-4.07279e-08	-4.60499e-13	45.6299	-4.22929e-08	-1.34727e-12	28.8154	-4.40392e-08	-1.25115e-12	8.03057		-4.8871e-08	-2.74355e-14	64.3662	-4.38753e-08	1.85872e-12	38.6163
-3.88965e-08	1.55564e-10	7.3988e-12	32.9689	-3.53943e-08	2.82974e-10	2.10412e-11	4.85849		-3.52591e-08	1.49089e-11	6.4161	-3.51915e-08	2.1003e-11	6.53927	-5.56432e-08	3.42838e-13	17.4944	-3.54364e-08	4.27885e-12	62.0812	-3.46065e-08	6.45882e-12	65.7879	-3.48932e-08	-6.01283e-12	37.8422	-3.48656e-08	3.13754e-12	52.9161		-3.97001e-08	-8.22408e-13	56.7241	-4.07137e-08	-4.96362e-13	45.5388	-4.22771e-08	-1.33339e-12	41.428	-4.40233e-08	-1.24048e-12	-9.35272		-4.8852e-08	1.14987e-13	75.1654	-4.38487e-08	2.09299e-12	35.3604
-3.88759e-08	1.48835e-10	5.82241e-12	5.53811	-3.53694e-08	2.77429e-10	2.12651e-11	7.23827		-3.52388e-08	1.50327e-11	8.14081	-3.51762e-08	2.0673e-11	5.96435	-5.56299e-08	-4.06401e-13	16.0111	-3.54179e-08	4.41145e-12	61.3365	-3.45893e-08	6.47819e-12	64.9758	-3.48754e-08	-6.53619e-12	37.3725	-3.4849e-08	3.34272e-12	54.8101		-3.96809e-08	-7.11534e-13	52.8914	-4.0697e-08	-5.38201e-13	45.8031	-4.22632e-08	-1.39039e-12	20.5097	-4.40093e-08	-1.28947e-12	-2.70177		-4.88289e-08	3.90144e-14	79.8001	-4.38261e-08	2.29084e-12	45.9673
-3.88666e-08	1.50733e-10	7.54805e-12	28.3332	-3.53545e-08	2.79516e-10	2.26736e-11	2.36309		-3.52227e-08	1.46669e-11	8.23764	-3.51577e-08	2.09758e-11	6.08486	-5.56176e-08	-3.75886e-13	28.9586	-3.54006e-08	4.19773e-12	64.434	-3.45684e-08	7.108e-12	61.4092	-3.48592e-08	-6.85759e-12	37.7047	-3.48299e-08	3.25434e-12	54.6406		-3.9664e-08	-6.11279e-13	52.6867	-4.06788e-08	-4.9323e-13	49.0998	-4.22471e-08	-1.42079e-12	-0.0315734	-4.39956e-08	-1.25079e-12	16.2446		-4.88062e-08	-9.38717e-14	73.823	-4.38104e-08	2.3335e-12	42.3001
-3.88637e-08	1.57496e-10	4.95027e-12	3.96061	-3.53326e-08	2.76257e-10	2.20486e-11	0.475883		-3.52056e-08	1.51003e-11	7.15937	-3.51405e-08	2.13573e-11	4.66219	-5.56031e-08	1.07859e-12	44.6877	-3.53844e-08	3.93977e-12	61.5976	-3.45494e-08	7.17985e-12	60.3852	-3.48438e-08	-6.52103e-12	37.4492	-3.48117e-08	3.14119e-12	53.6139		-3.96484e-08	-7.09447e-13	50.8535	-4.06652e-08	-3.70555e-13	51.221	-4.22304e-08	-1.45515e-12	1.47224	-4.39788e-08	-1.11236e-12	44.6453		-4.87861e-08	-7.1541e-15	72.5023	-4.37959e-08	2.40446e-12	50.0852
-3.88568e-08	1.61189e-10	7.89784e-12	34.2767	-3.53199e-08	2.80013e-10	2.0794e-11	1.26743		-3.51911e-08	1.57969e-11	6.11941	-3.51221e-08	2.13612e-11	4.08331	-5.55827e-08	3.17608e-12	38.8178	-3.5367e-08	4.00627e-12	56.3908	-3.45317e-08	7.37475e-12	63.4217	-3.48268e-08	-6.64617e-12	37.1083	-3.4794e-08	3.04227e-12	53.5602		-3.96327e-08	-7.68694e-13	46.9007	-4.0648e-08	-3.4761e-13	47.754	-4.22124e-08	-1.36887e-12	5.30085	-4.39585e-08	-1.0961e-12	49.6445		-4.87661e-08	1.08422e-15	75.8032	-4.37815e-08	2.43206e-12	52.5717
-3.88399e-08	1.57335e-10	5.76645e-12	3.55721	-3.52999e-08	2.78125e-10	1.93342e-11	3.74079		-3.5174e-08	1.55902e-11	5.31901	-3.51035e-08	2.14017e-11	4.66946	-5.55626e-08	4.43098e-12	44.0706	-3.53486e-08	4.32226e-12	52.1449	-3.45131e-08	7.70855e-12	64.913	-3.48084e-08	-6.92776e-12	38.2987	-3.47769e-08	2.91253e-12	55.3875		-3.96192e-08	-8.99924e-13	48.829	-4.06306e-08	-4.43032e-13	42.6865	-4.21922e-08	-1.16842e-12	21.6865	-4.39344e-08	-1.14807e-12	32.0489		-4.87516e-08	2.22241e-14	81.1455	-4.37603e-08	2.24265e-12	55.1109
-3.8821e-08	1.51883e-10	7.91183e-12	33.2457	-3.52807e-08	2.76922e-10	1.94648e-11	1.60718		-3.51563e-08	1.48751e-11	5.77969	-3.50856e-08	2.16948e-11	6.75743	-5.55415e-08	4.55066e-12	54.1913	-3.5328e-08	4.11911e-12	56.3164	-3.44946e-08	8.02342e-12	64.1681	-3.4789e-08	-7.23397e-12	38.4393	-3.47602e-08	2.67686e-12	55.6572		-3.96034e-08	-8.69713e-13	54.0887	-4.0615e-08	-6.28442e-13	29.5189	-4.21796e-08	-1.00303e-12	31.4879	-4.39199e-08	-1.23446e-12	16.4001		-4.87367e-08	1.54122e-13	84.1074	-4.37433e-08	1.9788e-12	46.4986
-3.88183e-08	1.58785e-10	5.54725e-12	4.97055	-3.52602e-08	2.74696e-10	1.98473e-11	1.60944		-3.51407e-08	1.48686e-11	5.90867	-3.50682e-08	2.14028e-11	7.27694	-5.55173e-08	3.14851e-12	58.3089	-3.53087e-08	4.25687e-12	56.509	-3.44774e-08	7.60894e-12	66.6916	-3.47713e-08	-7.02527e-12	38.3902	-3.47433e-08	2.53363e-12	55.1571		-3.95847e-08	-6.07786e-13	56.2134	-4.05957e-08	-7.42641e-13	31.1604	-4.21664e-08	-1.04349e-12	27.8404	-4.39093e-08	-1.29486e-12	15.2066		-4.87201e-08	2.76099e-13	80.049	-4.37255e-08	1.90689e-12	42.3139
-3.8808e-08	1.599e-10	8.56011e-12	32.9692	-3.52536e-08	2.83153e-10	1.99032e-11	5.71334		-3.51235e-08	1.51078e-11	6.34332	-3.50504e-08	2.1023e-11	6.65284	-5.54914e-08	1.6537e-12	27.3014	-3.52906e-08	4.51797e-12	58.1669	-3.44609e-08	7.39329e-12	68.8419	-3.47519e-08	-7.1389e-12	37.4631	-3.47256e-08	2.61112e-12	54.2878		-3.9566e-08	-5.44139e-13	56.337	-4.05784e-08	-8.01204e-13	34.5062	-4.21479e-08	-1.19593e-12	14.1011	-4.38959e-08	-1.27823e-12	16.6016		-4.87008e-08	3.21484e-13	71.3981	-4.37063e-08	2.04965e-12	59.8084
-3.87909e-08	1.55851e-10	5.05288e-12	2.78854	-3.52438e-08	2.89095e-10	2.00385e-11	5.57673		-3.5103e-08	1.45735e-11	6.15927	-3.50316e-08	2.12986e-11	5.68483	-5.54708e-08	2.00984e-12	17.9408	-3.52729e-08	4.21163e-12	62.166	-3.44433e-08	7.92309e-12	68.2174	-3.47338e-08	-7.46203e-12	36.3817	-3.47072e-08	2.54563e-12	53.1866		-3.9553e-08	-6.79582e-13	56.0269	-4.05623e-08	-8.36305e-13	35.7024	-4.21271e-08	-1.35023e-12	9.68203	-4.38797e-08	-1.29469e-12	19.562		-4.86832e-08	3.80989e-13	63.2306	-4.3689e-08	2.26011e-12	83.9468
-3.87831e-08	1.58854e-10	8.27095e-12	35.0355	-3.52247e-08	2.87922e-10	2.24171e-11	1.79052		-3.50848e-08	1.43382e-11	7.6926	-3.50129e-08	2.19546e-11	5.1351	-5.54533e-08	3.13766e-12	22.3296	-3.52568e-08	4.11952e-12	58.9756	-3.4425e-08	7.90988e-12	66.0396	-3.47161e-08	-7.69471e-12	37.1916	-3.46889e-08	2.28793e-12	51.98		-3.95389e-08	-7.22309e-13	52.1536	-4.05476e-08	-7.8576e-13	41.4426	-4.21114e-08	-1.42974e-12	26.4304	-4.38636e-08	-1.29489e-12	26.6452		-4.86666e-08	2.36717e-13	63.8297	-4.36707e-08	2.35612e-12	75.4348
-3.8766e-08	1.54805e-10	5.72447e-12	2.6176	-3.52039e-08	2.85547e-10	2.0836e-11	7.40314		-3.5069e-08	1.42657e-11	7.80212	-3.49942e-08	2.21378e-11	5.81873	-5.54349e-08	3.18998e-12	23.5437	-3.52418e-08	4.29861e-12	58.2315	-3.44067e-08	7.71819e-12	64.4782	-3.47011e-08	-7.60572e-12	38.3802	-3.46706e-08	2.06331e-12	46.9731		-3.9525e-08	-7.1622e-13	50.9838	-4.05337e-08	-5.68905e-13	46.4481	-4.20973e-08	-1.4752e-12	35.716	-4.38446e-08	-1.20458e-12	28.0555		-4.86487e-08	-3.41517e-13	69.7881	-4.36571e-08	2.23505e-12	79.0191
-3.87506e-08	1.52021e-10	7.16095e-12	27.4755	-3.51924e-08	2.90158e-10	1.83735e-11	3.4039		-3.50522e-08	1.41956e-11	7.95023	-3.49765e-08	2.16192e-11	7.14032	-5.5415e-08	3.23576e-12	8.86163	-3.52282e-08	4.53454e-12	57.1161	-3.43898e-08	7.71853e-12	65.6914	-3.46837e-08	-7.31565e-12	39.1551	-3.46534e-08	1.99869e-12	45.7003		-3.95089e-08	-6.30675e-13	50.4113	-4.05175e-08	-4.11096e-13	42.5368	-4.20786e-08	-1.33598e-12	36.0972	-4.38223e-08	-9.78789e-13	29.8623		-4.86256e-08	-7.08263e-13	73.0322	-4.3644e-08	2.24483e-12	76.839
-3.87502e-08	1.6074e-10	5.87372e-12	7.65705	-3.51788e-08	2.93258e-10	2.10039e-11	3.73304		-3.50332e-08	1.40586e-11	9.68693	-3.49579e-08	2.13431e-11	6.55549	-5.53967e-08	3.42346e-12	11.3368	-3.5211e-08	4.47928e-12	57.261	-3.43744e-08	7.64954e-12	65.866	-3.46659e-08	-7.3728e-12	40.6075	-3.46361e-08	2.03832e-12	44.3223		-3.94948e-08	-5.88715e-13	52.9066	-4.05023e-08	-6.38535e-13	36.4173	-4.206e-08	-1.20572e-12	41.3221	-4.38052e-08	-8.85337e-13	24.8396		-4.86089e-08	-4.5111e-13	71.3122	-4.36251e-08	2.33498e-12	67.4962
-3.87373e-08	1.59866e-10	7.57137e-12	23.3611	-3.51571e-08	2.90138e-10	2.29068e-11	6.61945		-3.50143e-08	1.41261e-11	8.4704	-3.49398e-08	2.20521e-11	5.43728	-5.53827e-08	3.5078e-12	26.3005	-3.51899e-08	4.14797e-12	59.3559	-3.43561e-08	7.48647e-12	63.782	-3.46497e-08	-6.66557e-12	40.8936	-3.46221e-08	2.08712e-12	47.9654		-3.94779e-08	-6.56797e-13	55.2965	-4.04867e-08	-7.01446e-13	33.0634	-4.20439e-08	-1.29097e-12	40.6131	-4.37894e-08	-1.0506e-12	29.3016		-4.85957e-08	4.71439e-14	73.3513	-4.36064e-08	2.31732e-12	75.6106
-3.87191e-08	1.5492e-10	5.65452e-12	6.45971	-3.51239e-08	2.78214e-10	2.32006e-11	4.04727		-3.49968e-08	1.42394e-11	7.97055	-3.49215e-08	2.22619e-11	5.36507	-5.53769e-08	3.03693e-12	42.2488	-3.51678e-08	4.01002e-12	57.7423	-3.43397e-08	6.89483e-12	62.3457	-3.46333e-08	-6.10428e-12	39.3314	-3.46066e-08	1.91875e-12	50.1789		-3.94629e-08	-6.89155e-13	53.4459	-4.04719e-08	-4.68222e-13	31.3855	-4.20294e-08	-1.33688e-12	35.0005	-4.37742e-08	-1.21141e-12	29.9248		-4.85796e-08	1.97525e-13	66.6627	-4.35853e-08	2.26558e-12	85.0831
-3.87007e-08	1.49904e-10	6.55464e-12	22.4555	-3.51061e-08	2.78045e-10	2.32519e-11	0.655174		-3.49792e-08	1.42748e-11	7.39439	-3.49052e-08	2.1844e-11	5.39301	-5.53607e-08	3.4025e-12	38.4119	-3.51474e-08	3.97896e-12	57.5811	-3.43256e-08	6.30806e-12	61.0113	-3.46159e-08	-6.11993e-12	38.0287	-3.4589e-08	1.90306e-12	50.1189		-3.94442e-08	-7.34974e-13	54.4943	-4.04584e-08	-3.21227e-13	27.7538	-4.20163e-08	-1.38199e-12	42.9879	-4.3757e-08	-1.26057e-12	23.8667		-4.8563e-08	1.20428e-13	49.3036	-4.35694e-08	2.24728e-12	77.8125
-3.86919e-08	1.52182e-10	5.79443e-12	8.20577	-3.50993e-08	2.86283e-10	2.29301e-11	0.670791		-3.49587e-08	1.45554e-11	7.07576	-3.48905e-08	2.10218e-11	6.60706	-5.53456e-08	3.53518e-12	44.9008	-3.51297e-08	4.14018e-12	56.1582	-3.4309e-08	5.87655e-12	61.9615	-3.45991e-08	-5.80189e-12	37.1047	-3.45707e-08	1.98839e-12	48.2236		-3.94251e-08	-8.40339e-13	55.0417	-4.0442e-08	-3.4615e-13	27.3573	-4.19989e-08	-1.34943e-12	42.7934	-4.37431e-08	-1.22356e-12	37.6962		-4.85448e-08	1.53934e-13	52.9698	-4.35488e-08	2.10942e-12	66.3467
-3.86901e-08	1.59797e-10	7.16561e-12	25.784	-3.5083e-08	2.87316e-10	2.08174e-11	1.80399		-3.49413e-08	1.48802e-11	7.95903	-3.48747e-08	2.08005e-11	7.55597	-5.53315e-08	3.88849e-12	54.3324	-3.51109e-08	3.96773e-12	58.0371	-3.42914e-08	6.48785e-12	66.8602	-3.4583e-08	-6.36568e-12	38.1636	-3.45552e-08	2.23162e-12	52.3983		-3.94121e-08	-5.82912e-13	54.5548	-4.04255e-08	-4.65262e-13	27.6821	-4.19797e-08	-1.2571e-12	15.6756	-4.37297e-08	-1.10049e-12	46.0574		-4.85262e-08	2.10951e-13	62.3699	-4.35295e-08	1.93534e-12	88.7098
-3.86703e-08	1.5362e-10	5.68716e-12	4.71997	-3.50701e-08	2.90913e-10	2.19227e-11	4.61733		-3.49297e-08	1.49109e-11	6.01044	-3.48574e-08	2.12996e-11	7.16405	-5.53163e-08	5.52085e-12	47.7764	-3.50933e-08	3.65476e-12	54.9269	-3.42748e-08	6.89939e-12	67.8917	-3.45655e-08	-7.13135e-12	37.7528	-3.45383e-08	2.63906e-12	56.5139		-3.93982e-08	-3.79776e-13	50.0562	-4.04111e-08	-6.00876e-13	29.0313	-4.19607e-08	-1.18189e-12	7.49111	-4.37111e-08	-9.2907e-13	40.8662		-4.85073e-08	9.81115e-14	67.3826	-4.3512e-08	1.74626e-12	60.9885
-3.86555e-08	1.51354e-10	8.54612e-12	37.2642	-3.50539e-08	2.91987e-10	2.35037e-11	11.5643		-3.49148e-08	1.48915e-11	6.58555	-3.48408e-08	2.10704e-11	7.20453	-5.52988e-08	5.34467e-12	46.8893	-3.50782e-08	3.81627e-12	57.7003	-3.42561e-08	6.87097e-12	63.7027	-3.45483e-08	-6.55264e-12	36.1499	-3.45191e-08	2.83534e-12	58.2363		-3.93793e-08	-3.77022e-13	45.1809	-4.03962e-08	-6.34344e-13	37.5261	-4.19442e-08	-1.2693e-12	5.89592	-4.36904e-08	-8.56509e-13	36.4586		-4.84901e-08	3.03741e-14	72.7017	-4.34997e-08	1.82762e-12	52.7531
-3.86514e-08	1.57186e-10	5.01556e-12	3.69525	-3.50376e-08	2.9297e-10	2.50708e-11	14.074		-3.48962e-08	1.47167e-11	8.11481	-3.4824e-08	2.09227e-11	7.35094	-5.5281e-08	4.3429e-12	46.3984	-3.50652e-08	4.09448e-12	58.2212	-3.42372e-08	6.7487e-12	60.6676	-3.45294e-08	-5.806e-12	36.6426	-3.45009e-08	2.6933e-12	55.2108		-3.93597e-08	-5.30238e-13	50.2851	-4.03782e-08	-4.56552e-13	44.4145	-4.19242e-08	-1.29852e-12	17.4768	-4.36692e-08	-9.27642e-13	41.557		-4.84718e-08	-3.92102e-14	76.1318	-4.34836e-08	1.97073e-12	40.8585
-3.8629e-08	1.49065e-10	1.05936e-11	53.0536	-3.50169e-08	2.90615e-10	2.60875e-11	6.11067		-3.48758e-08	1.4439e-11	6.61356	-3.48038e-08	2.12769e-11	6.51035	-5.52621e-08	3.13531e-12	48.9801	-3.50507e-08	4.08265e-12	59.4864	-3.42206e-08	6.51924e-12	60.4444	-3.45101e-08	-6.08952e-12	38.1516	-3.44835e-08	2.62314e-12	56.9416		-3.93424e-08	-6.50051e-13	53.4945	-4.03605e-08	-2.20976e-13	46.4924	-4.19058e-08	-1.3358e-12	29.144	-4.36461e-08	-1.02755e-12	40.0852		-4.84532e-08	-1.46895e-13	68.5265	-4.34642e-08	1.88777e-12	35.1648
-3.86152e-08	1.47523e-10	5.5146e-12	11.1921	-3.49977e-08	2.89373e-10	2.35271e-11	0.551581		-3.48576e-08	1.46364e-11	5.54328	-3.47857e-08	2.15568e-11	5.00109	-5.52397e-08	2.79698e-12	61.5918	-3.50352e-08	3.89607e-12	63.2578	-3.42033e-08	6.77943e-12	59.8405	-3.44941e-08	-6.95586e-12	39.3705	-3.44663e-08	2.8087e-12	58.637		-3.93296e-08	-7.77187e-13	56.4424	-4.03419e-08	5.605e-16	47.2632	-4.18892e-08	-1.42084e-12	16.1017	-4.36239e-08	-1.11912e-12	21.1158		-4.84343e-08	-3.73193e-13	54.4901	-4.34447e-08	1.81804e-12	42.2049
-3.86059e-08	1.49421e-10	1.17315e-11	62.2654	-3.49759e-08	2.86173e-10	2.40261e-11	1.65701		-3.48417e-08	1.51639e-11	6.67024	-3.47684e-08	2.15702e-11	4.84746	-5.5222e-08	3.2965e-12	66.756	-3.50167e-08	3.89818e-12	63.9748	-3.41856e-08	7.29587e-12	62.7618	-3.44772e-08	-6.50009e-12	39.9993	-3.44483e-08	3.07192e-12	58.6256		-3.93178e-08	-7.1973e-13	55.5751	-4.03258e-08	5.18422e-15	42.7207	-4.18782e-08	-1.31068e-12	8.50343	-4.36096e-08	-1.20896e-12	31.6988		-4.8418e-08	-4.67152e-13	57.0478	-4.34277e-08	1.97169e-12	59.7925
-3.85894e-08	1.45821e-10	5.54725e-12	16.3176	-3.4962e-08	2.89035e-10	2.53973e-11	1.27804		-3.48205e-08	1.56042e-11	7.14511	-3.47507e-08	2.12547e-11	5.19987	-5.5209e-08	3.00957e-12	68.4095	-3.49979e-08	3.83013e-12	62.5642	-3.41692e-08	7.86251e-12	64.7541	-3.44567e-08	-5.70027e-12	40.7866	-3.44298e-08	3.15502e-12	58.3329		-3.93038e-08	-5.19861e-13	49.8926	-4.03108e-08	-7.55002e-14	38.1372	-4.18693e-08	-1.17337e-12	17.9414	-4.35953e-08	-1.23441e-12	35.6923		-4.84011e-08	-5.19759e-13	69.6908	-4.3413e-08	2.27825e-12	52.234
-3.85696e-08	1.3969e-10	1.16149e-11	65.2717	-3.49424e-08	2.87495e-10	2.44832e-11	4.58491		-3.47968e-08	1.55225e-11	7.68793	-3.47332e-08	2.11228e-11	6.15434	-5.51977e-08	1.98974e-12	64.6849	-3.49784e-08	3.84799e-12	58.7674	-3.41523e-08	8.02665e-12	63.365	-3.44362e-08	-5.81407e-12	40.4116	-3.44132e-08	2.87073e-12	57.7409		-3.92849e-08	-5.19781e-13	47.9681	-4.02968e-08	-2.74959e-13	37.605	-4.18501e-08	-1.06234e-12	22.0616	-4.35826e-08	-1.16392e-12	44.0632		-4.83825e-08	-6.53743e-13	59.1811	-4.33979e-08	2.48235e-12	34.6226
-3.85668e-08	1.46557e-10	5.90636e-12	22.8493	-3.49311e-08	2.92334e-10	2.10879e-11	8.25238		-3.47809e-08	1.47126e-11	7.89839	-3.47148e-08	2.1539e-11	6.22246	-5.51812e-08	7.65475e-13	49.8405	-3.49588e-08	4.07051e-12	59.5079	-3.41351e-08	7.81482e-12	62.6865	-3.44209e-08	-6.38592e-12	39.0481	-3.43944e-08	2.54313e-12	59.0611		-3.92688e-08	-6.14177e-13	48.0999	-4.02827e-08	-5.83692e-13	42.4901	-4.18279e-08	-1.03926e-12	22.679	-4.35711e-08	-1.10453e-12	56.0794		-4.83639e-08	-5.46173e-13	61.0977	-4.33809e-08	2.50401e-12	36.7087
-3.85643e-08	1.53654e-10	1.12978e-11	71.2656	-3.49109e-08	2.90377e-10	2.06308e-11	7.04956		-3.47674e-08	1.42225e-11	8.25913	-3.46952e-08	2.17766e-11	6.08624	-5.51607e-08	2.49875e-12	40.1937	-3.49403e-08	4.36011e-12	62.1643	-3.41163e-08	7.82379e-12	64.1228	-3.44052e-08	-6.19056e-12	37.9496	-3.4377e-08	2.24545e-12	60.0394		-3.92516e-08	-7.33018e-13	46.6506	-4.0264e-08	-6.69468e-13	47.3976	-4.18084e-08	-9.594e-13	32.6035	-4.35554e-08	-1.18228e-12	46.9579		-4.8343e-08	-1.83292e-13	62.1683	-4.33658e-08	2.45628e-12	37.9614
-3.85537e-08	1.54517e-10	6.37275e-12	25.5215	-3.48844e-08	2.8354e-10	2.18854e-11	4.46188		-3.47501e-08	1.43759e-11	9.6012	-3.46786e-08	2.12194e-11	5.58555	-5.51369e-08	4.28594e-12	41.4446	-3.49222e-08	4.49136e-12	62.5192	-3.40947e-08	7.5627e-12	63.694	-3.43889e-08	-5.97569e-12	37.7289	-3.43586e-08	2.11163e-12	57.0451		-3.92365e-08	-9.81445e-13	51.4988	-4.02442e-08	-8.11919e-13	47.5664	-4.17895e-08	-8.24255e-13	29.9555	-4.35367e-08	-1.27033e-12	39.0964		-4.83221e-08	7.32271e-14	63.4518	-4.33451e-08	2.49125e-12	37.2129
-3.85464e-08	1.57922e-10	1.06122e-11	70.9728	-3.48694e-08	2.85518e-10	2.2515e-11	0.46134		-3.47304e-08	1.50664e-11	9.06004	-3.46585e-08	2.03934e-11	6.4594	-5.51153e-08	5.56911e-12	49.3306	-3.49056e-08	4.66003e-12	63.1239	-3.40744e-08	7.22465e-12	62.6668	-3.43712e-08	-5.90564e-12	37.4028	-3.43406e-08	2.10625e-12	56.5223		-3.92217e-08	-1.06407e-12	55.5471	-4.02274e-08	-9.06866e-13	46.2508	-4.17717e-08	-8.4208e-13	26.407	-4.35184e-08	-1.15125e-12	45.6451		-4.83042e-08	2.44604e-13	68.7522	-4.33248e-08	2.47172e-12	37.1049
-3.85333e-08	1.56887e-10	6.26548e-12	11.1297	-3.48581e-08	2.90397e-10	2.3639e-11	1.63317		-3.47121e-08	1.49659e-11	7.1366	-3.46413e-08	2.08064e-11	5.53972	-5.51097e-08	5.9214e-12	51.4066	-3.48867e-08	4.42172e-12	63.3469	-3.40572e-08	7.19677e-12	65.0115	-3.43499e-08	-6.60355e-12	37.1976	-3.43197e-08	2.05697e-12	58.2178		-3.92071e-08	-1.14844e-12	50.377	-4.02102e-08	-8.22658e-13	39.7191	-4.17574e-08	-8.67901e-13	23.4011	-4.3503e-08	-9.97825e-13	51.0714		-4.82907e-08	1.872e-13	67.0021	-4.33102e-08	2.34353e-12	31.3499
-3.85238e-08	1.58624e-10	8.83061e-12	52.4896	-3.48442e-08	2.93229e-10	2.15776e-11	2.31552		-3.46969e-08	1.42978e-11	6.09743	-3.46253e-08	2.21382e-11	5.42778	-5.51033e-08	4.30576e-12	60.262	-3.48677e-08	3.80389e-12	58.1833	-3.40418e-08	7.19931e-12	67.8316	-3.43316e-08	-7.10441e-12	37.2736	-3.43043e-08	1.95855e-12	54.7886		-3.919e-08	-1.19182e-12	46.0514	-4.01944e-08	-7.35594e-13	32.2212	-4.17423e-08	-8.93638e-13	22.3171	-4.34867e-08	-8.88456e-13	58.1893		-4.82751e-08	4.6679e-14	60.8157	-4.32928e-08	2.27558e-12	36.7556
-3.85192e-08	1.64168e-10	5.77111e-12	4.02129	-3.48259e-08	2.92702e-10	1.95814e-11	3.87239		-3.46794e-08	1.42255e-11	6.16493	-3.46072e-08	2.21247e-11	5.13152	-5.509e-08	3.20645e-12	56.7028	-3.48494e-08	3.38556e-12	58.2387	-3.40271e-08	7.21404e-12	66.5993	-3.43143e-08	-6.77327e-12	37.9601	-3.42868e-08	2.05212e-12	50.2065		-3.91738e-08	-1.17659e-12	49.6905	-4.0179e-08	-5.76321e-13	33.3174	-4.1729e-08	-7.9185e-13	27.3979	-4.34665e-08	-9.12119e-13	61.6423		-4.82564e-08	-8.40094e-14	48.0747	-4.32713e-08	2.41678e-12	41.6375
-3.85106e-08	1.66526e-10	1.03091e-11	37.6366	-3.48123e-08	2.95713e-10	2.1377e-11	5.53393		-3.46589e-08	1.45731e-11	6.24678	-3.45892e-08	2.16211e-11	4.86588	-5.50711e-08	3.07077e-12	43.7343	-3.48324e-08	3.28706e-12	51.4455	-3.4012e-08	6.81584e-12	62.9598	-3.4297e-08	-6.28362e-12	38.5968	-3.42672e-08	2.30922e-12	51.8115		-3.91551e-08	-1.12599e-12	55.7098	-4.01639e-08	-4.28232e-13	38.8796	-4.17141e-08	-7.66712e-13	26.5578	-4.34459e-08	-1.04819e-12	48.1323		-4.82367e-08	-1.55237e-13	56.8932	-4.32542e-08	2.58301e-12	46.4602
-3.84987e-08	1.66469e-10	5.54258e-12	10.6831	-3.47942e-08	2.95345e-10	2.26876e-11	10.5666		-3.46397e-08	1.5075e-11	7.08168	-3.45704e-08	2.19569e-11	4.61185	-5.50523e-08	4.10669e-12	37.7598	-3.48158e-08	3.48872e-12	46.576	-3.39954e-08	7.10462e-12	62.3424	-3.42775e-08	-6.12485e-12	39.6039	-3.4249e-08	2.6113e-12	52.7209		-3.91409e-08	-1.02913e-12	56.559	-4.01486e-08	-4.27368e-13	40.8246	-4.16953e-08	-9.15963e-13	24.2135	-4.34294e-08	-1.1527e-12	27.1194		-4.82172e-08	-1.91351e-14	67.3186	-4.32418e-08	2.59863e-12	52.7651
-3.84835e-08	1.63823e-10	1.20114e-11	33.0646	-3.4771e-08	2.91122e-10	1.99685e-11	12.1521		-3.46221e-08	1.50715e-11	7.73331	-3.45508e-08	2.16518e-11	5.01739	-5.50367e-08	3.28508e-12	52.5585	-3.47975e-08	3.79319e-12	47.3255	-3.3975e-08	7.72751e-12	62.1704	-3.42584e-08	-5.96643e-12	40.1992	-3.42296e-08	2.59624e-12	54.2171		-3.91262e-08	-9.21548e-13	59.3449	-4.01319e-08	-5.4015e-13	39.9292	-4.16767e-08	-1.09052e-12	26.2242	-4.3415e-08	-1.16313e-12	19.3268		-4.81988e-08	-2.73298e-14	70.7468	-4.3231e-08	2.36834e-12	51.244
-3.84855e-08	1.74383e-10	5.43531e-12	10.533	-3.47499e-08	2.88449e-10	1.81216e-11	10.7811		-3.46047e-08	1.49362e-11	7.56768	-3.45331e-08	2.16003e-11	4.61989	-5.50222e-08	1.54502e-12	65.8232	-3.47778e-08	3.94666e-12	53.3075	-3.39569e-08	7.82373e-12	63.4475	-3.42436e-08	-5.94488e-12	39.016	-3.42089e-08	2.21995e-12	54.0644		-3.91094e-08	-8.94879e-13	59.4251	-4.0117e-08	-6.17044e-13	41.265	-4.16636e-08	-1.11485e-12	28.9558	-4.33997e-08	-1.16848e-12	10.7499		-4.81801e-08	-1.80131e-13	69.926	-4.32154e-08	2.04341e-12	48.6901
-3.84671e-08	1.6931e-10	1.22352e-11	34.5898	-3.47291e-08	2.86015e-10	1.70676e-11	6.50764		-3.45851e-08	1.47229e-11	7.74531	-3.45167e-08	2.15628e-11	5.08159	-5.50068e-08	-3.41192e-13	73.1806	-3.47594e-08	3.50546e-12	55.0395	-3.39418e-08	7.4328e-12	63.317	-3.42268e-08	-6.39774e-12	37.9289	-3.41919e-08	1.88487e-12	57.2288		-3.90946e-08	-8.87008e-13	57.0051	-4.01011e-08	-7.90991e-13	39.9871	-4.16493e-08	-1.14627e-12	30.665	-4.33822e-08	-1.23183e-12	12.9966		-4.81647e-08	-2.63148e-13	63.5808	-4.31915e-08	1.84638e-12	47.1368
-3.84589e-08	1.72036e-10	5.33737e-12	6.41143	-3.47167e-08	2.8994e-10	1.89098e-11	2.96438		-3.45682e-08	1.43209e-11	5.66059	-3.45004e-08	2.09723e-11	6.34078	-5.49847e-08	-5.05125e-13	73.1182	-3.47435e-08	3.18002e-12	56.7079	-3.39251e-08	7.26567e-12	63.2904	-3.42104e-08	-7.05859e-12	38.8003	-3.41759e-08	1.67309e-12	57.6111		-3.90787e-08	-9.2059e-13	54.6833	-4.00825e-08	-8.77155e-13	33.6013	-4.16316e-08	-1.10811e-12	34.023	-4.33684e-08	-1.2533e-12	27.1632		-4.81516e-08	-3.02278e-13	45.9872	-4.31714e-08	1.75961e-12	38.8562
-3.8451e-08	1.75004e-10	1.18388e-11	37.7706	-3.46959e-08	2.87525e-10	1.97353e-11	0.76139		-3.4552e-08	1.44692e-11	6.0592	-3.44844e-08	2.04158e-11	7.999	-5.49676e-08	4.49335e-13	59.5985	-3.47251e-08	3.70473e-12	57.9023	-3.39055e-08	7.23435e-12	61.4928	-3.41929e-08	-6.42838e-12	39.5833	-3.41575e-08	1.51762e-12	56.3094		-3.90623e-08	-9.42673e-13	53.9282	-4.00651e-08	-9.4346e-13	34.8668	-4.16096e-08	-1.10152e-12	26.2085	-4.33514e-08	-1.21567e-12	18.5366		-4.81388e-08	-3.54096e-13	42.8635	-4.31579e-08	1.92438e-12	35.1383
-3.84369e-08	1.73209e-10	5.36069e-12	3.10361	-3.46729e-08	2.83421e-10	2.22025e-11	2.68209		-3.45342e-08	1.45771e-11	6.94165	-3.44669e-08	2.08592e-11	7.52803	-5.49488e-08	1.35402e-12	51.8637	-3.47079e-08	4.315e-12	59.321	-3.38868e-08	7.11401e-12	60.35	-3.41762e-08	-5.66776e-12	39.3902	-3.41384e-08	1.71767e-12	55.0071		-3.90448e-08	-8.44628e-13	49.3546	-4.00456e-08	-8.70321e-13	44.1345	-4.15865e-08	-1.17713e-12	18.9112	-4.33321e-08	-1.06878e-12	4.07598		-4.81224e-08	-4.05031e-13	57.5689	-4.3139e-08	2.19615e-12	32.1279
-3.84145e-08	1.65123e-10	1.12418e-11	42.6463	-3.46615e-08	2.88161e-10	2.48236e-11	3.76582		-3.45159e-08	1.49037e-11	7.61617	-3.44495e-08	2.06703e-11	7.07008	-5.49299e-08	2.10116e-12	52.9071	-3.469e-08	4.21637e-12	62.7106	-3.38689e-08	7.19313e-12	62.9762	-3.41596e-08	-5.27142e-12	39.1177	-3.4122e-08	1.88091e-12	56.6918		-3.90323e-08	-7.95652e-13	48.7944	-4.003e-08	-5.36809e-13	44.599	-4.15713e-08	-1.07651e-12	33.2648	-4.33131e-08	-9.58649e-13	7.09523		-4.81036e-08	-3.81321e-13	82.2044	-4.31197e-08	2.25576e-12	30.5983
-3.83973e-08	1.60959e-10	5.18813e-12	2.64311	-3.46388e-08	2.84256e-10	2.23331e-11	4.51565		-3.44984e-08	1.51778e-11	7.12948	-3.44333e-08	2.06112e-11	7.21223	-5.49205e-08	3.11615e-12	60.0974	-3.46717e-08	4.12006e-12	63.2448	-3.38508e-08	7.07558e-12	67.7162	-3.41424e-08	-5.51651e-12	39.1973	-3.41049e-08	1.95678e-12	56.2459		-3.90171e-08	-7.39419e-13	53.7771	-4.00121e-08	-2.81112e-13	43.0427	-4.15611e-08	-1.13089e-12	42.4613	-4.3294e-08	-9.85044e-13	10.2822		-4.80824e-08	-1.03196e-13	79.7508	-4.31005e-08	2.08172e-12	28.2147
-3.83818e-08	1.58094e-10	1.20254e-11	44.721	-3.46211e-08	2.84146e-10	1.9199e-11	4.20201		-3.44816e-08	1.48241e-11	7.80608	-3.44147e-08	2.06543e-11	7.69921	-5.49154e-08	3.8892e-12	59.4862	-3.46552e-08	4.09252e-12	62.7949	-3.38356e-08	6.78476e-12	64.4882	-3.41245e-08	-6.35287e-12	39.57	-3.40868e-08	1.86496e-12	53.2096		-3.90043e-08	-7.14737e-13	56.5324	-3.99985e-08	-1.95416e-13	43.2086	-4.15502e-08	-1.29307e-12	46.5909	-4.32754e-08	-1.14623e-12	5.19085		-4.80623e-08	3.64803e-14	79.314	-4.30834e-08	2.01525e-12	30.6309
-3.83877e-08	1.7161e-10	5.2301e-12	1.58012	-3.46007e-08	2.8208e-10	1.72308e-11	0.63777		-3.44633e-08	1.46572e-11	7.36268	-3.43957e-08	2.08179e-11	8.22566	-5.4904e-08	3.2908e-12	56.6583	-3.4638e-08	3.95939e-12	59.1642	-3.3819e-08	6.54879e-12	60.7188	-3.41064e-08	-6.51909e-12	39.5989	-3.40695e-08	1.7795e-12	55.6398		-3.89932e-08	-7.79465e-13	57.6079	-3.99804e-08	-2.17354e-13	42.0805	-4.15326e-08	-1.18992e-12	42.6752	-4.32601e-08	-1.29189e-12	12.3077		-4.80438e-08	-2.46377e-13	87.9396	-4.30654e-08	1.9939e-12	38.2097
-3.83626e-08	1.61419e-10	1.28835e-11	48.1993	-3.45866e-08	2.84743e-10	2.00618e-11	6.42073		-3.44449e-08	1.51673e-11	6.14472	-3.43783e-08	2.14553e-11	7.15993	-5.48847e-08	1.86157e-12	51.8465	-3.46199e-08	3.95314e-12	60.8595	-3.38012e-08	7.0454e-12	58.3516	-3.409e-08	-5.81949e-12	38.0101	-3.40521e-08	1.91499e-12	58.8754		-3.89789e-08	-7.05791e-13	62.6132	-3.9962e-08	-2.50632e-13	41.6011	-4.15123e-08	-1.03197e-12	44.043	-4.32401e-08	-1.19407e-12	14.717		-4.80276e-08	-2.96792e-13	75.8891	-4.30482e-08	1.90616e-12	45.0729
-3.83435e-08	1.5584e-10	6.60595e-12	5.77497	-3.45723e-08	2.87257e-10	2.26829e-11	6.27005		-3.44252e-08	1.57285e-11	7.05115	-3.4363e-08	2.16815e-11	6.87053	-5.48608e-08	2.60799e-12	41.1677	-3.46021e-08	4.45428e-12	58.6902	-3.37813e-08	7.46927e-12	59.0822	-3.40736e-08	-5.38468e-12	37.1924	-3.40355e-08	2.1197e-12	61.5237		-3.89627e-08	-6.46945e-13	62.5429	-3.99474e-08	-2.84045e-13	43.2724	-4.14908e-08	-1.04505e-12	41.7938	-4.32252e-08	-1.27271e-12	11.8795		-4.80082e-08	-1.59898e-13	63.7186	-4.30307e-08	1.91557e-12	53.2013
-3.83365e-08	1.59475e-10	1.33965e-11	37.3501	-3.45531e-08	2.86044e-10	2.31166e-11	8.46195		-3.44058e-08	1.53917e-11	7.51508	-3.43474e-08	2.08816e-11	7.5923	-5.48407e-08	3.48248e-12	38.1739	-3.45857e-08	4.83032e-12	56.2516	-3.37621e-08	7.43193e-12	59.1755	-3.40575e-08	-5.9908e-12	37.651	-3.4019e-08	2.17321e-12	61.669		-3.89482e-08	-5.72377e-13	58.2178	-3.99309e-08	-4.01059e-13	42.3041	-4.14728e-08	-1.09857e-12	42.3863	-4.32076e-08	-1.35217e-12	25.429		-4.7989e-08	1.58878e-16	64.145	-4.30152e-08	1.92653e-12	51.3508
-3.8323e-08	1.58186e-10	6.02762e-12	8.23057	-3.4547e-08	2.94809e-10	2.15822e-11	9.17697		-3.439e-08	1.48661e-11	5.45586	-3.43291e-08	2.02106e-11	7.11466	-5.4821e-08	4.35115e-12	38.5021	-3.45679e-08	4.54068e-12	54.6791	-3.37441e-08	6.9823e-12	61.9019	-3.40415e-08	-6.92197e-12	38.4936	-3.40014e-08	2.21227e-12	61.347		-3.89333e-08	-6.19734e-13	45.3769	-3.99137e-08	-3.54043e-13	36.992	-4.1461e-08	-1.19555e-12	45.1756	-4.3189e-08	-1.23469e-12	32.5494		-4.79723e-08	-1.97403e-14	61.451	-4.29991e-08	1.94945e-12	46.4901
-3.83105e-08	1.57588e-10	1.34805e-11	36.1316	-3.45385e-08	3.01784e-10	2.13211e-11	1.15371		-3.43744e-08	1.44866e-11	6.79377	-3.43106e-08	2.05193e-11	6.49722	-5.48008e-08	5.05023e-12	41.5476	-3.45489e-08	4.0738e-12	58.3427	-3.37279e-08	6.79858e-12	66.1824	-3.40249e-08	-7.55981e-12	38.1844	-3.39855e-08	2.25676e-12	59.4437		-3.89198e-08	-5.75366e-13	37.8986	-3.98969e-08	-2.35119e-13	33.9801	-4.1443e-08	-1.0993e-12	49.0896	-4.31724e-08	-1.15223e-12	27.8239		-4.79545e-08	-2.13265e-13	48.2418	-4.29811e-08	2.04835e-12	45.5181
-3.83046e-08	1.62086e-10	5.7851e-12	3.86715	-3.4519e-08	3.00363e-10	1.95208e-11	4.44782		-3.43566e-08	1.41651e-11	6.77808	-3.42922e-08	2.12788e-11	6.55601	-5.478e-08	5.02582e-12	49.3138	-3.45306e-08	3.45836e-12	58.1075	-3.3712e-08	6.44623e-12	67.3103	-3.40071e-08	-7.45799e-12	40.0051	-3.39704e-08	2.18281e-12	57.0305		-3.89075e-08	-5.51235e-13	40.0643	-3.98779e-08	-2.25467e-13	37.3456	-4.14262e-08	-1.00073e-12	45.2874	-4.31555e-08	-1.09328e-12	21.3899		-4.79335e-08	-2.83376e-13	53.1249	-4.29632e-08	2.20187e-12	53.9165
-3.82947e-08	1.63512e-10	1.30141e-11	42.1478	-3.4495e-08	2.95484e-10	1.77765e-11	8.50546		-3.43373e-08	1.47147e-11	6.64083	-3.42742e-08	2.15235e-11	6.16505	-5.47666e-08	3.28755e-12	37.8767	-3.45129e-08	3.30887e-12	60.9736	-3.36932e-08	6.13932e-12	64.1561	-3.39874e-08	-7.08236e-12	40.7123	-3.3953e-08	2.07217e-12	59.9997		-3.8892e-08	-4.8427e-13	41.1366	-3.98604e-08	-1.93889e-13	36.0037	-4.1412e-08	-1.08091e-12	38.6022	-4.31419e-08	-1.14142e-12	20.6458		-4.79131e-08	-1.85056e-13	71.6877	-4.29474e-08	2.26525e-12	55.0891
-3.83004e-08	1.76821e-10	5.50061e-12	4.9094	-3.44718e-08	2.91172e-10	2.1461e-11	7.57468		-3.43205e-08	1.51396e-11	8.19489	-3.42571e-08	2.13314e-11	5.32551	-5.47491e-08	1.61132e-12	28.5011	-3.44947e-08	4.25261e-12	64.8606	-3.36741e-08	6.80865e-12	62.9031	-3.39666e-08	-7.72892e-12	40.2	-3.39352e-08	2.31537e-12	58.1716		-3.88724e-08	-3.98946e-13	41.1055	-3.98478e-08	-8.70368e-14	36.0337	-4.13981e-08	-1.23436e-12	25.3404	-4.31238e-08	-1.16934e-12	16.9675		-4.78999e-08	1.66852e-13	75.018	-4.29288e-08	2.21144e-12	57.5961
-3.82928e-08	1.80054e-10	1.32053e-11	55.0476	-3.44582e-08	2.94212e-10	2.1475e-11	6.51753		-3.43059e-08	1.52514e-11	8.85123	-3.42384e-08	2.13663e-11	5.90706	-5.47258e-08	9.03751e-13	27.0484	-3.44769e-08	4.80579e-12	63.6706	-3.36573e-08	6.68643e-12	60.4179	-3.39492e-08	-8.08026e-12	39.5952	-3.39185e-08	2.732e-12	53.7569		-3.88524e-08	-3.95428e-13	45.6304	-3.98354e-08	-1.49974e-13	40.4714	-4.1382e-08	-1.26677e-12	23.4538	-4.31053e-08	-1.22018e-12	8.60579		-4.78891e-08	1.97357e-13	76.0005	-4.29125e-08	2.21153e-12	63.4976
-3.82777e-08	1.775e-10	6.18153e-12	21.6128	-3.44479e-08	2.99807e-10	2.29254e-11	3.12698		-3.42908e-08	1.54955e-11	8.93989	-3.42181e-08	2.08613e-11	7.1398	-5.47047e-08	3.13255e-12	33.4588	-3.44588e-08	4.67509e-12	60.5757	-3.36389e-08	6.15605e-12	59.693	-3.39335e-08	-7.17193e-12	37.1333	-3.3902e-08	2.95279e-12	49.8207		-3.88337e-08	-3.79753e-13	48.2515	-3.98192e-08	-2.33103e-13	41.6965	-4.13613e-08	-1.32504e-12	43.639	-4.30898e-08	-1.21105e-12	21.5213		-4.7874e-08	1.04304e-13	75.8015	-4.28926e-08	2.22515e-12	65.2596
-3.82634e-08	1.75544e-10	1.32799e-11	72.0484	-3.44302e-08	2.99727e-10	2.26876e-11	3.22235		-3.42701e-08	1.49907e-11	10.4952	-3.42018e-08	2.05781e-11	6.96622	-5.469e-08	4.66776e-12	39.86	-3.44419e-08	4.37193e-12	61.8319	-3.36224e-08	6.49482e-12	59.2052	-3.39178e-08	-6.92658e-12	36.7436	-3.38851e-08	2.74765e-12	48.1595		-3.88122e-08	-6.22238e-13	46.1598	-3.98022e-08	-1.82445e-13	38.5702	-4.1345e-08	-1.19385e-12	46.2112	-4.30723e-08	-1.14725e-12	33.1604		-4.78534e-08	3.12168e-13	69.9528	-4.2873e-08	2.14957e-12	72.6397
-3.8243e-08	1.68988e-10	7.25889e-12	48.9557	-3.44081e-08	2.96319e-10	2.14656e-11	5.16403		-3.42523e-08	1.41944e-11	9.91546	-3.41856e-08	2.09162e-11	5.57077	-5.46742e-08	5.90961e-12	46.8562	-3.44274e-08	4.19202e-12	62.7312	-3.3605e-08	7.00336e-12	61.8543	-3.39013e-08	-6.95394e-12	38.0288	-3.38676e-08	2.52855e-12	46.5161		-3.87909e-08	-9.39476e-13	45.687	-3.97848e-08	-4.62562e-14	34.6585	-4.13311e-08	-1.04286e-12	36.6676	-4.30566e-08	-1.08087e-12	40.8109		-4.78377e-08	5.0469e-13	63.2698	-4.28581e-08	2.00628e-12	79.7646
-3.82119e-08	1.54252e-10	1.29955e-11	87.3107	-3.43873e-08	2.93914e-10	2.21279e-11	4.09698		-3.4236e-08	1.38803e-11	9.58621	-3.41656e-08	2.10501e-11	4.09707	-5.46548e-08	6.78398e-12	53.047	-3.44111e-08	4.24494e-12	59.4571	-3.35874e-08	7.1824e-12	63.6819	-3.38836e-08	-6.44877e-12	38.8466	-3.3851e-08	2.4268e-12	44.3534		-3.87749e-08	-1.1307e-12	41.8551	-3.97677e-08	6.57041e-14	38.5957	-4.13142e-08	-1.06567e-12	27.5487	-4.30415e-08	-9.55712e-13	42.8491		-4.78214e-08	5.29374e-13	60.3425	-4.284e-08	1.93201e-12	71.7846
-3.82053e-08	1.58186e-10	7.65532e-12	47.3742	-3.43674e-08	2.92175e-10	2.2459e-11	0.668287		-3.42169e-08	1.39888e-11	9.57091	-3.41489e-08	2.11017e-11	3.55396	-5.4632e-08	6.27125e-12	50.025	-3.43894e-08	4.52426e-12	58.2976	-3.35674e-08	6.75061e-12	64.8394	-3.38655e-08	-6.5782e-12	38.9076	-3.38321e-08	2.49101e-12	44.5052		-3.87585e-08	-1.03721e-12	38.9626	-3.9751e-08	-1.24818e-13	45.2263	-4.12975e-08	-1.07476e-12	22.0884	-4.30278e-08	-9.97211e-13	38.9953		-4.78013e-08	3.18742e-13	65.2784	-4.28248e-08	2.07094e-12	60.091
-3.82005e-08	1.63524e-10	1.29302e-11	87.282	-3.43464e-08	2.89522e-10	2.20486e-11	6.17623		-3.41963e-08	1.40295e-11	8.14819	-3.41348e-08	2.10856e-11	4.09231	-5.46081e-08	5.27567e-12	43.7328	-3.4368e-08	4.37178e-12	60.3659	-3.35498e-08	6.54723e-12	62.5528	-3.38464e-08	-6.804e-12	38.6695	-3.38114e-08	2.64756e-12	44.8763		-3.87431e-08	-8.40716e-13	41.5594	-3.97374e-08	-3.34941e-13	49.5347	-4.12788e-08	-1.01328e-12	19.1418	-4.30086e-08	-1.14922e-12	28.6751		-4.77845e-08	1.57054e-13	73.6272	-4.2807e-08	2.27627e-12	59.9305
-3.81897e-08	1.64214e-10	7.43145e-12	40.5055	-3.43359e-08	2.94958e-10	2.12744e-11	2.63262		-3.41796e-08	1.46742e-11	8.86924	-3.41186e-08	2.10664e-11	5.09491	-5.45861e-08	4.76036e-12	41.0913	-3.43474e-08	3.85669e-12	60.2801	-3.35303e-08	6.9255e-12	59.7961	-3.38283e-08	-7.02034e-12	40.1087	-3.3792e-08	2.71755e-12	44.6244		-3.87289e-08	-8.30407e-13	44.3806	-3.97174e-08	-2.69246e-13	45.0887	-4.1261e-08	-9.95654e-13	19.1718	-4.29878e-08	-1.24242e-12	21.7044		-4.77683e-08	1.62402e-13	66.6345	-4.27911e-08	2.40657e-12	51.6722
-3.81889e-08	1.72611e-10	1.22679e-11	86.5025	-3.43232e-08	2.98714e-10	1.97493e-11	1.23024		-3.4164e-08	1.46962e-11	10.5285	-3.41006e-08	2.12043e-11	5.52054	-5.45687e-08	5.02474e-12	43.4963	-3.43296e-08	3.91202e-12	61.8968	-3.35132e-08	7.22282e-12	61.9676	-3.38103e-08	-7.29683e-12	39.8404	-3.37738e-08	2.9026e-12	44.7865		-3.87137e-08	-7.71007e-13	49.9651	-3.97011e-08	-2.92198e-13	41.3965	-4.12401e-08	-9.0637e-13	13.199	-4.29707e-08	-1.27247e-12	20.6946		-4.77503e-08	1.99209e-13	51.2709	-4.27752e-08	2.31236e-12	58.2807
-3.81804e-08	1.75096e-10	7.50607e-12	21.8012	-3.43003e-08	2.94669e-10	1.93902e-11	3.31414		-3.41459e-08	1.44556e-11	9.75337	-3.40813e-08	2.15571e-11	4.96248	-5.45643e-08	5.86534e-12	44.9751	-3.43162e-08	3.97218e-12	63.0337	-3.34997e-08	7.53427e-12	65.5351	-3.37943e-08	-7.01648e-12	39.0718	-3.37566e-08	2.89575e-12	44.7152		-3.87038e-08	-6.2689e-13	54.0195	-3.96845e-08	-4.04764e-13	43.1152	-4.12198e-08	-8.80679e-13	22.6274	-4.29541e-08	-1.25107e-12	30.3564		-4.77322e-08	1.57611e-13	63.6008	-4.27578e-08	2.11228e-12	81.4983
-3.81656e-08	1.72818e-10	1.09807e-11	67.6389	-3.42813e-08	2.93596e-10	2.13164e-11	1.98901		-3.41266e-08	1.48974e-11	7.79869	-3.40626e-08	2.11914e-11	5.09431	-5.45536e-08	7.0856e-12	41.3155	-3.43018e-08	4.41475e-12	62.2609	-3.34854e-08	7.22703e-12	64.9921	-3.37811e-08	-6.1977e-12	37.8434	-3.37389e-08	2.46635e-12	46.016		-3.8688e-08	-6.93767e-13	55.4284	-3.96636e-08	-4.88508e-13	45.0972	-4.12039e-08	-9.1807e-13	22.491	-4.29367e-08	-1.19633e-12	33.8425		-4.77137e-08	1.03297e-13	66.4746	-4.27403e-08	2.05128e-12	83.5539
-3.81502e-08	1.70046e-10	6.29813e-12	11.0171	-3.42632e-08	2.93229e-10	2.1335e-11	1.26433		-3.41082e-08	1.48205e-11	7.46897	-3.40459e-08	2.07772e-11	5.72156	-5.45375e-08	7.31113e-12	41.0191	-3.4284e-08	4.91084e-12	57.3256	-3.3468e-08	7.00344e-12	64.7636	-3.37639e-08	-5.53157e-12	37.5724	-3.37199e-08	2.05028e-12	49.6052		-3.8674e-08	-9.76388e-13	53.9168	-3.96436e-08	-5.10744e-13	41.805	-4.11867e-08	-9.83795e-13	16.7572	-4.2921e-08	-1.16187e-12	27.7268		-4.76961e-08	-6.25047e-14	58.7083	-4.27234e-08	2.08738e-12	53.5561
-3.81461e-08	1.75878e-10	9.96394e-12	56.0457	-3.42517e-08	2.97929e-10	2.18574e-11	1.0438		-3.40916e-08	1.41145e-11	7.52614	-3.40271e-08	2.09802e-11	6.40366	-5.4517e-08	6.28532e-12	45.2175	-3.42653e-08	4.45648e-12	55.6007	-3.34498e-08	7.5801e-12	66.6589	-3.37452e-08	-5.65539e-12	38.446	-3.37003e-08	1.96278e-12	54.7857		-3.86608e-08	-1.07834e-12	54.8876	-3.9628e-08	-4.49985e-13	35.6327	-4.11727e-08	-1.11153e-12	21.3793	-4.2905e-08	-1.1336e-12	27.4886		-4.76808e-08	-1.55076e-13	68.1743	-4.27037e-08	2.14507e-12	40.3042
-3.81337e-08	1.75429e-10	5.53325e-12	2.09725	-3.42311e-08	2.95633e-10	2.18341e-11	4.54819		-3.40737e-08	1.40834e-11	7.98331	-3.40094e-08	2.12777e-11	6.39548	-5.44978e-08	5.87723e-12	39.6752	-3.42456e-08	3.74121e-12	58.7033	-3.3431e-08	7.83567e-12	67.3183	-3.37256e-08	-5.9005e-12	39.151	-3.36862e-08	2.01487e-12	53.7527		-3.86456e-08	-9.08623e-13	54.134	-3.96142e-08	-4.80548e-13	33.5928	-4.11556e-08	-1.0894e-12	34.235	-4.28877e-08	-1.0305e-12	34.3964		-4.76628e-08	4.8512e-14	62.0129	-4.26827e-08	2.11207e-12	33.8874
-3.8125e-08	1.77776e-10	1.10226e-11	39.8554	-3.42179e-08	2.98962e-10	1.94508e-11	2.88475		-3.40565e-08	1.4708e-11	9.32738	-3.39925e-08	2.14828e-11	5.92824	-5.44785e-08	6.44794e-12	43.6099	-3.42259e-08	4.00503e-12	59.4058	-3.34103e-08	7.95485e-12	65.7371	-3.37106e-08	-6.14849e-12	38.2003	-3.36692e-08	1.98587e-12	49.98		-3.86283e-08	-7.94426e-13	49.0219	-3.9599e-08	-5.69494e-13	35.9567	-4.11345e-08	-1.09808e-12	27.0434	-4.28727e-08	-1.0236e-12	36.8554		-4.76443e-08	1.14644e-13	60.8841	-4.26616e-08	2.09996e-12	29.0259
-3.81069e-08	1.72945e-10	5.59388e-12	4.09365	-3.41926e-08	2.93129e-10	1.88585e-11	4.96244		-3.40384e-08	1.47282e-11	8.94985	-3.39746e-08	2.16155e-11	5.78968	-5.44579e-08	6.50365e-12	51.2183	-3.4208e-08	4.0412e-12	56.4818	-3.33898e-08	7.64442e-12	62.2863	-3.36954e-08	-6.58677e-12	36.8952	-3.36502e-08	1.822e-12	47.6673		-3.8616e-08	-8.11871e-13	54.0823	-3.95842e-08	-5.48862e-13	40.9547	-4.11157e-08	-1.04507e-12	13.9177	-4.28536e-08	-1.03229e-12	38.5466		-4.7626e-08	-7.18754e-14	62.4747	-4.26426e-08	2.04342e-12	35.1521
-3.8088e-08	1.67458e-10	1.02251e-11	33.0846	-3.41817e-08	2.98207e-10	2.0267e-11	5.94938		-3.40213e-08	1.44714e-11	6.1121	-3.39559e-08	2.14262e-11	5.97125	-5.44358e-08	5.56593e-12	57.6079	-3.41924e-08	3.98082e-12	51.3267	-3.33715e-08	7.08071e-12	61.8752	-3.36771e-08	-6.64428e-12	36.8613	-3.36295e-08	1.7356e-12	46.7184		-3.86052e-08	-9.0185e-13	64.2459	-3.95664e-08	-3.73269e-13	42.7861	-4.10997e-08	-1.05188e-12	16.6606	-4.28366e-08	-1.022e-12	46.4155		-4.76095e-08	-9.56489e-14	58.9998	-4.26274e-08	1.89122e-12	39.4281
-3.80823e-08	1.72105e-10	5.53325e-12	4.96566	-3.41681e-08	3.01327e-10	2.06495e-11	3.6279		-3.40044e-08	1.46182e-11	5.99836	-3.39373e-08	2.08712e-11	6.27288	-5.44129e-08	4.78463e-12	42.7744	-3.41772e-08	4.19904e-12	55.3761	-3.3354e-08	6.87195e-12	62.9946	-3.36578e-08	-6.30882e-12	37.8386	-3.36109e-08	1.69258e-12	44.0238		-3.85854e-08	-7.9999e-13	64.3692	-3.95488e-08	-2.74074e-13	44.9567	-4.10856e-08	-9.86569e-13	20.3794	-4.28186e-08	-1.06912e-12	48.3633		-4.75936e-08	-2.49599e-13	63.9854	-4.26106e-08	1.81569e-12	31.8449
-3.80678e-08	1.70046e-10	8.51347e-12	27.7451	-3.41449e-08	2.97034e-10	1.9115e-11	7.17831		-3.39871e-08	1.47236e-11	6.91936	-3.39204e-08	2.08833e-11	5.67623	-5.43973e-08	3.37553e-12	37.3423	-3.41601e-08	4.14353e-12	58.6197	-3.33367e-08	7.01921e-12	63.6843	-3.36397e-08	-6.50272e-12	38.9528	-3.35951e-08	1.60841e-12	42.2769		-3.85661e-08	-7.41022e-13	60.4437	-3.95372e-08	-3.01222e-13	46.5683	-4.10729e-08	-1.05548e-12	19.0283	-4.28025e-08	-1.17361e-12	43.1825		-4.75757e-08	-2.4911e-13	56.6688	-4.25904e-08	1.7675e-12	32.9107
-3.80539e-08	1.68401e-10	5.54258e-12	7.81083	-3.41284e-08	2.97889e-10	1.81683e-11	1.78957		-3.39682e-08	1.44359e-11	6.2073	-3.39026e-08	2.14409e-11	4.80143	-5.43807e-08	2.14547e-12	34.5281	-3.41413e-08	3.93491e-12	60.1941	-3.33195e-08	6.87925e-12	65.7333	-3.36241e-08	-6.44622e-12	39.6592	-3.35809e-08	1.69453e-12	43.2757		-3.85487e-08	-7.28407e-13	54.2114	-3.95266e-08	-3.84235e-13	48.0433	-4.10575e-08	-1.24108e-12	17.8422	-4.27898e-08	-1.1807e-12	36.0364		-4.75594e-08	-2.209e-13	49.8381	-4.25753e-08	1.57958e-12	32.6197
-3.80444e-08	1.70196e-10	8.80729e-12	29.8376	-3.41079e-08	2.95633e-10	1.90451e-11	3.46756		-3.39491e-08	1.44437e-11	6.15103	-3.38868e-08	2.16698e-11	4.92288	-5.43602e-08	1.5949e-12	33.1596	-3.41219e-08	3.92292e-12	59.8544	-3.33022e-08	7.1915e-12	63.107	-3.36062e-08	-6.02903e-12	39.2175	-3.35652e-08	1.88263e-12	46.3154		-3.85339e-08	-7.77187e-13	49.3866	-3.95131e-08	-3.43697e-13	45.1455	-4.10402e-08	-1.20001e-12	10.4626	-4.27707e-08	-1.23646e-12	28.8709		-4.75438e-08	-2.24655e-13	44.8107	-4.25609e-08	1.52007e-12	35.0707
-3.80389e-08	1.74958e-10	5.29073e-12	11.0625	-3.40918e-08	2.96796e-10	1.92176e-11	2.6356		-3.39319e-08	1.47356e-11	6.80549	-3.387e-08	2.16127e-11	6.25106	-5.43434e-08	2.88195e-12	49.4947	-3.41041e-08	3.83533e-12	58.5202	-3.3285e-08	8.00879e-12	62.1798	-3.35875e-08	-5.50983e-12	38.1585	-3.35487e-08	2.19733e-12	50.1066		-3.85187e-08	-8.14206e-13	48.4557	-3.94935e-08	-3.23994e-13	41.4182	-4.10248e-08	-1.12609e-12	14.0867	-4.27474e-08	-1.28016e-12	25.03		-4.75292e-08	-1.94946e-13	57.8417	-4.25456e-08	1.65299e-12	40.2546
-3.80376e-08	1.82929e-10	1.22865e-11	36.2853	-3.40743e-08	2.96915e-10	2.02064e-11	1.09231		-3.39173e-08	1.4943e-11	5.53682	-3.38518e-08	2.20621e-11	6.10428	-5.4328e-08	4.40848e-12	62.1886	-3.40882e-08	3.54397e-12	58.1567	-3.32675e-08	8.22007e-12	63.0844	-3.35688e-08	-5.55369e-12	37.5884	-3.35298e-08	2.32243e-12	50.1555		-3.85036e-08	-7.5153e-13	52.0252	-3.94781e-08	-2.90741e-13	40.2094	-4.10089e-08	-1.08432e-12	24.5586	-4.27228e-08	-1.35143e-12	18.197		-4.75148e-08	-1.96604e-13	62.5758	-4.25249e-08	1.80265e-12	54.1068
-3.80226e-08	1.80456e-10	5.6172e-12	4.41802	-3.40585e-08	2.98296e-10	2.41753e-11	2.13969		-3.39005e-08	1.51116e-11	6.14014	-3.38335e-08	2.23068e-11	6.55677	-5.43142e-08	6.14249e-12	66.7511	-3.40729e-08	3.39137e-12	53.3899	-3.32502e-08	7.93014e-12	64.0956	-3.35518e-08	-5.63718e-12	37.7544	-3.35088e-08	2.47947e-12	49.4038		-3.84886e-08	-7.42422e-13	52.0079	-3.94638e-08	-3.16259e-13	37.9263	-4.09898e-08	-9.83833e-13	27.0041	-4.27082e-08	-1.19927e-12	35.8188		-4.74954e-08	-3.18304e-13	59.1315	-4.25062e-08	1.77899e-12	78.0133
-3.80179e-08	1.85897e-10	1.42407e-11	49.0654	-3.40305e-08	2.90357e-10	2.57564e-11	6.1481		-3.38817e-08	1.49278e-11	7.08137	-3.38138e-08	2.14905e-11	6.31238	-5.43014e-08	7.91664e-12	61.3411	-3.40571e-08	3.78433e-12	58.5437	-3.32332e-08	7.86112e-12	63.5569	-3.35347e-08	-5.73197e-12	37.5801	-3.34898e-08	2.64092e-12	47.326		-3.84729e-08	-9.23533e-13	49.6663	-3.94467e-08	-4.50383e-13	36.1591	-4.0969e-08	-9.52124e-13	19.6534	-4.26963e-08	-1.02811e-12	40.457		-4.7475e-08	-3.63984e-13	52.0156	-4.24935e-08	1.78136e-12	77.2137
-3.80172e-08	1.94363e-10	7.24956e-12	3.99446	-3.40037e-08	2.83312e-10	2.43339e-11	8.18014		-3.38629e-08	1.45287e-11	6.00456	-3.37949e-08	2.12612e-11	5.93777	-5.42804e-08	8.07709e-12	52.7834	-3.40385e-08	4.09083e-12	63.3904	-3.32192e-08	7.99196e-12	62.3977	-3.35172e-08	-5.60537e-12	36.1604	-3.34743e-08	2.61128e-12	48.5442		-3.84587e-08	-1.01083e-12	46.403	-3.94297e-08	-5.02642e-13	35.4449	-4.09512e-08	-1.23435e-12	14.9298	-4.26792e-08	-1.01862e-12	36.184		-4.74562e-08	-2.47311e-13	48.286	-4.24757e-08	1.92212e-12	67.3659
-3.80112e-08	1.98746e-10	1.66892e-11	58.3717	-3.39876e-08	2.84464e-10	2.4777e-11	4.66394		-3.38426e-08	1.44246e-11	5.73618	-3.3778e-08	2.1883e-11	5.77784	-5.42583e-08	8.22457e-12	40.2857	-3.40178e-08	3.80884e-12	59.7712	-3.32021e-08	7.76912e-12	59.827	-3.35004e-08	-5.399e-12	37.5626	-3.34588e-08	2.50519e-12	46.9005		-3.84409e-08	-9.14587e-13	46.4537	-3.94127e-08	-3.98394e-13	34.9562	-4.09373e-08	-1.40513e-12	22.1634	-4.26615e-08	-1.06882e-12	25.0179		-4.74347e-08	-1.01448e-13	48.8521	-4.24572e-08	2.02984e-12	89.7576
-3.79896e-08	1.91269e-10	8.98919e-12	22.5871	-3.39756e-08	2.88777e-10	2.60969e-11	1.13809		-3.38238e-08	1.48595e-11	7.56808	-3.37608e-08	2.19151e-11	5.68616	-5.42381e-08	7.11031e-12	29.1528	-3.39991e-08	3.49972e-12	61.6459	-3.31838e-08	7.54849e-12	60.8054	-3.34838e-08	-5.43404e-12	39.1006	-3.34408e-08	2.37328e-12	46.5347		-3.84225e-08	-7.86616e-13	46.1708	-3.93954e-08	-3.64084e-13	35.8488	-4.09239e-08	-1.36883e-12	29.4389	-4.26435e-08	-1.05526e-12	26.7642		-4.74172e-08	1.64366e-13	51.6504	-4.24362e-08	2.07549e-12	64.5314
-3.79711e-08	1.86116e-10	1.67079e-11	67.8935	-3.39545e-08	2.86054e-10	2.48236e-11	4.1275		-3.38049e-08	1.47917e-11	9.32517	-3.37433e-08	2.13103e-11	6.27209	-5.42213e-08	4.29205e-12	22.2527	-3.39829e-08	3.67424e-12	58.2953	-3.31659e-08	7.22379e-12	64.4242	-3.34674e-08	-5.27899e-12	39.7816	-3.34219e-08	2.2744e-12	47.9774		-3.84043e-08	-7.16959e-13	46.1728	-3.93787e-08	-4.73951e-13	37.0502	-4.09049e-08	-1.4212e-12	14.9392	-4.26277e-08	-1.10655e-12	25.0616		-4.74041e-08	4.20657e-13	73.7814	-4.24141e-08	2.00936e-12	73.7592
-3.79493e-08	1.78489e-10	7.94914e-12	16.9345	-3.39371e-08	2.86213e-10	2.60409e-11	4.51243		-3.37864e-08	1.46537e-11	9.11708	-3.37273e-08	2.13607e-11	5.52526	-5.42043e-08	3.31543e-12	18.6244	-3.39659e-08	3.94353e-12	60.3862	-3.31449e-08	6.49157e-12	66.2483	-3.34504e-08	-4.96829e-12	40.0749	-3.3405e-08	2.08734e-12	50.563		-3.83861e-08	-5.56919e-13	47.2189	-3.93601e-08	-5.3136e-13	37.3226	-4.08813e-08	-1.24913e-12	19.9849	-4.26148e-08	-1.16079e-12	25.8987		-4.73875e-08	1.46595e-13	87.8779	-4.23962e-08	1.92258e-12	80.9526
-3.79377e-08	1.78547e-10	1.55932e-11	64.4285	-3.39249e-08	2.90337e-10	2.39235e-11	3.53062		-3.37712e-08	1.48367e-11	8.30223	-3.37108e-08	2.1508e-11	3.82629	-5.41876e-08	3.77299e-12	17.7518	-3.39484e-08	4.00305e-12	62.219	-3.31255e-08	6.20409e-12	68.0134	-3.34321e-08	-5.28192e-12	40.2264	-3.33893e-08	2.15439e-12	53.8583		-3.83698e-08	-4.52317e-13	51.6178	-3.93435e-08	-4.01424e-13	35.6118	-4.08665e-08	-1.10245e-12	29.4729	-4.25992e-08	-1.15417e-12	29.0342		-4.7367e-08	-2.18113e-13	83.227	-4.23788e-08	1.97935e-12	67.2252
-3.79354e-08	1.85794e-10	6.66658e-12	8.94928	-3.39101e-08	2.92493e-10	1.95255e-11	9.35674		-3.37529e-08	1.5416e-11	7.33535	-3.36956e-08	2.12172e-11	4.82812	-5.41713e-08	4.44424e-12	20.8384	-3.39304e-08	3.86923e-12	56.1658	-3.31085e-08	6.49715e-12	67.1605	-3.34144e-08	-5.20929e-12	39.5953	-3.3372e-08	2.1991e-12	55.4801		-3.83591e-08	-4.05367e-13	52.1764	-3.93286e-08	-3.88083e-13	31.7353	-4.0853e-08	-1.18094e-12	43.1741	-4.25771e-08	-1.0986e-12	29.475		-4.73471e-08	-3.03471e-13	49.7862	-4.2364e-08	2.02841e-12	49.4056
-3.7921e-08	1.83804e-10	1.31074e-11	55.4363	-3.38863e-08	2.87753e-10	1.9171e-11	8.34966		-3.37355e-08	1.47452e-11	8.30656	-3.36802e-08	2.03855e-11	5.97326	-5.41554e-08	4.52884e-12	28.6196	-3.3913e-08	3.72126e-12	58.3911	-3.30925e-08	6.66645e-12	63.1056	-3.33974e-08	-4.95984e-12	38.3674	-3.33558e-08	2.22464e-12	48.9408		-3.83469e-08	-3.57277e-13	54.3855	-3.93144e-08	-3.80603e-13	28.8747	-4.08349e-08	-1.26128e-12	47.3796	-4.25568e-08	-1.08558e-12	40.1024		-4.733e-08	-4.53845e-13	46.0728	-4.23472e-08	1.98838e-12	48.6692
-3.79064e-08	1.81687e-10	5.953e-12	5.29599	-3.38665e-08	2.86134e-10	2.34944e-11	2.3911		-3.37183e-08	1.35475e-11	6.78151	-3.36616e-08	2.05339e-11	6.61203	-5.41372e-08	2.85114e-12	39.1788	-3.38977e-08	4.00165e-12	63.9783	-3.30748e-08	7.24893e-12	61.0102	-3.33816e-08	-5.19905e-12	38.8086	-3.33395e-08	2.30357e-12	42.6183		-3.83346e-08	-4.56821e-13	60.9681	-3.92996e-08	-3.46318e-13	30.215	-4.08169e-08	-1.41683e-12	34.59	-4.25344e-08	-1.14319e-12	45.4122		-4.73156e-08	-7.22654e-13	48.2077	-4.233e-08	1.95708e-12	54.5458
-3.78884e-08	1.76879e-10	1.11719e-11	49.7587	-3.38491e-08	2.86273e-10	2.39748e-11	0.549197		-3.36996e-08	1.39074e-11	6.23886	-3.36423e-08	2.12267e-11	6.67306	-5.41183e-08	2.40435e-12	35.4264	-3.38806e-08	4.25231e-12	62.6632	-3.30587e-08	7.2951e-12	63.325	-3.33646e-08	-5.6462e-12	39.6189	-3.33212e-08	2.28554e-12	43.7831		-3.83116e-08	-6.08422e-13	60.0679	-3.92808e-08	-4.16338e-13	31.612	-4.08029e-08	-1.42695e-12	30.9214	-4.25125e-08	-1.21123e-12	44.7537		-4.7297e-08	-4.88731e-13	46.1421	-4.23145e-08	2.03421e-12	60.6068
-3.78667e-08	1.69298e-10	5.2301e-12	0.0678301	-3.38311e-08	2.85965e-10	2.29068e-11	9.08351		-3.36806e-08	1.44678e-11	8.5955	-3.36229e-08	2.1465e-11	4.95769	-5.41002e-08	3.41379e-12	30.537	-3.38625e-08	4.17903e-12	61.6885	-3.3042e-08	7.32319e-12	65.4285	-3.3347e-08	-5.64134e-12	39.1908	-3.33021e-08	2.20116e-12	44.6302		-3.82938e-08	-8.64487e-13	56.3738	-3.92627e-08	-3.96493e-13	35.8785	-4.07871e-08	-1.35546e-12	25.6748	-4.24972e-08	-1.16506e-12	39.1518		-4.72781e-08	-1.28023e-13	44.0473	-4.22958e-08	2.17357e-12	56.1563
-3.78472e-08	1.63443e-10	1.1004e-11	43.9514	-3.38154e-08	2.87445e-10	2.12884e-11	6.12283		-3.36626e-08	1.46907e-11	10.0162	-3.36042e-08	2.17398e-11	3.96417	-5.40839e-08	5.90721e-12	32.9731	-3.38443e-08	4.11984e-12	63.2329	-3.30285e-08	6.69182e-12	63.7724	-3.33302e-08	-5.66488e-12	39.0576	-3.32848e-08	2.12493e-12	49.2812		-3.82802e-08	-8.78448e-13	53.3052	-3.92461e-08	-2.82211e-13	38.8843	-4.07669e-08	-1.23429e-12	21.2412	-4.24843e-08	-1.19127e-12	23.9839		-4.72606e-08	6.32241e-14	57.0157	-4.22733e-08	2.14735e-12	36.6557
-3.78318e-08	1.60637e-10	6.40074e-12	9.73785	-3.38029e-08	2.91331e-10	2.04349e-11	2.10214		-3.36485e-08	1.53158e-11	7.06462	-3.35868e-08	2.18325e-11	3.87172	-5.40613e-08	6.50713e-12	39.624	-3.3825e-08	3.95749e-12	62.059	-3.30098e-08	6.49051e-12	59.7906	-3.33121e-08	-5.86308e-12	38.9361	-3.32669e-08	1.9687e-12	53.1787		-3.82665e-08	-6.81626e-13	54.3435	-3.92312e-08	-3.47719e-13	40.8412	-4.07456e-08	-1.14512e-12	19.1967	-4.24697e-08	-1.29366e-12	19.1333		-4.72449e-08	1.38707e-13	61.2295	-4.22598e-08	1.93849e-12	28.0959
-3.78355e-08	1.72439e-10	1.23332e-11	29.4459	-3.37887e-08	2.93914e-10	2.16895e-11	0.0491142		-3.36358e-08	1.56875e-11	6.00787	-3.35692e-08	2.18e-11	4.9494	-5.40449e-08	5.58912e-12	37.2709	-3.38075e-08	4.16118e-12	62.9021	-3.29923e-08	7.38721e-12	59.8131	-3.32941e-08	-5.63414e-12	38.4483	-3.3251e-08	1.85625e-12	51.9371		-3.82497e-08	-5.82108e-13	54.1947	-3.92174e-08	-4.43502e-13	43.2494	-4.07298e-08	-1.18076e-12	23.5878	-4.24493e-08	-1.2215e-12	18.1998		-4.72261e-08	1.42109e-14	63.6818	-4.22482e-08	1.93892e-12	27.5043
-3.78197e-08	1.69402e-10	6.6246e-12	16.8014	-3.37532e-08	2.80261e-10	2.36203e-11	0.0940561		-3.36177e-08	1.5213e-11	5.68632	-3.35498e-08	2.15019e-11	4.62008	-5.40286e-08	5.24391e-12	33.7724	-3.37909e-08	4.12978e-12	63.4345	-3.2974e-08	7.5781e-12	62.5784	-3.32768e-08	-5.68658e-12	38.0171	-3.32339e-08	1.96126e-12	51.2385		-3.82337e-08	-5.21323e-13	53.6515	-3.92016e-08	-3.02204e-13	40.9389	-4.07171e-08	-1.31563e-12	35.2506	-4.24311e-08	-1.12872e-12	19.4191		-4.72065e-08	-1.12405e-13	75.5286	-4.22335e-08	2.08944e-12	35.11
-3.7805e-08	1.67147e-10	1.36157e-11	17.3675	-3.37348e-08	2.79625e-10	2.37043e-11	0.471234		-3.35988e-08	1.47684e-11	6.80599	-3.3532e-08	2.12531e-11	5.04395	-5.40078e-08	6.93702e-12	34.6764	-3.37749e-08	3.88706e-12	62.8115	-3.29537e-08	7.91623e-12	63.7827	-3.32562e-08	-5.63594e-12	38.2702	-3.32147e-08	2.13866e-12	50.8137		-3.82175e-08	-3.53758e-13	54.6802	-3.91859e-08	-1.39154e-13	38.0221	-4.07017e-08	-1.22323e-12	37.1724	-4.24154e-08	-1.16852e-12	28.5685		-4.71846e-08	-7.50424e-14	79.8068	-4.22212e-08	2.18915e-12	55.952
-3.77911e-08	1.65548e-10	7.95847e-12	22.9169	-3.37213e-08	2.82795e-10	2.21885e-11	2.58148		-3.35797e-08	1.46884e-11	6.60502	-3.35144e-08	2.14002e-11	5.73901	-5.39798e-08	9.06117e-12	37.9403	-3.37577e-08	3.92268e-12	59.6806	-3.29355e-08	7.84448e-12	64.1072	-3.32382e-08	-5.26263e-12	39.1348	-3.31969e-08	2.25382e-12	49.6315		-3.81982e-08	-3.01182e-13	56.735	-3.91723e-08	-1.09505e-13	38.7851	-4.06823e-08	-1.04576e-12	39.9414	-4.2398e-08	-1.20173e-12	37.7312		-4.71677e-08	-2.08883e-15	78.537	-4.22063e-08	2.16482e-12	57.9413
-3.77918e-08	1.75073e-10	1.65307e-11	21.135	-3.36952e-08	2.76316e-10	2.06028e-11	5.59032		-3.35594e-08	1.51103e-11	6.77809	-3.34958e-08	2.17426e-11	5.57977	-5.39593e-08	9.66998e-12	38.1853	-3.37391e-08	4.012e-12	58.9591	-3.29198e-08	7.82546e-12	67.0963	-3.32242e-08	-4.89614e-12	39.4402	-3.31789e-08	2.20239e-12	47.6185		-3.81813e-08	-5.40517e-13	49.5849	-3.91547e-08	-2.29566e-13	44.8063	-4.06651e-08	-9.46121e-13	24.9086	-4.23821e-08	-1.14554e-12	33.3803		-4.71511e-08	2.24235e-13	75.2581	-4.21847e-08	2.04202e-12	42.2261
-3.77878e-08	1.80951e-10	1.00386e-11	22.0131	-3.36791e-08	2.77479e-10	2.00012e-11	4.05538		-3.35429e-08	1.56101e-11	6.6241	-3.34758e-08	2.16591e-11	5.66834	-5.3941e-08	8.77432e-12	38.3718	-3.37212e-08	4.0457e-12	61.224	-3.29036e-08	8.28442e-12	66.6827	-3.32065e-08	-4.8247e-12	39.488	-3.31615e-08	2.30501e-12	47.9681		-3.81655e-08	-7.13185e-13	41.8521	-3.91398e-08	-3.64244e-13	50.2729	-4.06492e-08	-9.35731e-13	12.4204	-4.23654e-08	-1.10993e-12	28.7825		-4.71349e-08	4.3596e-13	65.1895	-4.21665e-08	2.03888e-12	33.1572
-3.77791e-08	1.83332e-10	1.83123e-11	20.4579	-3.36577e-08	2.74577e-10	1.88352e-11	3.20911		-3.35266e-08	1.56685e-11	5.33537	-3.34584e-08	2.17945e-11	6.92416	-5.39206e-08	6.41679e-12	40.5475	-3.37016e-08	3.89876e-12	64.4684	-3.28884e-08	8.14772e-12	62.5195	-3.31861e-08	-4.90754e-12	39.5808	-3.31437e-08	2.17037e-12	48.3955		-3.81476e-08	-7.78782e-13	50.0341	-3.91248e-08	-3.92666e-13	48.4144	-4.06324e-08	-1.11464e-12	17.3892	-4.23514e-08	-1.1681e-12	28.809		-4.71178e-08	2.53984e-13	73.0926	-4.2148e-08	2.01539e-12	42.9162
-3.77667e-08	1.82837e-10	1.09154e-11	24.5333	-3.3653e-08	2.84415e-10	1.87139e-11	8.21149		-3.3505e-08	1.54595e-11	5.26091	-3.34422e-08	2.17063e-11	6.32586	-5.38998e-08	5.84477e-12	32.8198	-3.36815e-08	3.9795e-12	61.9582	-3.28703e-08	7.08587e-12	63.1587	-3.31685e-08	-4.77809e-12	40.1064	-3.31274e-08	1.75575e-12	51.1825		-3.81323e-08	-8.49142e-13	55.1299	-3.9106e-08	-4.40592e-13	41.943	-4.06109e-08	-1.18047e-12	36.7873	-4.2337e-08	-1.20041e-12	30.4061		-4.71029e-08	1.41754e-13	79.1956	-4.21284e-08	2.00183e-12	57.9288
-3.77586e-08	1.85656e-10	1.83776e-11	14.8895	-3.36411e-08	2.88817e-10	2.06868e-11	1.47343		-3.34868e-08	1.53761e-11	5.05965	-3.34256e-08	2.18257e-11	6.17306	-5.38847e-08	4.82296e-12	21.4541	-3.3664e-08	4.20589e-12	63.9861	-3.28521e-08	6.53973e-12	67.1772	-3.31521e-08	-4.67261e-12	39.6622	-3.31071e-08	1.38639e-12	50.7726		-3.81184e-08	-8.96866e-13	56.8819	-3.90863e-08	-4.82846e-13	39.6739	-4.05939e-08	-1.15434e-12	46.2009	-4.23241e-08	-1.20327e-12	32.9927		-4.70879e-08	2.37401e-13	67.8504	-4.21115e-08	2.09587e-12	48.1404
-3.77472e-08	1.85955e-10	1.0351e-11	27.5596	-3.36194e-08	2.85657e-10	2.42919e-11	1.14691		-3.34721e-08	1.52133e-11	6.02714	-3.34095e-08	2.1851e-11	5.21268	-5.38733e-08	3.53072e-12	9.99255	-3.36476e-08	4.30941e-12	63.8905	-3.28322e-08	7.03275e-12	69.1469	-3.31333e-08	-4.47094e-12	39.4453	-3.30896e-08	1.24297e-12	51.3609		-3.8104e-08	-9.23882e-13	58.7215	-3.90694e-08	-5.22486e-13	42.4367	-4.05779e-08	-9.79064e-13	39.5384	-4.23072e-08	-1.1717e-12	33.5222		-4.70676e-08	7.34669e-14	69.2012	-4.20928e-08	2.24695e-12	31.8056
-3.77351e-08	1.8569e-10	1.79718e-11	15.1105	-3.35949e-08	2.8036e-10	2.47443e-11	0.856161		-3.34546e-08	1.51704e-11	6.8269	-3.33931e-08	2.16609e-11	4.53849	-5.38634e-08	2.119e-12	1.69222	-3.36283e-08	4.04589e-12	58.5459	-3.28109e-08	7.33444e-12	70.0567	-3.31137e-08	-4.93474e-12	39.3207	-3.30728e-08	1.41609e-12	49.4109		-3.80869e-08	-9.65239e-13	58.3797	-3.90546e-08	-4.81207e-13	45.8434	-4.05576e-08	-9.09733e-13	23.605	-4.22877e-08	-1.13548e-12	28.1501		-4.70468e-08	-1.09745e-13	76.5908	-4.20722e-08	2.23436e-12	35.7713
-3.77195e-08	1.82745e-10	1.06868e-11	24.0103	-3.35736e-08	2.77548e-10	2.40448e-11	4.11785		-3.34359e-08	1.52432e-11	5.8032	-3.33758e-08	2.12094e-11	4.23762	-5.38394e-08	7.8312e-13	12.9339	-3.36097e-08	3.94813e-12	61.15	-3.27959e-08	6.90515e-12	72.9189	-3.30972e-08	-5.24801e-12	39.6499	-3.30564e-08	1.68728e-12	49.5746		-3.80669e-08	-9.70549e-13	55.6951	-3.90375e-08	-3.99144e-13	45.7334	-4.05409e-08	-7.91386e-13	17.5547	-4.22701e-08	-1.18662e-12	25.3105		-4.70272e-08	-7.87319e-14	84.8016	-4.20522e-08	2.05026e-12	47.833
-3.77068e-08	1.82055e-10	1.7678e-11	15.8801	-3.35474e-08	2.71e-10	2.54812e-11	3.44312		-3.34206e-08	1.52121e-11	6.28934	-3.3358e-08	2.15005e-11	4.63893	-5.38138e-08	9.34102e-13	46.1329	-3.35944e-08	4.01937e-12	62.0429	-3.27812e-08	6.95822e-12	69.2321	-3.30778e-08	-5.31127e-12	39.8222	-3.30373e-08	1.76811e-12	51.6402		-3.80518e-08	-7.82176e-13	51.9856	-3.90213e-08	-3.38855e-13	43.7716	-4.05289e-08	-6.9984e-13	15.853	-4.22542e-08	-1.22359e-12	40.0622		-4.70121e-08	-4.21337e-14	79.3757	-4.20332e-08	1.89931e-12	59.1662
-3.76904e-08	1.78512e-10	9.65612e-12	23.0011	-3.35367e-08	2.76326e-10	2.44085e-11	0.868797		-3.3406e-08	1.48167e-11	8.14478	-3.33391e-08	2.18155e-11	6.03461	-5.37959e-08	2.26034e-12	68.6153	-3.35782e-08	4.18207e-12	57.9204	-3.27612e-08	7.30417e-12	63.7444	-3.30595e-08	-5.53846e-12	39.9385	-3.30168e-08	1.75138e-12	51.7224		-3.80396e-08	-6.53239e-13	49.2261	-3.90068e-08	-4.11311e-13	43.5697	-4.05168e-08	-8.96609e-13	9.05237	-4.22372e-08	-1.193e-12	43.7728		-4.69949e-08	-4.13454e-14	74.1446	-4.20153e-08	1.875e-12	49.3009
-3.76842e-08	1.82757e-10	1.5957e-11	11.5505	-3.35223e-08	2.78751e-10	2.22678e-11	2.48635		-3.33907e-08	1.45799e-11	9.24097	-3.33207e-08	2.18952e-11	6.89026	-5.37948e-08	4.48531e-12	49.2363	-3.35601e-08	4.65279e-12	52.7983	-3.2746e-08	7.55466e-12	62.6449	-3.30427e-08	-6.0608e-12	40.2213	-3.29999e-08	1.65856e-12	49.6216		-3.8028e-08	-7.63294e-13	47.3152	-3.89884e-08	-4.65523e-13	40.8595	-4.05015e-08	-1.10011e-12	15.7014	-4.2221e-08	-1.25699e-12	31.3006		-4.69784e-08	-3.87422e-14	67.605	-4.19967e-08	1.89624e-12	68.7133
-3.76825e-08	1.90452e-10	7.76259e-12	24.2796	-3.35081e-08	2.81304e-10	2.32146e-11	2.65658		-3.33739e-08	1.45544e-11	9.21886	-3.33034e-08	2.18649e-11	6.98772	-5.37808e-08	5.20034e-12	30.4162	-3.35412e-08	4.49924e-12	51.2269	-3.27309e-08	7.43842e-12	63.6177	-3.30272e-08	-6.14999e-12	39.6778	-3.29865e-08	1.47246e-12	48.5448		-3.80149e-08	-7.10504e-13	41.4636	-3.89682e-08	-5.08254e-13	38.1681	-4.04826e-08	-1.09301e-12	22.3941	-4.22077e-08	-1.31538e-12	24.1838		-4.69626e-08	1.73766e-13	70.48	-4.19796e-08	1.96005e-12	74.0667
-3.76682e-08	1.88543e-10	1.40681e-11	8.81147	-3.34931e-08	2.83371e-10	2.39375e-11	0.0817776		-3.33552e-08	1.47569e-11	8.00196	-3.32853e-08	2.1416e-11	6.63427	-5.3761e-08	5.86449e-12	23.711	-3.3525e-08	4.15874e-12	49.7017	-3.27109e-08	6.92205e-12	62.7784	-3.30144e-08	-5.61775e-12	39.6152	-3.29707e-08	1.51156e-12	54.7902		-3.80019e-08	-5.32083e-13	42.9123	-3.89511e-08	-5.51879e-13	35.0128	-4.04652e-08	-1.18822e-12	21.4435	-4.21912e-08	-1.26688e-12	13.924		-4.69447e-08	2.92667e-13	59.8418	-4.19611e-08	1.98244e-12	78.9002
-3.76485e-08	1.82504e-10	7.27288e-12	21.7838	-3.34688e-08	2.78194e-10	2.3056e-11	2.61271		-3.33357e-08	1.496e-11	6.47852	-3.32665e-08	2.07881e-11	6.30948	-5.37398e-08	6.83815e-12	27.5726	-3.35079e-08	3.77098e-12	48.7085	-3.26928e-08	6.65733e-12	61.4285	-3.29981e-08	-4.84116e-12	39.8007	-3.29548e-08	1.78357e-12	57.7182		-3.79863e-08	-3.95653e-13	51.0992	-3.8938e-08	-5.25751e-13	36.6343	-4.04514e-08	-1.34219e-12	25.2169	-4.21728e-08	-1.34254e-12	11.8986		-4.69241e-08	1.99079e-13	63.7923	-4.19462e-08	1.99014e-12	86.5844
-3.76367e-08	1.82504e-10	1.24684e-11	7.62272	-3.34533e-08	2.79814e-10	2.23284e-11	0.196576		-3.33148e-08	1.52396e-11	7.03369	-3.32492e-08	2.08965e-11	5.97213	-5.37223e-08	8.50538e-12	40.5566	-3.34897e-08	3.69836e-12	54.01	-3.26753e-08	6.53293e-12	58.0887	-3.29793e-08	-4.43124e-12	40.4469	-3.29381e-08	2.00143e-12	60.5341		-3.79695e-08	-3.64565e-13	51.5456	-3.89252e-08	-4.08321e-13	38.9298	-4.04398e-08	-1.27213e-12	28.1609	-4.21533e-08	-1.34187e-12	30.0942		-4.69059e-08	1.32231e-13	64.9754	-4.19338e-08	1.93265e-12	72.5761
-3.76284e-08	1.85149e-10	5.96699e-12	20.3234	-3.34364e-08	2.80341e-10	2.27295e-11	1.4478		-3.32947e-08	1.51583e-11	8.58984	-3.3231e-08	2.10532e-11	5.70171	-5.37024e-08	7.8343e-12	47.4109	-3.34717e-08	4.17598e-12	60.4036	-3.26579e-08	7.22755e-12	57.9843	-3.29606e-08	-5.09502e-12	39.6597	-3.29182e-08	2.03016e-12	61.2431		-3.79501e-08	-5.07673e-13	48.0959	-3.89092e-08	-2.86063e-13	36.9713	-4.04229e-08	-1.24564e-12	24.201	-4.21374e-08	-1.22265e-12	38.4797		-4.6888e-08	3.07442e-14	61.9071	-4.19204e-08	1.84365e-12	53.5233
-3.76082e-08	1.78685e-10	1.06029e-11	7.79116	-3.34129e-08	2.75899e-10	2.29208e-11	6.50358		-3.32758e-08	1.50533e-11	9.26156	-3.32139e-08	2.08949e-11	6.18588	-5.36844e-08	6.37301e-12	47.8741	-3.34541e-08	4.57557e-12	58.1606	-3.26406e-08	7.45672e-12	62.7913	-3.29424e-08	-5.51292e-12	37.3034	-3.28983e-08	2.03602e-12	59.68		-3.79268e-08	-7.00622e-13	42.2347	-3.8892e-08	-3.49595e-13	35.4615	-4.04013e-08	-1.26586e-12	13.5672	-4.212e-08	-1.1634e-12	26.4316		-4.68698e-08	-2.35239e-13	56.9842	-4.19013e-08	1.80575e-12	46.3442
-3.76004e-08	1.81687e-10	5.9017e-12	19.6855	-3.33874e-08	2.69817e-10	2.15962e-11	11.7216		-3.32604e-08	1.51167e-11	6.92199	-3.31963e-08	2.06522e-11	5.44208	-5.36662e-08	4.63621e-12	46.2733	-3.34363e-08	4.4032e-12	56.7914	-3.26228e-08	6.95642e-12	63.0146	-3.29272e-08	-5.76745e-12	38.831	-3.28812e-08	2.03236e-12	54.9866		-3.79108e-08	-6.16657e-13	39.7063	-3.8872e-08	-4.48294e-13	35.7952	-4.03821e-08	-1.31536e-12	-1.23333	-4.21018e-08	-9.918e-13	24.3173		-4.68568e-08	-3.10209e-13	45.008	-4.18843e-08	2.01864e-12	38.3568
-3.75871e-08	1.80571e-10	1.05469e-11	12.5848	-3.33742e-08	2.73176e-10	2.35457e-11	2.16997		-3.32441e-08	1.50191e-11	5.64883	-3.31785e-08	2.06835e-11	4.66937	-5.36453e-08	3.18871e-12	47.5395	-3.34197e-08	4.19508e-12	58.2734	-3.2603e-08	6.42625e-12	60.3366	-3.29079e-08	-5.9479e-12	41.0316	-3.28662e-08	2.0916e-12	48.9818		-3.78971e-08	-5.35331e-13	38.9315	-3.88542e-08	-3.62703e-13	34.7649	-4.03651e-08	-1.35799e-12	-4.86196	-4.20825e-08	-9.02261e-13	25.5503		-4.68441e-08	-3.61856e-14	37.0998	-4.18665e-08	2.22912e-12	34.0732
-3.75647e-08	1.72404e-10	5.45863e-12	18.4498	-3.3363e-08	2.78105e-10	2.27622e-11	3.49939		-3.32262e-08	1.48636e-11	5.32189	-3.31612e-08	2.09878e-11	5.98884	-5.3634e-08	2.3412e-12	45.2627	-3.34028e-08	4.20803e-12	58.4094	-3.25847e-08	6.68225e-12	60.5721	-3.28888e-08	-5.57286e-12	40.9592	-3.28501e-08	2.43671e-12	45.5165		-3.78812e-08	-5.28257e-13	38.3547	-3.8837e-08	-1.24869e-13	36.0408	-4.03513e-08	-1.20757e-12	9.1158	-4.20638e-08	-9.12419e-13	29.6409		-4.68239e-08	3.77603e-14	56.1036	-4.18487e-08	2.30647e-12	44.8134
-3.75471e-08	1.67987e-10	1.19134e-11	21.6988	-3.33442e-08	2.77161e-10	2.13444e-11	5.35154		-3.3206e-08	1.4616e-11	6.39405	-3.3142e-08	2.10014e-11	6.0774	-5.36247e-08	1.84701e-12	45.018	-3.33857e-08	4.30787e-12	56.3685	-3.25661e-08	6.93153e-12	61.7545	-3.28704e-08	-5.63515e-12	40.1202	-3.28317e-08	2.85147e-12	45.2415		-3.78625e-08	-5.47275e-13	40.5986	-3.88205e-08	-1.08785e-13	38.1201	-4.03393e-08	-8.51313e-13	23.9005	-4.2044e-08	-1.05064e-12	28.0029		-4.68024e-08	4.53134e-14	74.642	-4.18309e-08	2.17351e-12	44.5077
-3.75403e-08	1.71783e-10	5.60321e-12	11.5757	-3.33312e-08	2.80738e-10	2.13211e-11	8.06463		-3.31881e-08	1.4572e-11	7.58048	-3.31235e-08	2.08154e-11	6.4176	-5.36119e-08	1.96324e-12	47.7571	-3.33692e-08	4.1188e-12	56.7443	-3.25469e-08	7.04656e-12	63.0087	-3.2852e-08	-5.68177e-12	38.4648	-3.28133e-08	3.14734e-12	48.3634		-3.78454e-08	-5.13767e-13	46.176	-3.88043e-08	-3.40222e-13	41.5264	-4.03193e-08	-7.77406e-13	26.1801	-4.20238e-08	-1.20739e-12	32.2665		-4.67818e-08	2.56908e-14	81.4146	-4.18148e-08	2.12266e-12	30.8251
-3.75354e-08	1.77028e-10	1.2613e-11	34.2033	-3.33145e-08	2.81404e-10	2.05375e-11	6.95896		-3.3173e-08	1.48581e-11	8.45893	-3.311e-08	2.08043e-11	6.21762	-5.35888e-08	3.0445e-12	54.6254	-3.33507e-08	3.8755e-12	59.3075	-3.25285e-08	7.1212e-12	65.3268	-3.28334e-08	-5.10345e-12	37.8881	-3.2796e-08	2.98191e-12	49.5118		-3.78276e-08	-5.14384e-13	47.1882	-3.87905e-08	-5.11623e-13	42.8644	-4.03007e-08	-8.97248e-13	26.5436	-4.20102e-08	-1.22143e-12	43.1749		-4.67648e-08	-3.38347e-13	72.7829	-4.17967e-08	2.15477e-12	29.2733
-3.75245e-08	1.77707e-10	5.49594e-12	3.53181	-3.32948e-08	2.79784e-10	2.1475e-11	4.00734		-3.31577e-08	1.45388e-11	8.33195	-3.30934e-08	2.12462e-11	6.53669	-5.3577e-08	4.97478e-12	48.2996	-3.33314e-08	3.96594e-12	62.2124	-3.25103e-08	7.20208e-12	66.1575	-3.28137e-08	-4.98455e-12	39.5923	-3.27785e-08	2.46013e-12	49.1182		-3.7813e-08	-5.60454e-13	47.1205	-3.87736e-08	-4.72781e-13	40.7685	-4.02821e-08	-8.53181e-13	13.4577	-4.19952e-08	-1.14427e-12	33.8702		-4.67507e-08	-6.39342e-13	53.5536	-4.17825e-08	2.21331e-12	37.1559
-3.75085e-08	1.74463e-10	1.24405e-11	42.0923	-3.32784e-08	2.80728e-10	2.1904e-11	1.70529		-3.31418e-08	1.45284e-11	8.36999	-3.30744e-08	2.18827e-11	6.20238	-5.35619e-08	5.20237e-12	39.6111	-3.33134e-08	4.14684e-12	63.7676	-3.24933e-08	7.40858e-12	64.5318	-3.27957e-08	-5.57208e-12	40.3987	-3.2762e-08	2.18129e-12	52.8173		-3.78014e-08	-6.97178e-13	51.9305	-3.87546e-08	-4.48038e-13	38.1082	-4.02655e-08	-9.2643e-13	11.921	-4.19794e-08	-1.07869e-12	26.7166		-4.67314e-08	-6.17523e-13	49.2805	-4.17691e-08	2.21842e-12	47.821
-3.74853e-08	1.65732e-10	6.05561e-12	0.132322	-3.32641e-08	2.83232e-10	2.10645e-11	0.636697		-3.31254e-08	1.49118e-11	7.64325	-3.30564e-08	2.21693e-11	5.60748	-5.35443e-08	4.38373e-12	32.5369	-3.32953e-08	4.20774e-12	62.5054	-3.2476e-08	7.48179e-12	64.5412	-3.27821e-08	-5.78155e-12	40.1773	-3.27437e-08	2.4388e-12	57.1089		-3.77899e-08	-8.57584e-13	56.8869	-3.87379e-08	-3.8794e-13	36.8271	-4.02455e-08	-1.00878e-12	19.0089	-4.19648e-08	-1.19792e-12	24.0768		-4.67147e-08	-3.43618e-13	58.5404	-4.17544e-08	2.05435e-12	57.4813
-3.74791e-08	1.70035e-10	1.05516e-11	42.2126	-3.32564e-08	2.90844e-10	2.32192e-11	1.47665		-3.31064e-08	1.49623e-11	7.58941	-3.30361e-08	2.17698e-11	5.17297	-5.35262e-08	3.50825e-12	32.1044	-3.32775e-08	3.97148e-12	63.6803	-3.24572e-08	7.31497e-12	62.9465	-3.27699e-08	-5.53149e-12	40.4471	-3.27263e-08	2.64972e-12	60.4609		-3.77759e-08	-1.05444e-12	54.8776	-3.87185e-08	-3.30533e-13	36.4846	-4.02311e-08	-9.98982e-13	18.1976	-4.19496e-08	-1.33113e-12	8.7784		-4.66949e-08	-1.92183e-13	74.1656	-4.17359e-08	1.96644e-12	59.3138
-3.74699e-08	1.71933e-10	5.1788e-12	2.82907	-3.32473e-08	2.97323e-10	2.56538e-11	1.04737		-3.30866e-08	1.47404e-11	7.32671	-3.30198e-08	2.17273e-11	5.88479	-5.35103e-08	3.39518e-12	33.8562	-3.32599e-08	4.09593e-12	59.6599	-3.24415e-08	6.91748e-12	58.8305	-3.27539e-08	-5.21995e-12	40.8512	-3.27074e-08	2.5526e-12	62.7281		-3.77604e-08	-1.18133e-12	51.3683	-3.8702e-08	-3.76913e-13	43.0218	-4.02163e-08	-1.17438e-12	17.1968	-4.19305e-08	-1.33418e-12	6.655		-4.66776e-08	-5.63371e-14	86.4868	-4.17182e-08	2.12934e-12	46.0507
-3.74487e-08	1.64755e-10	9.30166e-12	33.5953	-3.3221e-08	2.90665e-10	2.7025e-11	3.63886		-3.30672e-08	1.42973e-11	6.46002	-3.30024e-08	2.18538e-11	5.68119	-5.3485e-08	4.00321e-12	36.172	-3.32446e-08	4.44418e-12	54.9037	-3.24253e-08	6.09557e-12	59.5557	-3.27365e-08	-5.06246e-12	41.7953	-3.26892e-08	2.58037e-12	62.0989		-3.77466e-08	-1.14919e-12	50.1283	-3.8691e-08	-4.35781e-13	47.8182	-4.01997e-08	-1.21036e-12	37.4356	-4.19098e-08	-1.37266e-12	12.7648		-4.66645e-08	-7.59487e-14	81.0684	-4.17032e-08	2.41655e-12	36.0942
-3.74297e-08	1.59256e-10	5.43998e-12	8.46112	-3.31891e-08	2.79754e-10	2.60409e-11	3.27015		-3.30483e-08	1.48082e-11	6.90397	-3.29835e-08	2.20056e-11	5.22117	-5.34566e-08	4.52837e-12	38.6769	-3.32272e-08	4.65184e-12	57.688	-3.24074e-08	6.21217e-12	63.5525	-3.27191e-08	-4.29744e-12	41.2686	-3.26734e-08	2.62928e-12	59.6		-3.77334e-08	-1.02162e-12	45.9866	-3.8678e-08	-4.73389e-13	41.548	-4.01814e-08	-1.05965e-12	48.2667	-4.18924e-08	-1.3539e-12	19.8671		-4.66483e-08	-3.70929e-13	64.3883	-4.16875e-08	2.46639e-12	39.4683
-3.74178e-08	1.59153e-10	8.49015e-12	20.0367	-3.31769e-08	2.83888e-10	2.18387e-11	9.22322		-3.3028e-08	1.53325e-11	7.15798	-3.29648e-08	2.18399e-11	5.57137	-5.34353e-08	3.75056e-12	40.9362	-3.32085e-08	4.66547e-12	59.8016	-3.23889e-08	6.19167e-12	62.8289	-3.27005e-08	-3.72864e-12	39.1256	-3.26566e-08	2.65075e-12	59.5409		-3.77204e-08	-9.76893e-13	50.0342	-3.8661e-08	-4.07469e-13	34.5839	-4.01628e-08	-1.07488e-12	27.1142	-4.18791e-08	-1.35931e-12	21.2984		-4.66311e-08	-4.28617e-13	48.7914	-4.16709e-08	2.33274e-12	56.0829
-3.74049e-08	1.58313e-10	6.35876e-12	15.2565	-3.31549e-08	2.80519e-10	2.11065e-11	7.73501		-3.30091e-08	1.48993e-11	6.63608	-3.29478e-08	2.13341e-11	5.39063	-5.34263e-08	3.72273e-12	40.8106	-3.31909e-08	4.55078e-12	63.3281	-3.23729e-08	5.94875e-12	65.7709	-3.26812e-08	-4.31631e-12	38.0023	-3.26405e-08	2.68075e-12	60.1401		-3.77038e-08	-8.69042e-13	55.6367	-3.86425e-08	-2.68149e-13	34.192	-4.01444e-08	-1.20193e-12	6.61362	-4.18589e-08	-1.36068e-12	25.1559		-4.66137e-08	-2.93605e-13	53.2064	-4.1649e-08	2.12552e-12	57.9657
-3.73968e-08	1.61097e-10	7.98179e-12	1.62649	-3.31399e-08	2.82527e-10	2.42266e-11	1.3603		-3.29919e-08	1.46392e-11	6.29958	-3.29321e-08	2.13248e-11	6.47676	-5.34178e-08	3.28789e-12	46.1783	-3.31733e-08	4.13328e-12	66.1724	-3.2357e-08	6.40008e-12	67.9453	-3.2663e-08	-4.79095e-12	38.4133	-3.26238e-08	2.75142e-12	58.1689		-3.7683e-08	-8.43579e-13	56.9432	-3.8624e-08	-1.57114e-13	33.9569	-4.01242e-08	-1.24321e-12	5.78823	-4.18382e-08	-1.20397e-12	22.7778		-4.65974e-08	-2.20281e-13	59.4657	-4.16287e-08	1.92809e-12	56.2149
-3.73968e-08	1.70069e-10	6.20485e-12	22.1133	-3.31279e-08	2.86819e-10	2.4264e-11	2.98905		-3.29758e-08	1.44731e-11	6.45436	-3.2914e-08	2.125e-11	7.09849	-5.34072e-08	2.77829e-12	60.1252	-3.31557e-08	4.20715e-12	64.1127	-3.23386e-08	6.7925e-12	66.9316	-3.26457e-08	-4.82561e-12	38.8196	-3.26057e-08	2.82501e-12	55.0197		-3.76652e-08	-8.58143e-13	54.8154	-3.86087e-08	-1.65081e-13	36.1915	-4.01051e-08	-1.22399e-12	13.1023	-4.182e-08	-1.11565e-12	19.9655		-4.65772e-08	-3.43569e-13	55.8444	-4.16125e-08	1.83182e-12	58.1663
-3.7395e-08	1.77673e-10	7.74393e-12	1.41692	-3.31183e-08	2.92901e-10	2.28974e-11	1.0004		-3.29617e-08	1.4481e-11	5.77499	-3.28976e-08	2.07855e-11	7.06895	-5.33911e-08	2.86549e-12	87.4374	-3.31377e-08	3.71717e-12	63.0976	-3.23219e-08	6.99066e-12	66.6272	-3.26275e-08	-4.65207e-12	38.8969	-3.25852e-08	2.66723e-12	51.3248		-3.76486e-08	-8.02436e-13	43.5781	-3.8597e-08	-1.66288e-13	40.5371	-4.00871e-08	-1.15184e-12	16.0487	-4.18053e-08	-1.12535e-12	24.3859		-4.65568e-08	-4.01262e-13	49.851	-4.15997e-08	1.74723e-12	73.3252
-3.7389e-08	1.82147e-10	5.48195e-12	21.6318	-3.30983e-08	2.91082e-10	2.22025e-11	0.568628		-3.29444e-08	1.49413e-11	6.13253	-3.28817e-08	2.03986e-11	6.50929	-5.33796e-08	4.05754e-12	88.8077	-3.31194e-08	3.40932e-12	62.1529	-3.23029e-08	7.13977e-12	64.9206	-3.26093e-08	-4.55933e-12	38.1478	-3.25653e-08	2.50878e-12	51.2996		-3.76328e-08	-9.47539e-13	40.1612	-3.85834e-08	-1.1284e-13	42.6178	-4.00725e-08	-1.03203e-12	17.0655	-4.17886e-08	-1.1143e-12	24.5288		-4.65372e-08	-2.38243e-13	62.5179	-4.15862e-08	1.66691e-12	75.8051
-3.73756e-08	1.80859e-10	8.25696e-12	5.88834	-3.30675e-08	2.81006e-10	1.94742e-11	3.99375		-3.29247e-08	1.52494e-11	6.17501	-3.28663e-08	2.04022e-11	5.98043	-5.3365e-08	5.04863e-12	72.2382	-3.31023e-08	3.6197e-12	62.8666	-3.22833e-08	7.15403e-12	63.682	-3.25932e-08	-4.882e-12	37.5641	-3.25498e-08	2.50485e-12	53.3278		-3.76157e-08	-1.22806e-12	45.802	-3.85688e-08	-4.80932e-14	40.2096	-4.00585e-08	-1.07107e-12	19.2499	-4.17715e-08	-1.17056e-12	21.3942		-4.65187e-08	-2.47597e-13	61.1392	-4.1569e-08	1.83833e-12	42.7029
-3.73586e-08	1.76879e-10	5.94834e-12	19.9667	-3.30425e-08	2.75362e-10	1.96141e-11	4.1399		-3.29054e-08	1.52874e-11	5.32645	-3.28484e-08	2.11457e-11	5.38104	-5.33468e-08	5.32311e-12	50.0495	-3.30857e-08	3.92835e-12	62.8032	-3.22631e-08	7.70698e-12	62.6156	-3.25764e-08	-4.83836e-12	37.2887	-3.25327e-08	2.58312e-12	53.6729		-3.75992e-08	-1.23041e-12	61.2461	-3.85489e-08	-1.21449e-13	38.631	-4.00436e-08	-1.04192e-12	15.4024	-4.17541e-08	-1.16633e-12	26.7181		-4.65013e-08	-4.41028e-13	54.2783	-4.15529e-08	2.03304e-12	32.6296
-3.73448e-08	1.75303e-10	8.5228e-12	5.57685	-3.30215e-08	2.72769e-10	1.93669e-11	7.44343		-3.28894e-08	1.47236e-11	5.79234	-3.28286e-08	2.19283e-11	5.40296	-5.33252e-08	4.08489e-12	43.2079	-3.30677e-08	4.04187e-12	60.6165	-3.22439e-08	7.89499e-12	61.9939	-3.25584e-08	-4.24995e-12	36.5129	-3.25154e-08	2.68301e-12	53.7236		-3.75807e-08	-1.11625e-12	67.7165	-3.853e-08	-3.06421e-13	36.6616	-4.00264e-08	-1.07662e-12	20.1459	-4.17358e-08	-1.01976e-12	42.1998		-4.64821e-08	-3.06594e-13	58.0301	-4.15288e-08	1.84562e-12	66.0356
-3.73371e-08	1.78455e-10	6.41473e-12	21.6963	-3.30098e-08	2.7731e-10	1.74827e-11	4.3968		-3.28728e-08	1.44453e-11	7.60827	-3.28098e-08	2.24256e-11	5.5219	-5.33015e-08	3.0553e-12	35.0953	-3.30504e-08	4.01142e-12	59.5477	-3.22275e-08	8.2687e-12	58.4135	-3.2539e-08	-3.67234e-12	35.5501	-3.24947e-08	2.57513e-12	57.1728		-3.75685e-08	-1.07836e-12	59.1456	-3.85169e-08	-3.11564e-13	33.8966	-4.00107e-08	-1.23239e-12	34.5228	-4.17188e-08	-9.91491e-13	50.6143		-4.64631e-08	-1.51036e-13	43.393	-4.15088e-08	1.62126e-12	75.8631
-3.73329e-08	1.84229e-10	8.31759e-12	6.30319	-3.29938e-08	2.78502e-10	1.8602e-11	2.60115		-3.28541e-08	1.4612e-11	8.15764	-3.27908e-08	2.23498e-11	6.3491	-5.32786e-08	2.52784e-12	30.3553	-3.30324e-08	3.98737e-12	64.4359	-3.22101e-08	7.89732e-12	55.0108	-3.25211e-08	-4.10647e-12	36.8128	-3.24763e-08	2.33974e-12	57.4716		-3.75536e-08	-1.12016e-12	44.4172	-3.85001e-08	-3.41325e-13	33.8386	-3.99958e-08	-1.41319e-12	26.6649	-4.17015e-08	-1.01203e-12	50.4281		-4.64469e-08	-1.57199e-13	46.9734	-4.14917e-08	1.72116e-12	66.4725
-3.73304e-08	1.91292e-10	6.92775e-12	25.8453	-3.29782e-08	2.80092e-10	1.95768e-11	7.36368		-3.2837e-08	1.4698e-11	8.36046	-3.27718e-08	2.19528e-11	6.33082	-5.32574e-08	2.96926e-12	32.0752	-3.30138e-08	4.00729e-12	64.1172	-3.21927e-08	6.99146e-12	55.0179	-3.25042e-08	-5.1892e-12	38.1454	-3.24599e-08	2.11595e-12	54.6273		-3.75401e-08	-1.07139e-12	45.7344	-3.84826e-08	-3.22228e-13	35.5432	-3.99822e-08	-1.47882e-12	22.8541	-4.16836e-08	-1.11226e-12	44.37		-4.64317e-08	-5.08872e-14	59.5261	-4.14754e-08	1.81675e-12	79.3081
-3.73289e-08	1.99126e-10	8.14969e-12	18.9526	-3.29655e-08	2.83799e-10	2.00198e-11	9.14109		-3.28198e-08	1.45937e-11	8.4111	-3.27544e-08	2.12354e-11	5.42043	-5.32395e-08	5.32013e-12	45.9662	-3.29961e-08	3.9083e-12	57.3594	-3.21744e-08	7.0892e-12	57.2992	-3.24871e-08	-5.54031e-12	39.0358	-3.2444e-08	1.93558e-12	52.7772		-3.75258e-08	-9.01684e-13	55.6306	-3.84641e-08	-2.08154e-13	37.0403	-3.99683e-08	-1.39118e-12	30.6453	-4.16673e-08	-1.21868e-12	41.3365		-4.64126e-08	-5.13757e-14	61.9767	-4.14583e-08	1.82176e-12	62.5787
-3.73213e-08	2.02335e-10	8.19166e-12	30.5072	-3.2953e-08	2.87724e-10	2.17082e-11	5.144		-3.28009e-08	1.48259e-11	6.61507	-3.27377e-08	2.07763e-11	5.27467	-5.32202e-08	6.52986e-12	45.7049	-3.29782e-08	4.19579e-12	56.4181	-3.21587e-08	7.39625e-12	60.3707	-3.24697e-08	-5.72989e-12	39.6899	-3.24287e-08	2.09888e-12	55.474		-3.75069e-08	-6.68851e-13	57.7768	-3.84465e-08	-1.65103e-13	37.045	-3.99494e-08	-1.25639e-12	24.4803	-4.16495e-08	-1.21145e-12	45.6323		-4.63938e-08	-6.57665e-14	61.4442	-4.14422e-08	1.85242e-12	55.9655
-3.73004e-08	1.95353e-10	7.89784e-12	28.8411	-3.29326e-08	2.85577e-10	2.32099e-11	4.06969		-3.27822e-08	1.49657e-11	6.20611	-3.27202e-08	2.12179e-11	6.28311	-5.32001e-08	5.76674e-12	42.1764	-3.29581e-08	4.50103e-12	56.5763	-3.21403e-08	7.5201e-12	63.2023	-3.24507e-08	-5.5845e-12	39.486	-3.24108e-08	2.44607e-12	56.6659		-3.74919e-08	-4.19022e-13	53.9053	-3.84305e-08	-1.7972e-13	36.5707	-3.99309e-08	-1.177e-12	26.2133	-4.16301e-08	-1.18053e-12	40.1468		-4.63753e-08	-8.17411e-14	59.7742	-4.14254e-08	1.83604e-12	86.5783
-3.7282e-08	1.9028e-10	7.42679e-12	31.8949	-3.29111e-08	2.82596e-10	2.30094e-11	1.17505		-3.27643e-08	1.46607e-11	6.83485	-3.27029e-08	2.18903e-11	4.91183	-5.31833e-08	3.89176e-12	38.7278	-3.2938e-08	4.35164e-12	55.9998	-3.21215e-08	7.79104e-12	63.3687	-3.24336e-08	-5.2455e-12	38.9237	-3.23927e-08	2.45397e-12	54.3035		-3.74809e-08	-3.0179e-13	52.7685	-3.8413e-08	-1.6711e-13	41.4454	-3.99181e-08	-1.25408e-12	32.6682	-4.16135e-08	-1.06221e-12	40.5123		-4.63553e-08	2.31423e-14	54.9674	-4.14056e-08	1.83685e-12	74.2334
-3.72683e-08	1.88819e-10	7.03969e-12	25.5268	-3.28892e-08	2.79347e-10	2.22445e-11	0.228643		-3.27492e-08	1.46942e-11	8.11108	-3.26886e-08	2.21923e-11	4.49321	-5.31787e-08	2.93258e-12	40.0572	-3.29206e-08	3.70544e-12	53.691	-3.21032e-08	7.68262e-12	64.3762	-3.24172e-08	-5.83282e-12	38.4552	-3.23735e-08	2.36223e-12	50.0438		-3.74622e-08	-3.52765e-13	53.1308	-3.83944e-08	-1.5867e-13	44.1825	-3.99017e-08	-1.24672e-12	32.8154	-4.15954e-08	-1.04106e-12	31.7241		-4.6337e-08	1.21326e-13	56.1077	-4.13883e-08	1.90544e-12	85.9526
-3.72538e-08	1.86737e-10	7.70662e-12	29.7807	-3.28704e-08	2.78413e-10	1.96654e-11	4.53699		-3.2735e-08	1.51475e-11	9.52426	-3.26736e-08	2.20767e-11	5.18152	-5.31649e-08	3.39128e-12	44.8554	-3.29038e-08	3.68086e-12	54.4978	-3.20878e-08	7.83818e-12	62.7787	-3.24e-08	-6.5367e-12	38.4295	-3.23542e-08	2.32958e-12	48.9173		-3.74446e-08	-7.00917e-13	49.2005	-3.83764e-08	-2.29057e-13	40.6384	-3.98838e-08	-9.73146e-13	18.3841	-4.15778e-08	-1.1306e-12	34.3065		-4.63198e-08	9.65057e-14	61.7579	-4.13735e-08	1.91245e-12	71.7652
-3.72363e-08	1.824e-10	6.59662e-12	16.3434	-3.28551e-08	2.80172e-10	1.82149e-11	9.51684		-3.27181e-08	1.54701e-11	8.96887	-3.26544e-08	2.18724e-11	5.93795	-5.31436e-08	3.49822e-12	46.3582	-3.28882e-08	3.95981e-12	58.1561	-3.20716e-08	7.782e-12	61.7601	-3.23813e-08	-6.80587e-12	40.0363	-3.23365e-08	2.16645e-12	50.9443		-3.74298e-08	-6.73956e-13	44.4076	-3.83645e-08	-2.89155e-13	38.6717	-3.98663e-08	-8.04817e-13	15.8525	-4.15611e-08	-1.19745e-12	44.0721		-4.63023e-08	2.04469e-15	65.9424	-4.13572e-08	1.77714e-12	61.392
-3.72161e-08	1.75913e-10	7.12364e-12	24.9799	-3.28481e-08	2.8829e-10	2.07334e-11	8.54325		-3.27044e-08	1.51703e-11	7.6536	-3.26346e-08	2.13717e-11	6.74728	-5.31177e-08	3.01733e-12	43.4647	-3.28721e-08	3.73311e-12	60.5992	-3.20537e-08	7.25747e-12	60.8023	-3.23627e-08	-6.95611e-12	41.3604	-3.23191e-08	1.74461e-12	53.3668		-3.74153e-08	-5.05787e-13	45.3139	-3.83561e-08	-2.87556e-13	41.2291	-3.98462e-08	-7.95855e-13	21.7999	-4.15427e-08	-1.19004e-12	41.8893		-4.62824e-08	-1.48476e-13	72.6812	-4.13375e-08	1.67019e-12	72.9009
-3.71977e-08	1.70897e-10	6.21418e-12	6.81257	-3.2839e-08	2.94789e-10	2.26549e-11	4.36997		-3.26839e-08	1.53061e-11	7.83568	-3.2617e-08	2.07302e-11	6.79422	-5.30934e-08	1.89421e-12	35.3535	-3.28549e-08	3.35588e-12	64.4982	-3.20357e-08	7.19393e-12	61.209	-3.23456e-08	-6.72832e-12	40.8552	-3.23021e-08	1.44544e-12	56.0979		-3.73966e-08	-5.07417e-13	47.491	-3.83436e-08	-4.98708e-13	43.4067	-3.98299e-08	-9.52051e-13	19.3086	-4.15255e-08	-1.23208e-12	26.9985		-4.62686e-08	-1.34089e-13	76.4791	-4.13211e-08	1.76953e-12	36.5305
-3.71903e-08	1.74199e-10	7.00704e-12	20.196	-3.28134e-08	2.88648e-10	2.05049e-11	2.26116		-3.26626e-08	1.56799e-11	6.53589	-3.2598e-08	2.10121e-11	6.537	-5.30782e-08	2.02878e-12	31.0332	-3.28377e-08	3.62793e-12	63.1747	-3.20184e-08	7.33079e-12	62.9199	-3.23287e-08	-6.21212e-12	40.5611	-3.22858e-08	1.32207e-12	55.6202		-3.73817e-08	-6.5122e-13	48.1771	-3.83271e-08	-5.1776e-13	40.3354	-3.98114e-08	-1.13186e-12	20.8921	-4.1509e-08	-1.21741e-12	24.477		-4.62564e-08	-1.13631e-14	72.7417	-4.13046e-08	1.82806e-12	39.8726
-3.71777e-08	1.73589e-10	6.98372e-12	2.98035	-3.27891e-08	2.8358e-10	1.94648e-11	7.39813		-3.26461e-08	1.57877e-11	5.65437	-3.25786e-08	2.13069e-11	6.7021	-5.30671e-08	2.39225e-12	27.144	-3.282e-08	3.85078e-12	62.1984	-3.2e-08	7.67322e-12	62.6696	-3.231e-08	-5.36919e-12	40.0315	-3.22689e-08	1.37924e-12	53.5655		-3.7366e-08	-7.75142e-13	46.4285	-3.83086e-08	-3.254e-13	37.4048	-3.97936e-08	-1.21051e-12	29.3104	-4.14953e-08	-1.01438e-12	37.2767		-4.62379e-08	-2.62224e-15	61.2731	-4.12835e-08	1.73665e-12	46.8261
-3.71664e-08	1.73946e-10	7.80456e-12	17.5916	-3.2767e-08	2.80142e-10	2.08593e-11	6.48844		-3.26286e-08	1.52753e-11	5.90684	-3.25613e-08	2.15388e-11	6.20127	-5.30579e-08	2.65503e-12	26.2746	-3.28011e-08	4.00026e-12	63.0775	-3.1983e-08	7.64043e-12	61.1999	-3.22922e-08	-5.25711e-12	39.9794	-3.22539e-08	1.5058e-12	57.6026		-3.73465e-08	-6.80494e-13	44.5726	-3.82939e-08	-2.12313e-13	36.0329	-3.97737e-08	-1.10281e-12	7.99595	-4.14765e-08	-9.18297e-13	49.4697		-4.62199e-08	-2.63371e-14	43.6366	-4.12668e-08	1.64327e-12	53.3657
-3.71531e-08	1.72784e-10	6.32611e-12	0.245333	-3.27551e-08	2.84474e-10	2.26969e-11	2.65455		-3.26116e-08	1.49329e-11	4.83235	-3.25455e-08	2.2092e-11	6.3137	-5.30475e-08	2.33762e-12	36.8271	-3.27844e-08	3.97742e-12	66.9064	-3.19668e-08	7.28385e-12	62.7118	-3.22725e-08	-5.28702e-12	39.3505	-3.22348e-08	1.54982e-12	61.9515		-3.73309e-08	-6.26143e-13	43.6746	-3.82784e-08	-3.58178e-13	36.8362	-3.97586e-08	-9.03989e-13	-3.38039	-4.14546e-08	-1.0204e-12	47.0194		-4.62022e-08	1.81851e-14	54.5739	-4.1251e-08	1.74926e-12	57.7495
-3.71502e-08	1.79559e-10	6.8438e-12	19.6445	-3.27442e-08	2.89612e-10	2.19227e-11	8.70156		-3.25956e-08	1.48072e-11	4.87792	-3.25301e-08	2.22885e-11	6.61462	-5.30255e-08	4.44214e-12	44.5072	-3.27665e-08	3.66508e-12	65.139	-3.19476e-08	7.22417e-12	62.6126	-3.22541e-08	-5.31169e-12	39.2148	-3.22176e-08	1.7457e-12	60.5722		-3.73162e-08	-8.08478e-13	44.2087	-3.82611e-08	-5.30756e-13	30.8378	-3.97453e-08	-7.73568e-13	4.61873	-4.14391e-08	-1.14197e-12	39.8791		-4.61848e-08	3.14104e-14	64.5424	-4.12323e-08	1.9113e-12	52.9407
-3.71443e-08	1.84034e-10	7.16095e-12	4.78363	-3.27137e-08	2.79744e-10	2.06261e-11	4.5706		-3.25788e-08	1.47705e-11	5.9347	-3.25147e-08	2.24663e-11	5.74837	-5.30047e-08	6.17254e-12	47.9378	-3.27465e-08	3.98956e-12	58.9281	-3.1932e-08	7.46484e-12	62.0501	-3.22363e-08	-5.69052e-12	40.0415	-3.22008e-08	1.98472e-12	60.6857		-3.7304e-08	-1.00175e-12	47.2328	-3.82439e-08	-5.67802e-13	27.5204	-3.9727e-08	-5.28911e-13	17.798	-4.14228e-08	-1.13096e-12	44.2653		-4.61677e-08	-1.16899e-13	63.9783	-4.12103e-08	2.02329e-12	47.3436
-3.71295e-08	1.8171e-10	5.94834e-12	14.4224	-3.26984e-08	2.81543e-10	2.10505e-11	0.789046		-3.25585e-08	1.4473e-11	8.17089	-3.24982e-08	2.23603e-11	4.96375	-5.2988e-08	7.08336e-12	48.7991	-3.27291e-08	4.06706e-12	47.1007	-3.19173e-08	7.40296e-12	62.4575	-3.22196e-08	-5.53451e-12	40.4133	-3.21839e-08	2.09161e-12	60.2706		-3.72889e-08	-9.61842e-13	54.4743	-3.82291e-08	-3.74927e-13	30.1774	-3.97104e-08	-6.68108e-13	23.0425	-4.14075e-08	-1.00264e-12	53.8962		-4.6148e-08	-3.1214e-13	52.0498	-4.11942e-08	1.96864e-12	47.6279
-3.7116e-08	1.80399e-10	6.3541e-12	12.4772	-3.26848e-08	2.84623e-10	2.11625e-11	2.66266		-3.25398e-08	1.42618e-11	8.32549	-3.24794e-08	2.16448e-11	4.49959	-5.29779e-08	7.20195e-12	52.5934	-3.27118e-08	3.9527e-12	45.2273	-3.18983e-08	7.16786e-12	61.4626	-3.22045e-08	-5.06009e-12	40.6113	-3.21677e-08	2.1531e-12	59.4807		-3.72739e-08	-8.36904e-13	53.6714	-3.82133e-08	-3.15104e-13	30.433	-3.9695e-08	-8.93682e-13	29.6445	-4.13892e-08	-9.20799e-13	56.1418		-4.61308e-08	-3.87749e-13	49.7143	-4.11825e-08	1.80637e-12	44.032
-3.70974e-08	1.75199e-10	5.86439e-12	9.99117	-3.2672e-08	2.8824e-10	2.28695e-11	2.56777		-3.25232e-08	1.41122e-11	8.21284	-3.24598e-08	2.12223e-11	5.14639	-5.29685e-08	6.63416e-12	46.0688	-3.26949e-08	3.91904e-12	50.2038	-3.18793e-08	7.075e-12	60.4226	-3.21891e-08	-4.72741e-12	41.0106	-3.21523e-08	1.96223e-12	56.6319		-3.72591e-08	-7.44944e-13	48.9493	-3.81966e-08	-3.2807e-13	27.7872	-3.96764e-08	-8.64439e-13	36.9488	-4.13721e-08	-9.69369e-13	53.5105		-4.61134e-08	-1.36436e-13	65.463	-4.11733e-08	1.77132e-12	56.4372
-3.70779e-08	1.6931e-10	5.74313e-12	15.8635	-3.2657e-08	2.90258e-10	2.3014e-11	1.25015		-3.25007e-08	1.44355e-11	9.11493	-3.24411e-08	2.08978e-11	6.32535	-5.29527e-08	5.83826e-12	33.3102	-3.26793e-08	4.07983e-12	54.1626	-3.18621e-08	7.13818e-12	59.4241	-3.21712e-08	-5.03269e-12	40.1875	-3.21365e-08	1.81264e-12	53.5536		-3.72421e-08	-7.82211e-13	45.2147	-3.81827e-08	-1.88419e-13	27.9177	-3.9657e-08	-8.78073e-13	41.8792	-4.13531e-08	-1.05563e-12	41.0917		-4.6095e-08	2.95906e-13	85.2324	-4.11599e-08	1.79386e-12	72.5704
-3.7065e-08	1.68401e-10	6.66191e-12	9.15289	-3.26265e-08	2.8044e-10	2.50148e-11	8.10981		-3.24821e-08	1.47773e-11	8.25583	-3.24219e-08	2.07396e-11	7.32947	-5.29325e-08	4.80383e-12	18.968	-3.26629e-08	4.27037e-12	53.9531	-3.18445e-08	6.88322e-12	57.6001	-3.21517e-08	-4.85827e-12	39.2966	-3.2118e-08	1.90535e-12	52.6556		-3.72237e-08	-7.27504e-13	42.308	-3.81666e-08	-1.65144e-13	31.5734	-3.96398e-08	-9.53243e-13	32.2499	-4.13381e-08	-1.14495e-12	21.1317		-4.60774e-08	5.47224e-13	86.7281	-4.11319e-08	1.82934e-12	66.9832
[truncated: 6,723 more rows]
[truncated: 3 more columns]

## Sheet: Fig. 2
Figure 2
				Figure 2b						Figure 2c
Figure 2a				AFM data		MD data				Curve 1				Curve 2				Curve 3				Curve 4				Curve 5				Curve 6				Curve 7				Curve 8				Curve 9				Curve 10
[truncated: 3,275 more rows]
[truncated: 24 more columns]

## Sheet: Fig. 3
Figure 3
Figure 3a (line section)			Figure 3b (line section)			Figure 3d
[truncated: 257 more rows]

## Sheet: Fig. 3c-LD-2D-hist
		Membrane indentation (m)
[truncated: 151 more rows]
[truncated: 102 more columns]

## Sheet: Fig.3c-LO-2D-hist
		Membrane indentation (m)
[truncated: 151 more rows]
[truncated: 102 more columns]

## Sheet: Fig. 3f
		Spatial lag, Y^SL
[truncated: 46 more rows]

## Sheet: Fig.4a-height
Figure 4a: height image
[truncated: 257 more rows]
[truncated: 207 more columns]

[truncated: 19 more sheets: Fig.4b-phase, Fig. 4c, Fig.4d, Suppl. Fig. 1, Suppl. Fig. 3, Suppl. Fig. 4, Suppl. Fig. 5, Suppl. Fig. 6, Suppl Fig. 7, Suppl. Fig. 9, Suppl. Fig. 10a, Supp. Fig. 10b, Supp. Fig. 10c-d, Suppl. Fig. 11a, Supp. Fig. 11b, Supp. Fig. 11c, Supp. Fig. 11d, Supp. Fig. 11e, Suppl. Fig. 13]
